# Supplementary material for: Transient peripheral blood transcriptomic response to ketamine treatment in children with ADNP syndrome
Source: Transl Psychiatry. 2024 Jul 25;14:307. doi: 10.1038/s41398-024-03005-8 (PMC11272924; doi:10.1038/s41398-024-03005-8)
Supplement: Supplementary file 2 — Supplemental Table 1 [file 41398_2024_3005_MOESM2_ESM.xlsx]

## Sheet: descriptions
Sheet	Description
Participant overview	Description of samples missing any transcriptome data due to outlier status or samples removed due to sample samples
Metadata	Description of participants in the cohort, including RIN values for all samples
MultiQC	MultiQC report on transcriptome quality
MutantAlleleFreq	Quantification of healthy and mutant ADNP expression for each participant

## Sheet: Participant overview
Overview of participants in the current study as well as missing data points (NA indicates time points where samples were deemed outliers or data could not be collected).
	Donor ID	Sex	Race	Ethnicity	CodingChange	AA Change	Genomic Change (GRC37)	Baseline	DosingDay0	Day1	Week1	Week2	Week4
1	CC1327.202	M	White	UNK	NM_015339.4:c.2496_2499delTAAA	p.Asn832Lysfs*81	chr20:g.49508752_49508755delTTTA	Y	Y	Y	Y	Y	Y
2	CC1329.202	F	White	notHisp	NM_015339.4:c.361_362delTT	p.Leu121Glyfs*5	chr20:g.49510889_49510890delAA	Y	NA	Y	Y	Y	Y
3	CC1360.201	M	White	Hisp/Lantinx	NM_015339.4:c.339delC	p.Phe114Serfs*47	chr20:g.49510912delG	NA	Y	Y	Y	Y	Y
4	CC1368.202	F	White	notHisp	NM_015339.4:c.2157C>A	p.Tyr719*	chr20:g.49509094G>T	Y	Y	Y	Y	Y	Y
5	CC1409.203	M	White	notHisp	NM_015339.4:c.1106_1108delTACinsCTGT	p.Leu369Serfs*30	chr20:g.49510143_49510145delinsACAG	Y	Y	Y	Y	Y	Y
6	CC1420.204	F	White	notHisp	NM_015339.4:c.2157C>A	p.Tyr719*	chr20:g.49509094G>T	Y	Y	Y	Y	Y	Y
7	CC1566.203	M	White	notHisp	NM_015339.4:c.2213C>A	p.Ser738*	chr20:g.49509038G>T	Y	Y	Y	Y	Y	Y
8	CC1628.201	M	White	notHisp	NM_015339.4:c.337_340del	p.Thr113Serfs*47	chr20:g.49510911_49510914delAGGT	Y	Y	Y	Y	Y	NA
9	CC1668.201	M	NA	NA	NM_015339.4:c.819delC	p.Lys274Asnfs*31	chr20:g.49510432delG	Y	NA	NA	NA	Y	Y
10	CC1680.202	M	UNK	Hisp/Lantinx	NM_015339.4:c.651_655del	p.Glu218*	chr20:g.49510600_49510604del	NA	Y	NA	NA	Y	Y

## Sheet: MultiQC
RIN and MultiQC report for all transcriptome samples
Sample ID	RIN	Tot_reads(M)	rRNA(%)	Map(%)	UQ_map(%)	Gene_assn(%)	Strand(%)	5prime_cov	3prime_cov	Mean_GC(%)	Dup(%)	Mean_inner_dist	CDS(%)	UTR(%)	Intronic(%)	Intergenic(%)	chrM(%)	Top_ten(%)	Splice_rate(%)
CC1327-202-D1	8.1	31.72	0.31	96.25	91.36	36.03	97.57	1.04	1.01	47.13	35.74	47.81	32.45	7.56	53.39	6.6	0.41	10.16	10.3
CC1327-202-Post	8.5	39.11	0.09	96.99	93.79	32.75	97.68	1.02	1.04	44.23	27.22	77.56	26.79	8.09	58.96	6.16	0.41	8.74	8.79
CC1327-202-Pre	8.5	44.28	0.47	96.58	91.85	45.82	98.15	1.03	1.03	45.95	33.55	71.74	37.74	10.75	45.22	6.3	0.5	8.51	14.04
CC1327-202-Wk1	8.3	42.67	1.67	97.19	91.48	39.37	97.07	1.03	1.04	46.04	33.86	72.17	33.93	8.73	51.04	6.3	0.83	9.89	11.19
CC1327-202-Wk2	8.3	40.16	0.13	97.05	93.11	33.71	97.65	1.05	1.01	45.81	27.5	70.69	28.44	7.64	57.33	6.58	0.38	8.39	9.31
CC1329-202-D1	NA	38.48	0.44	97.61	94.17	31.65	97.16	1.02	1.03	45.13	27.47	75.85	26.91	7.34	59.57	6.18	0.45	8.91	8.18
CC1329-202-Post	NA	34.42	1.95	96.18	83.5	51.54	97.04	1.03	1	55.07	47.96	9.41	54.79	7.31	31.46	6.45	1.23	20.68	12.84
CC1329-202-Wk1	8.4	40.19	1.64	96.69	91.77	38.35	96.85	1.04	1.02	46.62	35.25	58.67	32.94	8.34	52.73	5.99	0.6	8.74	11.14
CC1329-202-Wk2	NA	34.19	1.04	97.38	93.35	34.64	96.98	1.03	1.03	45.54	29.12	79.76	28.69	8.05	56.93	6.33	0.48	8.26	9.5
CC1329-202-Wk4	8	41.02	1.86	96.06	90.26	36.26	96.6	1.04	1.02	46.65	35.86	59.02	31.75	7.72	53.86	6.67	0.5	9.85	9.92
CC1360-201-D1	NA	37.99	0.62	96.44	92.94	32.28	97.15	1.04	1.02	45.42	25.57	76.57	26.53	7.53	59.75	6.19	0.39	7.9	8.65
CC1360-201-Post	7.5	41.41	0.53	97.18	92.75	38.61	97.6	1.03	1.02	47.35	30.99	53.56	33.69	8.41	52.1	5.8	0.83	9.69	11.06
CC1360-201-Wk1	7.9	34.71	0.43	96.54	92.03	42.34	97.93	1.04	1.02	47.39	37.42	45.89	37.19	9.53	48.03	5.26	0.62	10.55	12.25
CC1360-201-Wk2	8.6	42.09	0.46	96.74	92.23	41.82	98.03	1.02	1.03	47.1	33.87	69.95	37.46	9.03	48.22	5.29	0.69	11.53	12.12
CC1360-201-Wk4	NA	37.86	0.52	97.3	93.65	36.03	97.62	1.02	1.03	45.54	28.7	83.71	30.21	8.46	55.53	5.8	0.61	9.4	9.89
CC1368-202-D1	8.9	53.26	0.82	96.86	92.6	32.86	96.94	1.04	1.02	45.68	32.62	67.22	28.52	7.47	57.83	6.18	0.34	10.45	8.48
CC1368-202-Post	8.2	35.83	0.28	96.97	91.59	43.01	98.19	1.03	1.03	48.13	38.81	52.46	39.65	8.94	46.02	5.39	0.62	13.9	11.86
CC1368-202-Pre	NA	42.26	0.95	96.67	90.03	46.09	97.73	1.04	1.02	48.5	43.46	54.49	42.07	9.4	42.72	5.81	0.7	13.76	12.82
CC1368-202-Wk1	8.1	37.45	1.15	95.18	88.27	44.89	97.55	1.04	1.02	48.58	47.41	48.97	43.13	8.99	42.65	5.23	0.62	16.14	12.07
CC1368-202-Wk2	6.7	41.67	0.71	96.85	90.72	41.17	97.48	1.04	1.01	49.33	36.77	51	39.5	8.11	46.82	5.57	0.84	14	10.95
CC1368-202-Wk4	8.6	37.79	0.4	97.09	93.24	29.74	96.94	1.04	1.01	45.1	27.06	82.52	25.58	6.75	61.19	6.48	0.2	10.67	7.16
CC1409-203-D1	7.3	56.56	0.45	97.14	92.57	39.23	97.74	1.04	1.02	46.92	34.02	66.04	32.18	8.72	52.28	6.82	1.09	7.33	11.59
CC1409-203-Post	8.4	35.51	0.66	96.78	92.91	40.49	97.92	1.02	1.03	46.45	37.52	61.27	32.73	9.41	51.98	5.88	0.87	7.48	11.92
CC1409-203-Pre	8.6	44.61	0.4	97.5	93.83	37.24	97.82	1.01	1.05	44.48	27.91	93.61	28.95	9.45	55.43	6.18	1.66	7.09	10.21
CC1409-203-Wk1	8.3	38.62	0.9	95.33	91.74	34.87	97.64	0.98	1.08	43.51	46.04	59.34	26.85	9.17	57.91	6.07	0.98	7.51	9.36
CC1409-203-Wk2	8.3	33	0.96	96.8	91.13	38.65	97.26	1.05	1.02	47.06	31.58	59.7	33.09	8.4	51.57	6.95	0.74	9.56	10.95
CC1409-203-Wk4	8.1	40.3	0.98	97.08	90.79	41.29	97.41	1.04	1.02	47.45	33.67	58.36	35.7	8.79	48.47	7.05	0.82	10.22	11.92
CC1420-204-D1	NA	39.01	0.92	94.01	88.89	34.11	97.13	1.04	1.02	45.98	50.81	48.28	28.4	7.52	56.66	7.42	0.42	8.12	9.31
CC1420-204-Post	5.9	39.7	0.2	96.83	92.29	35.85	97.71	1.03	1.02	47.58	27.54	58.16	30.22	7.9	55.34	6.54	1.76	8.49	9.75
CC1420-204-Pre	8	41.69	1.08	97.16	92.11	39.63	97.36	1.03	1.02	45.62	26.29	84.73	31.4	9.56	52.19	6.84	1.96	7.44	10.92
CC1420-204-Wk1	7.9	35.18	0.62	95.15	89.41	43.1	97.92	1.04	1.02	47.38	51.31	39.56	36.13	9.46	47.57	6.84	0.92	8.99	12.65
CC1420-204-Wk2	8.1	50.73	0.23	97.12	93.19	30.63	97.58	1.03	1.02	45.34	29.63	68.9	25.65	7.03	61.21	6.11	1.18	7.98	7.97
CC1420-204-Wk4	8.4	38.25	0.35	97.03	91.65	33.96	97.3	1.05	1.01	46.49	27.33	67.33	29.89	7.39	55.57	7.15	0.98	9.97	8.82
CC1566-203-D1	NA	42.11	0.12	96.53	91.99	35.63	97.68	1.06	1.01	46.48	34.07	59.7	30.69	7.6	54.93	6.77	0.79	8.74	9.77
CC1566-203-Post	8	40.65	0.17	97.06	92.48	38.89	98.06	1.03	1.02	46.53	29.84	72.16	33.28	8.74	51.72	6.26	1.87	9.91	10.55
CC1566-203-Pre	7.9	36.87	0.47	96.51	90.73	40.62	97.86	1.04	1.02	47.53	32.21	56.22	36.66	8.54	48.73	6.07	1.92	12.13	10.87
CC1566-203-Wk1	8.2	36.9	0.2	97.06	92.42	40.03	98.19	1.02	1.03	46.43	30.32	77.63	34.05	8.95	50.88	6.12	1.49	9.55	11.25
CC1566-203-Wk2	NA	42.06	0.64	97.65	92.49	38	97.5	1.04	1.01	46.3	31.6	78.48	31.56	8.25	52.95	7.23	0.74	7.55	10.74
CC1566-203-Wk4	NA	41.09	1.45	96.64	91.45	39.88	96.94	1.02	1.04	45.14	34.73	77.96	32.94	9.15	51.22	6.69	0.65	9.06	11.19
CC1628-201-D1	7.9	39.31	0.67	96.54	91.64	36.14	97.38	1.04	1.01	46.31	32.57	56.89	30.28	8.18	54.35	7.18	1.46	8.23	9.64
CC1628-201-Post	7.6	39.59	0.35	96.3	91.13	38.81	97.81	1.04	1.01	47.48	33.04	49	31.91	8.75	51.95	7.39	1.79	7.66	10.67
CC1628-201-Pre	7.8	39.18	0.5	97.09	93.43	32.34	97.41	1.02	1.02	44.72	31.93	71.31	25.44	8.22	59.67	6.67	1.67	7.1	8.11
CC1628-201-Wk1	NA	35.36	0.59	96.9	92.7	35.78	97.33	1.03	1.02	45.97	28.61	57.74	29.12	8.3	55.81	6.77	1.25	7.26	9.63
CC1628-201-Wk2	8.7	44.86	1.04	97.18	92.14	37.15	97.28	1.03	1.02	46.61	30.42	67.4	31	8.46	53.7	6.85	1.48	7.81	10.28
CC1628-201-Wk4	8.4	33.34	0.34	96.81	92.21	40.64	97.89	1.03	1.01	47.39	30.64	61.64	34.79	9.26	49.74	6.22	1.57	9.41	11.2
CC1668-201-Post	NA	41.43	0.19	96.88	92.8	35.88	97.81	1.03	1.02	46.81	31.58	61.52	29.96	8.31	55.22	6.51	1.36	8.16	9.64
CC1668-201-Pre	8.6	37.73	0.42	97.08	94.25	29.44	97.23	1	1.05	42.61	25.43	91.66	22.6	8.04	62.99	6.36	1.29	8.61	6.75
CC1668-201-Wk2	8.4	45.16	0.36	96.29	92.23	37.53	97.81	1.02	1.04	45.83	33.01	66.41	31.25	8.97	53.46	6.32	1.53	8.33	10.34
CC1668-201-Wk4	NA	35.77	0.42	97.33	90.47	48.35	98.13	1.04	1.02	49.11	41.02	56.91	44.73	9.74	39.23	6.3	1.97	11.98	14.1
CC1680-202-Post	7.5	35.81	0.09	96.59	93.3	39.89	98.2	1.02	1.03	46.87	26.6	72.55	33.02	9.39	52.22	5.37	1.11	8.68	11.27
CC1680-202-Wk2	8.4	36.96	1.65	97.12	91.5	41.44	97.24	1.02	1.04	46.59	29.8	71.51	34.71	9.65	49.41	6.23	0.87	9.81	11.54
CC1680-202-Wk4	8.8	46.63	0.12	97.25	94.56	35.98	98.12	0.99	1.06	44.06	34.09	84.77	27.91	9.43	57.18	5.49	0.76	7.02	9.97"

## Sheet: MutantAlleleFreq
Mutant and healthy read distributions
	Assembly	Position	Total read coverage	ref	ref Coverage	ref %	mutant %
Sample_CC1368-202-Pre	chr20	50892557	50	G	24	0.49	0.51
Sample_CC1368-202-Post	chr20	50892557	75	G	35	0.49	0.51
Sample_CC1368-202-D1	chr20	50892557	94	G	50	0.55	0.45
Sample_CC1368-202-Wk1	chr20	50892557	55	G	27	0.49	0.51
Sample_CC1368-202-Wk2	chr20	50892557	74	G	33	0.46	0.54
Sample_CC1368-202-Wk4	chr20	50892557	65	G	29	0.45	0.55
Sample_CC1420-204-Pre	chr20	50892557	136	G	69	0.52	0.48
Sample_CC1420-204-Post	chr20	50892557	87	G	45	0.52	0.48
Sample_CC1420-204-D1	chr20	50892557	60	G	35	0.58	0.42
Sample_CC1420-204-Wk1	chr20	50892557	51	G	28	0.56	0.44
Sample_CC1420-204-Wk2	chr20	50892557	100	G	53	0.53	0.47
Sample_CC1420-204-Wk4	chr20	50892557	74	G	41	0.55	0.45
Sample_CC1566-203-Pre	chr20	50892501	57	G	34	0.6	0.4
Sample_CC1566-203-Post	chr20	50892501	79	G	41	0.53	0.47
Sample_CC1566-203-D1	chr20	50892501	72	G	44	0.61	0.39
Sample_CC1566-203-Wk1	chr20	50892501	71	G	42	0.6	0.4
Sample_CC1566-203-Wk2	chr20	50892501	80	G	35	0.44	0.56
Sample_CC1566-203-Wk4	chr20	50892501	76	G	43	0.57	0.43
Sample_CC1360.201-Post	chr20	50894375	36	G	36	0.64	0.36
Sample_CC1360.201-D1	chr20	50894375	25	G	25	0.46	0.54
Sample_CC1360.201-Wk1	chr20	50894375	26	G	26	0.46	0.54
Sample_CC1360.201-Wk2	chr20	50894375	41	G	40	0.51	0.49
Sample_CC1360.201-Wk4	chr20	50894375	44	G	44	0.62	0.38
Sample_CC1327-202-Pre	chr20	50892215	75	T	75	0.6075	0.3925
Sample_CC1327-202-Post	chr20	50892215	51	T	51	0.625	0.375
Sample_CC1327-202-D1	chr20	50892215	28	T	28	0.5525	0.4475
Sample_CC1327-202-Wk1	chr20	50892215	57	T	55	0.58	0.42
Sample_CC1327-202-Wk2	chr20	50892215	39	T	38	0.575	0.425
Sample_CC1327-202-Wk4	chr20	50892215	68	T	68	0.8275	0.1725
Sample_CC1329-202-Pre	chr20	50894352	78	A	77	0.83	0.17
Sample_CC1329-202-Post	chr20	50894352	17	A	16	0.53	0.47
Sample_CC1329-202-D1	chr20	50894352	41	A	41	0.53	0.47
Sample_CC1329-202-Wk1	chr20	50894352	35	A	34	0.49	0.51
Sample_CC1329-202-Wk2	chr20	50894352	43	A	43	0.57	0.43
Sample_CC1329-202-Wk4	chr20	50894352	45	A	45	0.575	0.425
Sample_CC1409-203-Pre	chr20	50893606	62	G	62	1	0
Sample_CC1409-203-Post	chr20	50893606	33	G	33	1	0
Sample_CC1409-203-D1	chr20	50893606	59	G	58	1	0
Sample_CC1409-203-Wk1	chr20	50893606	34	G	33	1	0
Sample_CC1409-203-Wk2	chr20	50893606	38	G	38	1	0
Sample_CC1409-203-Wk4	chr20	50893606	52	G	52	1	0
Sample_CC1628-201-Pre	chr20	50894374	71	A	71	0.64	0.36
Sample_CC1628-201-Post	chr20	50894374	44	A	43	0.53	0.47
Sample_CC1628-201-D1	chr20	50894374	47	A	47	0.5225	0.4775
Sample_CC1628-201-Wk1	chr20	50894374	47	A	47	0.58	0.42
Sample_CC1628-201-Wk2	chr20	50894374	59	A	58	0.5725	0.4275
Sample_CC1628-201-Wk4	chr20	50894374	75	A	74	1	0
Sample_CC1668-201-Pre	chr20	50893895	50	G	49	0.61	0.39
Sample_CC1668-201-Post	chr20	50893895	105	G	104	1	0
Sample_CC1668-201-Wk2	chr20	50893895	57	G	57	0.61	0.39
Sample_CC1668-201-Wk4	chr20	50893895	50	G	48	0.62	0.38
Sample_CC1680-202-Post	chr20	50894063	37	T	35	0.51	0.49
Sample_CC1680-202-Wk2	chr20	50894063	36	T	36	0.64	0.36
Sample_CC1680-202-Wk4	chr20	50894063	53	T	53	0.59	0.41
