# Supplementary material for: Transient peripheral blood transcriptomic response to ketamine treatment in children with ADNP syndrome
Source: Transl Psychiatry. 2024 Jul 25;14:307. doi: 10.1038/s41398-024-03005-8 (PMC11272924; doi:10.1038/s41398-024-03005-8)
Supplement: Supplementary file 3 — Supplemental Table 2 [file 41398_2024_3005_MOESM3_ESM.xlsx]

## Sheet: description
Sheet	Description
Differential gene expression	Summary of differential gene expression results for each time point
Post - gene enrichment	ToppGene functional enrichment of post DEGs
Cibersort_Output	CiberSort estimated immune cell type predictions
DEGs_CellComposition	Summary of DEG results covarying for different cell type proportions
Pre_PostDEGs_PBMC68K	TSNE results of 68K PBMC scRNA-seq dataset, summarizing post DEG signature across individual cells
Pre_PostDEGs_PBMC33K	TSNE results of 33K PBMC scRNA-seq dataset, summarizing post DEG signature across individual cells
CBCs	A table of complete blood counts (CBCs) for participants with matching RNA-seq data

## Sheet: Differential gene expression
	Post			Day 1			Week 1			Week 2			Week 4
Ensembl ID	logFC	P.Value	adj.P.Val	logFC	P.Value	adj.P.Val	logFC	P.Value	adj.P.Val	logFC	P.Value	adj.P.Val	logFC	P.Value	adj.P.Val
ENSG00000000419.12	0.0539328	0.746767	0.878568	0.257046	0.123751	0.365228	0.315451	0.0605018	0.777348	0.171	0.27668	0.636598	0.28125	0.0852561	0.426815
ENSG00000000457.14	-0.132138	0.0688791	0.241003	-0.0108037	0.878157	0.95113	-0.0303273	0.667213	0.968101	-0.0611713	0.361639	0.709107	-0.0242789	0.724091	0.913975
ENSG00000000460.17	-0.237838	0.0280608	0.144781	-0.034241	0.742543	0.884562	-0.221732	0.0376173	0.743938	-0.133409	0.18068	0.542709	-0.0175344	0.86303	0.96179
ENSG00000000938.13	0.148984	0.340409	0.600148	-0.22615	0.145486	0.395356	0.0853665	0.578968	0.950034	0.0275606	0.8498	0.951402	-0.142925	0.34244	0.71164
ENSG00000000971.15	-0.208352	0.581327	0.785183	-0.0834534	0.8228	0.926167	-0.111702	0.764416	0.977958	-0.499952	0.161058	0.519753	-0.341414	0.349761	0.716031
ENSG00000001036.13	-0.2564	0.0132849	0.0959882	-0.185163	0.0660651	0.263291	0.0305311	0.757697	0.97723	-0.198358	0.0386289	0.296256	-0.149583	0.125827	0.490046
ENSG00000001084.12	-0.138657	0.181997	0.42513	-0.313256	0.0032821	0.0587435	0.020459	0.840485	0.987387	-0.262986	0.00853123	0.176551	-0.217104	0.0326473	0.30717
ENSG00000001167.14	0.089998	0.18709	0.431984	-0.0556364	0.406283	0.67096	0.0234923	0.725042	0.973044	-0.0315225	0.618602	0.853639	-0.0659227	0.313946	0.690131
ENSG00000001460.18	-0.424441	0.00985223	0.082075	-0.144226	0.359313	0.631419	-0.201504	0.202208	0.884255	-0.152554	0.306631	0.663769	-0.117432	0.443555	0.775935
ENSG00000001461.17	-0.167629	0.0531878	0.208276	-0.00192186	0.981728	0.99316	-0.0751554	0.372497	0.916937	-0.028109	0.72383	0.89881	0.0250083	0.760082	0.926257
ENSG00000001497.16	0.0295357	0.726171	0.868943	0.225963	0.00891676	0.0965589	0.169046	0.0468353	0.747384	0.240399	0.00360952	0.127255	0.196213	0.0190127	0.247438
ENSG00000001561.7	-0.630884	0.000277769	0.0150397	-0.12213	0.444868	0.701876	-0.221426	0.169012	0.865709	-0.521776	0.00111346	0.0805528	-0.287538	0.0692195	0.396365
ENSG00000001629.10	-0.241309	0.00112213	0.0286083	-0.0363214	0.599209	0.804521	-0.0828027	0.233768	0.899278	-0.156242	0.0203005	0.237294	-0.0593952	0.379586	0.734431
ENSG00000001630.17	0.481117	0.0581067	0.21878	0.461764	0.0652795	0.261888	0.796489	0.00210447	0.743938	0.340448	0.148516	0.50407	0.459207	0.0603907	0.378228
ENSG00000001631.15	-0.228942	0.0724609	0.248532	-0.0341302	0.782706	0.906512	-0.102792	0.407728	0.920914	-0.0273676	0.815407	0.938185	0.0301054	0.803044	0.942459
ENSG00000002016.17	-0.0137477	0.910644	0.961372	0.181392	0.138434	0.386269	-0.0573495	0.635878	0.965854	0.0112574	0.921762	0.974998	0.119364	0.314437	0.690131
ENSG00000002330.13	0.158241	0.347478	0.606701	0.210832	0.206767	0.472879	0.220714	0.186635	0.880886	0.137815	0.381571	0.723636	0.16433	0.311579	0.689042
ENSG00000002549.12	-0.319855	0.172073	0.412583	-0.371688	0.10946	0.342748	-0.00761751	0.973466	0.999562	-0.265728	0.224362	0.58879	-0.244985	0.275873	0.661282
ENSG00000002587.10	-0.45572	0.0418923	0.181917	-0.137821	0.524922	0.755631	-0.114096	0.598408	0.95629	0.113546	0.580145	0.835413	0.184908	0.382791	0.736249
ENSG00000002726.20	0.309331	0.678729	0.844332	-0.196867	0.789433	0.910169	0.179252	0.807875	0.98289	0.303196	0.6644	0.873521	0.594723	0.409759	0.756281
ENSG00000002745.13	-0.51828	0.213645	0.463877	-0.00942759	0.981573	0.99316	-0.420156	0.306062	0.90457	-0.0504754	0.896161	0.96678	0.16299	0.682555	0.897185
ENSG00000002822.15	0.0381785	0.762051	0.886433	0.243933	0.0547439	0.239598	0.111277	0.373368	0.917062	0.18235	0.126771	0.471402	0.23571	0.0569708	0.371
ENSG00000002834.18	0.317858	0.0329078	0.159159	-0.271697	0.0632617	0.257719	0.10357	0.47191	0.928506	-0.0122114	0.928467	0.977235	-0.120461	0.391588	0.743779
ENSG00000002919.14	0.446659	0.000436069	0.0183575	0.021811	0.852343	0.940144	0.221288	0.0637558	0.780576	0.171466	0.127144	0.471714	0.12099	0.292634	0.675543
ENSG00000002933.9	0.198459	0.658369	0.833331	-0.223685	0.613953	0.81416	0.296883	0.503616	0.93424	0.0351147	0.933297	0.979261	0.235842	0.58568	0.856047
ENSG00000003056.8	-0.168774	0.0643245	0.231412	-0.070701	0.425681	0.687236	0.103305	0.246253	0.899295	-0.0569639	0.497704	0.795267	-0.0129619	0.880596	0.967403
ENSG00000003147.19	0.110062	0.540726	0.760576	0.0821664	0.643519	0.830843	0.269351	0.133507	0.843321	0.0180657	0.914377	0.97269	0.0586866	0.734583	0.918322
ENSG00000003249.13	-0.0434242	0.847006	0.928834	0.442977	0.0508909	0.231381	0.26489	0.236842	0.899278	0.474524	0.0281322	0.268249	0.552789	0.0136352	0.222405
ENSG00000003393.15	-0.0379199	0.603374	0.800448	-0.00704815	0.922001	0.969722	-0.0102497	0.886778	0.991969	-0.0606281	0.375986	0.719136	-0.0444218	0.527837	0.824465
ENSG00000003400.14	-0.0688128	0.316412	0.577301	-0.0276443	0.68228	0.853309	-0.0178567	0.79135	0.981567	-0.0822162	0.202323	0.567847	-0.0816503	0.218513	0.607614
ENSG00000003402.20	0.29519	0.0208079	0.122618	-0.0367673	0.764211	0.896212	0.0109478	0.928801	0.995158	0.0405238	0.727163	0.900481	-0.0557126	0.641479	0.879728
ENSG00000003436.16	-0.214475	0.595778	0.796004	-1.72668	7.22638e-05	0.010857	-0.383486	0.338527	0.90457	-0.69011	0.0725993	0.378535	-0.889804	0.0259481	0.282163
ENSG00000003509.16	-0.0429265	0.741677	0.876398	0.116026	0.368811	0.640076	-0.0639487	0.619308	0.96204	0.0644545	0.597168	0.844374	0.0948073	0.45097	0.781796
ENSG00000003756.16	0.113929	0.115401	0.326696	0.0656933	0.353791	0.625996	-0.0623808	0.378369	0.918413	0.0289039	0.665593	0.874423	0.0317537	0.644736	0.880764
ENSG00000004059.11	0.21481	0.18646	0.431167	0.00469796	0.97644	0.990885	0.203821	0.204043	0.886279	0.143929	0.341933	0.692697	0.0501641	0.746628	0.921691
ENSG00000004139.14	0.0901814	0.365034	0.622231	0.340778	0.0010339	0.0335881	0.0682558	0.486792	0.931585	0.200433	0.0349011	0.286839	0.24615	0.0127059	0.217691
ENSG00000004142.12	0.117758	0.305374	0.56555	-0.0579341	0.60813	0.81076	0.124166	0.274218	0.90374	0.0852442	0.426751	0.754085	0.0429847	0.696361	0.902313
ENSG00000004399.12	-0.034655	0.834897	0.923148	-0.291289	0.0809564	0.292592	-0.111223	0.49918	0.932715	-0.125225	0.422382	0.751609	-0.310377	0.0573771	0.371678
ENSG00000004455.16	-0.0597356	0.238437	0.494921	0.0245241	0.62195	0.819588	0.0366587	0.461802	0.926186	0.0336579	0.475666	0.781794	0.0666014	0.173547	0.554715
ENSG00000004468.13	-0.293032	0.0261411	0.139469	0.081888	0.518923	0.751899	-0.157396	0.217805	0.893687	-0.225134	0.0655052	0.362536	-0.150328	0.227411	0.616964
ENSG00000004478.8	-0.193442	0.0735499	0.250339	-0.0686967	0.513646	0.74802	-0.0589981	0.574597	0.949546	-0.0726983	0.465886	0.776475	0.00542193	0.957756	0.988181
ENSG00000004487.16	-0.154759	0.0474339	0.194642	-0.0340549	0.652197	0.835498	0.0364662	0.629417	0.964433	-0.0515885	0.471857	0.780105	-0.039019	0.596679	0.860005
ENSG00000004534.15	0.0404028	0.654863	0.831337	0.220651	0.0164773	0.131574	0.0722055	0.419724	0.921669	0.116646	0.171663	0.53215	0.103362	0.238237	0.62635
ENSG00000004660.14	0.488782	0.00573726	0.0616531	0.129969	0.439584	0.698611	-0.146718	0.383356	0.919993	0.0162984	0.918257	0.974129	-0.0387294	0.812813	0.945743
ENSG00000004700.16	-0.359293	0.0170861	0.110059	-0.0573633	0.691144	0.858063	-0.00543636	0.969939	0.999481	-0.144985	0.291658	0.650487	0.00554026	0.968595	0.989984
ENSG00000004766.17	-0.478585	2.9872e-05	0.00714355	-0.0892518	0.387099	0.655172	-0.173553	0.0962152	0.805341	-0.221534	0.026744	0.263907	-0.091104	0.365622	0.725404
ENSG00000004777.18	0.380856	0.0628289	0.228283	0.528457	0.0101984	0.103109	0.20803	0.297297	0.90457	0.398438	0.0383899	0.295812	0.346456	0.07839	0.412632
ENSG00000004779.10	0.0197856	0.856254	0.933219	0.304646	0.00666369	0.0851418	0.263555	0.0177907	0.743938	0.312748	0.00348893	0.126626	0.415594	0.00024499	0.0501372
ENSG00000004799.8	0.394139	0.211789	0.461545	-0.973982	0.00270702	0.0542482	-0.329052	0.290053	0.90457	-0.82304	0.00692324	0.160437	-0.863206	0.00601525	0.171759
ENSG00000004809.14	0.126867	0.797054	0.904897	-1.05562	0.0344104	0.190053	-0.577809	0.239022	0.899278	-0.498286	0.28321	0.643567	-0.422188	0.37624	0.732486
ENSG00000004864.13	-0.0517313	0.578078	0.783544	0.0871374	0.344361	0.617456	-0.0240714	0.793028	0.982045	-0.00644391	0.940879	0.982184	-0.000686276	0.993879	0.997529
ENSG00000004866.20	-0.115197	0.42089	0.669885	-0.270331	0.0597591	0.249927	-0.0305528	0.828331	0.985775	-0.084742	0.526324	0.809607	-0.0247586	0.857031	0.959574
ENSG00000004897.12	-0.304181	0.00147153	0.0318351	-0.520816	4.45811e-07	0.00111256	-0.18268	0.0454724	0.746991	-0.348771	0.000143036	0.0371942	-0.305215	0.000973404	0.0963223
ENSG00000004939.15	0.272432	0.590623	0.792005	-1.33678	0.00984585	0.10156	0.476265	0.342605	0.904919	0.0891324	0.850601	0.951457	-0.230595	0.636369	0.877613
ENSG00000004961.15	-0.0978615	0.401	0.653455	-0.113631	0.324165	0.596968	0.215529	0.0649641	0.78063	-0.0558463	0.607652	0.848957	0.0500785	0.654655	0.884987
ENSG00000004975.12	0.205705	0.0634783	0.229402	0.0989139	0.359454	0.631539	0.0218399	0.838968	0.986907	0.19187	0.0642863	0.359502	0.0430273	0.681698	0.896562
ENSG00000005007.12	0.450622	0.000523052	0.0197248	-0.114212	0.343887	0.617002	-0.0195167	0.87091	0.991205	0.0895699	0.432625	0.757931	-0.0997585	0.396248	0.747027
ENSG00000005020.13	0.18666	0.301556	0.561075	-0.425725	0.0198245	0.143864	0.0630145	0.722646	0.973044	-0.164048	0.331545	0.684313	-0.250589	0.15216	0.528225
ENSG00000005022.6	-0.00809351	0.935613	0.972054	0.054053	0.585467	0.796381	0.132343	0.185205	0.879819	0.0702602	0.4549	0.769928	0.117347	0.227704	0.617351
ENSG00000005059.16	-0.225807	0.0229589	0.129481	0.0670369	0.483168	0.727247	-0.0444651	0.641357	0.965854	-0.0220371	0.807323	0.934926	0.0481682	0.605053	0.863556
ENSG00000005075.15	0.222893	0.233283	0.488705	0.0711119	0.698249	0.862678	0.277026	0.135339	0.843321	0.196305	0.261489	0.624151	0.167039	0.352386	0.716967
ENSG00000005100.13	-0.0844064	0.221983	0.4745	-0.0366707	0.588705	0.798097	-0.0728295	0.285089	0.90457	-0.00885335	0.890243	0.965626	-0.0153119	0.816729	0.946775
ENSG00000005102.13	-0.00165517	0.99473	0.998733	0.181843	0.463843	0.714927	0.203413	0.412881	0.921469	0.376632	0.113095	0.449697	0.301302	0.215859	0.605319
ENSG00000005108.16	0.263345	0.521728	0.746415	-0.367782	0.366017	0.637669	0.34402	0.397542	0.920914	-0.112178	0.770147	0.918787	-0.763821	0.0579889	0.373489
ENSG00000005156.11	-0.0710727	0.349734	0.608511	0.0652183	0.384649	0.653016	-0.000477444	0.994901	0.999687	0.0625326	0.378987	0.721578	0.0523866	0.473486	0.795201
ENSG00000005175.10	-0.297958	0.0149853	0.101902	-0.130604	0.268	0.53975	-0.027279	0.815894	0.983266	-0.126974	0.25583	0.6192	-0.0165022	0.885171	0.967935
ENSG00000005187.12	-0.204518	0.141209	0.368961	0.128517	0.345883	0.618714	-0.140023	0.304853	0.90457	0.104396	0.418381	0.750071	0.134201	0.313282	0.690131
ENSG00000005189.19	0.179189	0.493982	0.725592	-0.0119082	0.963199	0.987624	0.201123	0.437311	0.92304	-0.164958	0.50095	0.79635	-0.217066	0.390461	0.742458
ENSG00000005194.15	-0.0517947	0.549716	0.767143	0.0582357	0.496129	0.736446	0.159826	0.0659848	0.781485	0.113637	0.16432	0.522969	0.122789	0.144857	0.518749
ENSG00000005206.17	0.253815	0.0703188	0.243889	0.421833	0.00312321	0.0576371	0.0836439	0.539572	0.941621	0.391954	0.00369126	0.128656	0.252186	0.0622555	0.381237
ENSG00000005238.19	0.393911	0.0504026	0.201166	-0.195288	0.318593	0.591624	0.127681	0.513061	0.935069	0.146733	0.428031	0.755339	-0.024816	0.896081	0.971907
ENSG00000005243.10	-0.503813	0.310795	0.571656	0.152306	0.755195	0.892088	-0.0828749	0.865229	0.991134	-0.309921	0.503857	0.798032	-0.0913273	0.847955	0.957183
ENSG00000005249.13	-0.265712	0.447862	0.689546	-1.7383	6.69917e-06	0.00398443	-0.0082051	0.981009	0.999562	-0.696145	0.0373301	0.293298	-0.772653	0.0253329	0.279604
ENSG00000005302.18	-0.056238	0.560675	0.773658	-0.0201271	0.832752	0.930879	-0.087402	0.36118	0.91356	-0.0941936	0.299568	0.657981	-0.113634	0.225189	0.613449
ENSG00000005339.14	0.360097	0.00110758	0.0284208	-0.21922	0.0373561	0.197318	-0.0468674	0.648982	0.96637	-0.0352109	0.718018	0.896052	-0.225176	0.0287546	0.294001
ENSG00000005379.17	0.092568	0.696455	0.85244	0.485013	0.0428055	0.211522	0.046602	0.842286	0.987573	0.17898	0.421416	0.750943	0.254065	0.269175	0.656365
ENSG00000005381.7	0.425683	0.126507	0.345526	-0.254361	0.351418	0.623538	-0.0470103	0.86265	0.990852	0.195241	0.449537	0.767692	-0.153169	0.563999	0.844909
ENSG00000005436.13	-0.385157	0.0124808	0.0927942	-0.0721292	0.624516	0.820896	-0.106331	0.471239	0.928414	-0.164742	0.240886	0.60492	-0.0256225	0.858373	0.959958
ENSG00000005448.16	0.0662434	0.68893	0.848961	0.302237	0.0690692	0.268936	0.0393238	0.80976	0.98289	0.115743	0.455725	0.770591	0.162438	0.310528	0.68826
ENSG00000005469.11	-0.426045	0.00238754	0.039642	-0.0573627	0.663514	0.842561	-0.228889	0.0871829	0.801308	-0.238388	0.0608825	0.352543	0.0333331	0.795368	0.939341
ENSG00000005471.17	-0.369973	0.0790709	0.260435	0.0144478	0.943714	0.978732	-0.170728	0.405847	0.920914	-0.0640423	0.741283	0.906038	0.0867606	0.664132	0.889111
ENSG00000005483.20	-0.0194943	0.755785	0.883998	-0.236378	0.000367651	0.0207548	-0.0845915	0.175831	0.867936	-0.157027	0.00979212	0.185347	-0.210522	0.00101245	0.0985425
ENSG00000005486.17	0.259227	0.0464736	0.192729	0.102221	0.418297	0.680612	0.107811	0.393489	0.920914	0.21253	0.0795857	0.392076	0.0177626	0.884967	0.967935
ENSG00000005513.10	0.0740772	0.834698	0.9231	0.162304	0.643717	0.830972	0.209821	0.550203	0.943283	-0.15528	0.640459	0.862529	-0.00561627	0.986895	0.995804
ENSG00000005700.15	-0.336213	0.00286123	0.043325	-0.0769852	0.469147	0.718818	-0.134879	0.207332	0.887468	-0.222165	0.0310813	0.275571	-0.142075	0.173921	0.555168
ENSG00000005801.18	-0.26122	0.0124201	0.0924951	0.117875	0.240779	0.51128	-0.0636703	0.524156	0.937354	-0.0759302	0.423269	0.752256	0.0888372	0.363345	0.724502
ENSG00000005810.18	-0.139192	0.108152	0.314204	-0.160032	0.0627155	0.256593	-0.186426	0.0312191	0.743938	-0.207563	0.0121137	0.199401	-0.244346	0.00450539	0.165672
ENSG00000005812.11	-0.142279	0.0957387	0.291042	-0.264311	0.00248421	0.0516682	-0.0691221	0.407238	0.920914	-0.235005	0.00430317	0.135247	-0.182185	0.0285391	0.292765
ENSG00000005844.17	-0.0113054	0.914148	0.962321	-0.0611802	0.555435	0.778532	-0.0875104	0.399925	0.920914	-0.0825816	0.40176	0.737208	-0.173207	0.0913641	0.436383
ENSG00000005882.11	0.0871343	0.573305	0.780638	-0.0718349	0.638105	0.827569	-0.0102495	0.946432	0.996837	0.107216	0.459484	0.772215	0.0789489	0.596275	0.860005
ENSG00000005884.18	-0.0866884	0.572701	0.78031	-0.015677	0.917601	0.96804	-0.196506	0.198677	0.882915	-0.0818631	0.569173	0.827792	-0.134634	0.364485	0.725126
ENSG00000005889.15	-0.0540019	0.454306	0.69493	-0.0794317	0.26686	0.538433	-0.0318983	0.65388	0.966612	-0.0826013	0.223563	0.588299	-0.0444562	0.522239	0.820879
ENSG00000005893.15	0.1744	0.216041	0.466824	-0.502059	0.000648519	0.0266894	-0.0866559	0.531164	0.939798	-0.238111	0.073641	0.379665	-0.352013	0.0115974	0.20997
ENSG00000005961.18	-0.0823364	0.858221	0.934474	-1.75392	0.000331568	0.0198995	-0.195242	0.668252	0.968101	-0.7274	0.0965349	0.422476	-1.04366	0.022319	0.265026
ENSG00000006007.12	0.221744	0.156747	0.390971	-0.388658	0.0139641	0.120589	0.0671387	0.661097	0.967812	-0.157385	0.280556	0.640571	-0.129789	0.386382	0.738698
ENSG00000006015.17	0.130741	0.354654	0.613277	0.226724	0.107407	0.338558	0.150598	0.281158	0.90457	0.293567	0.0296429	0.271008	0.241189	0.0799076	0.415189
ENSG00000006025.12	0.2003	0.145869	0.375646	0.262196	0.0559553	0.241887	0.013569	0.919636	0.99427	0.178878	0.164713	0.523446	0.157665	0.233	0.621598
ENSG00000006062.16	0.176419	0.0353875	0.165778	0.0970502	0.233575	0.502973	0.105472	0.196079	0.881392	0.185309	0.0188864	0.23079	0.129024	0.106724	0.463063
ENSG00000006125.18	-0.112806	0.186787	0.431474	-0.300975	0.000723046	0.0280129	-0.0730734	0.384037	0.919993	-0.194353	0.0173446	0.220926	-0.253733	0.0030259	0.141073
ENSG00000006194.10	-0.0192569	0.781482	0.897143	0.168274	0.0172835	0.134877	0.0830637	0.229161	0.898731	0.133972	0.0435737	0.309091	0.14052	0.0399522	0.329719
ENSG00000006282.21	0.148672	0.520232	0.745712	0.226519	0.322715	0.595298	0.0265395	0.907283	0.993993	0.268531	0.217292	0.582781	0.1553	0.485873	0.800858
ENSG00000006327.13	0.539332	0.0166428	0.108503	0.259254	0.232806	0.501747	-0.00746072	0.972398	0.999562	0.143844	0.482494	0.785251	0.0929153	0.658994	0.886353
ENSG00000006432.15	-0.0719828	0.58386	0.787105	0.0494146	0.703173	0.86505	-0.0997884	0.442704	0.923195	0.0840547	0.494632	0.794308	0.0322883	0.798452	0.940517
ENSG00000006451.8	-0.184239	0.0424317	0.183013	0.0150754	0.86352	0.94556	0.0765221	0.384782	0.919993	-0.0926609	0.26785	0.629716	0.00524645	0.951092	0.98656
ENSG00000006453.14	-0.258202	0.327075	0.587055	-0.0799444	0.757576	0.893543	-0.157687	0.543234	0.942503	-0.382678	0.123449	0.465883	0.0141084	0.955445	0.98775
ENSG00000006459.11	0.0939079	0.327466	0.587384	-0.209631	0.0301132	0.177573	-0.0687377	0.466973	0.92716	-0.16802	0.0646533	0.360524	-0.209784	0.0262882	0.283248
ENSG00000006530.17	-0.247383	0.0306362	0.152147	0.0627274	0.569841	0.788454	-0.0472479	0.668382	0.968101	-0.0546338	0.601261	0.845449	0.0183818	0.86423	0.962213
ENSG00000006534.16	0.30776	0.125166	0.343442	-0.206428	0.294408	0.567019	0.189014	0.336569	0.90457	0.0631311	0.733653	0.90274	-0.0479655	0.80169	0.941961
ENSG00000006555.11	0.027252	0.797432	0.905148	0.119222	0.258683	0.52923	-0.00707861	0.946164	0.996837	-0.0282472	0.776176	0.921579	-0.00286032	0.977684	0.992385
ENSG00000006576.16	-0.433951	0.00242123	0.0397793	-0.0842423	0.531544	0.760944	-0.222656	0.102397	0.819732	-0.224673	0.0824973	0.398776	-0.0440656	0.736868	0.919349
ENSG00000006607.14	-0.0808989	0.293048	0.55253	-0.0149291	0.84336	0.936023	-0.0496506	0.511969	0.935069	-0.0370837	0.604845	0.847304	0.0354664	0.630706	0.876049
ENSG00000006625.18	-0.383072	0.0706749	0.244501	0.0641506	0.755194	0.892088	0.0299731	0.884126	0.991862	-0.000902324	0.996305	0.99962	0.11923	0.553001	0.838034
ENSG00000006634.8	-0.489977	0.00131156	0.0305169	-0.231159	0.109139	0.342348	-0.227612	0.114532	0.83767	-0.323943	0.0196568	0.234709	-0.110803	0.426294	0.768638
ENSG00000006638.11	0.0305134	0.894844	0.952938	-0.446166	0.0550667	0.240218	-0.163243	0.475182	0.929137	0.00898659	0.966812	0.99066	-0.0784099	0.724576	0.913975
ENSG00000006652.14	0.356299	0.0356429	0.166404	-0.0668275	0.683052	0.853704	-0.00524556	0.97441	0.999562	-0.0272646	0.860325	0.954545	-0.0597404	0.708227	0.907919
ENSG00000006695.11	-0.163662	0.0900562	0.280439	0.0872179	0.355117	0.62759	0.0539323	0.56635	0.947527	-0.0329336	0.711386	0.893537	0.0757248	0.410031	0.756283
ENSG00000006712.15	0.209922	0.116722	0.328761	-0.0945481	0.469732	0.71882	0.193352	0.142807	0.848591	0.073229	0.55415	0.820229	0.0201009	0.874471	0.965479
ENSG00000006715.16	0.0480504	0.495359	0.726437	-0.0930046	0.18456	0.447661	0.0496599	0.475669	0.929137	-0.0108279	0.869267	0.957706	-0.0450996	0.506484	0.814183
ENSG00000006744.19	-0.0834411	0.275731	0.534291	0.0969901	0.200665	0.46834	-0.0687702	0.362133	0.91356	0.0500866	0.482766	0.785381	0.0840172	0.254916	0.642055
ENSG00000006756.16	-0.0471852	0.673758	0.842014	-0.256105	0.0242757	0.158446	-0.0902218	0.416268	0.921669	-0.119487	0.257397	0.620534	-0.208196	0.0583857	0.374061
ENSG00000006757.12	0.00461317	0.973252	0.989676	0.291734	0.036059	0.193863	0.350382	0.0126792	0.743938	0.141687	0.27417	0.634446	0.19841	0.139076	0.512218
ENSG00000006831.10	-0.00131546	0.986345	0.995194	-0.136955	0.0761201	0.282916	0.0541726	0.476657	0.929348	-0.0944565	0.193108	0.55722	-0.119447	0.111576	0.471693
ENSG00000006837.12	-0.447336	0.0844173	0.269616	-0.379859	0.136286	0.38356	-0.0449905	0.858292	0.990737	-0.127644	0.593363	0.842808	-0.121386	0.621809	0.872636
ENSG00000007038.11	0.122905	0.779777	0.89632	0.0771517	0.858912	0.943827	0.0760391	0.860925	0.990852	0.0555098	0.892605	0.96616	0.210711	0.619105	0.870371
ENSG00000007047.15	0.362431	0.0084525	0.0758291	0.0026445	0.983879	0.993516	0.115624	0.378991	0.918413	0.155648	0.213196	0.578727	0.0947016	0.459544	0.786991
ENSG00000007080.11	0.164829	0.481205	0.716295	-0.132183	0.567023	0.786767	0.325957	0.16175	0.863482	0.139071	0.525132	0.809247	0.0772896	0.731204	0.917113
ENSG00000007129.18	0.112982	0.274249	0.532539	0.164152	0.11036	0.344114	0.114976	0.260129	0.9024	0.130706	0.177906	0.539008	0.223248	0.0279212	0.290291
ENSG00000007168.13	-0.034331	0.555816	0.770793	-0.230503	0.000201433	0.0161495	-0.0601512	0.297943	0.90457	-0.159098	0.00510524	0.14293	-0.179295	0.00235682	0.133173
ENSG00000007202.15	0.018921	0.775977	0.894775	-0.0644958	0.328325	0.601046	-0.0542687	0.410096	0.921135	-0.0286846	0.644992	0.86415	-0.113353	0.0816072	0.419186
ENSG00000007237.18	0.0887039	0.547959	0.766102	-0.240136	0.103825	0.333793	0.065898	0.651045	0.966612	-0.0273519	0.842779	0.948615	-0.1989	0.165563	0.546944
ENSG00000007255.10	0.141673	0.377558	0.632804	0.260658	0.103692	0.333473	0.191994	0.227683	0.898054	0.29755	0.0513638	0.330214	0.260297	0.0959699	0.445531
ENSG00000007264.15	0.0354287	0.876657	0.943569	0.402595	0.0790244	0.288516	0.176514	0.435109	0.92304	0.101749	0.63417	0.859436	0.307265	0.166666	0.548273
ENSG00000007312.12	-0.0496592	0.792908	0.903431	0.330629	0.081579	0.293364	0.16277	0.385357	0.920036	0.35667	0.0484063	0.323443	0.404467	0.0304254	0.298328
ENSG00000007314.12	-0.395436	0.168322	0.407032	-0.0265424	0.924644	0.970935	0.0546101	0.845725	0.988248	0.297716	0.265951	0.628396	0.0816593	0.765558	0.928462
ENSG00000007341.19	-0.26094	0.00777291	0.072421	-0.0412787	0.657997	0.839175	-0.0649221	0.486957	0.931585	-0.165131	0.0661701	0.364476	-0.033898	0.709307	0.908159
ENSG00000007350.17	-0.0385954	0.897411	0.954216	0.0205709	0.944526	0.979394	0.0876346	0.767002	0.977958	-0.359047	0.203785	0.568639	-0.0229501	0.936569	0.983498
ENSG00000007376.8	0.260918	0.169665	0.408976	0.245026	0.191207	0.45603	0.156752	0.40052	0.920914	0.366372	0.0417861	0.30525	0.211253	0.247058	0.636083
ENSG00000007392.16	-0.103979	0.358892	0.617014	0.188625	0.0954062	0.318602	-0.126709	0.258741	0.9024	0.0539771	0.609623	0.849402	0.043671	0.688092	0.899206
ENSG00000007402.11	-0.0420462	0.852424	0.931314	0.105855	0.63571	0.826601	-0.0591285	0.791145	0.981549	-0.0571681	0.786962	0.926743	-0.20909	0.339241	0.709468
ENSG00000007516.13	0.634449	0.00801613	0.0738084	0.402959	0.0813688	0.293062	0.121652	0.593303	0.954941	0.333886	0.126007	0.469864	0.165778	0.456276	0.785574
ENSG00000007520.4	0.278422	0.13802	0.363728	0.197884	0.283081	0.555529	0.28877	0.119781	0.84047	0.282597	0.108361	0.441976	0.199364	0.267776	0.655189
ENSG00000007541.16	0.462626	0.0145089	0.10061	0.303579	0.0982952	0.323813	0.248858	0.173301	0.867158	0.378751	0.0312015	0.275909	0.252542	0.156938	0.534024
ENSG00000007545.15	0.234016	0.0113349	0.0881726	0.115021	0.195927	0.461804	0.0543731	0.538131	0.941306	0.18297	0.0325602	0.28056	0.11924	0.169805	0.550308
ENSG00000007923.16	-0.0239834	0.778678	0.895801	0.247945	0.00483244	0.0726709	0.125229	0.141786	0.847878	0.172351	0.0350434	0.287056	0.129131	0.120906	0.48168
ENSG00000007944.15	0.0272436	0.779303	0.896106	-0.221122	0.0249781	0.160835	-0.0987357	0.306341	0.90457	-0.223775	0.0170389	0.220252	-0.28378	0.00378904	0.152106
ENSG00000007968.7	0.233913	0.51691	0.742688	-0.85336	0.0198275	0.143864	0.152259	0.668875	0.968101	-0.189741	0.573999	0.830672	-0.33813	0.332187	0.703629
ENSG00000008018.9	-0.00486397	0.962306	0.983216	0.183508	0.0759392	0.28241	0.209594	0.0437063	0.746109	0.166231	0.0892519	0.411483	0.234354	0.0216386	0.260916
ENSG00000008083.14	0.353737	0.00126334	0.0302115	-0.145468	0.159669	0.414095	0.0804932	0.43312	0.92304	0.0564607	0.561085	0.823448	-0.145637	0.149181	0.523635
ENSG00000008086.11	0.288626	0.0160754	0.10613	-0.312925	0.00862791	0.0951058	-0.089517	0.436793	0.92304	-0.182072	0.0988635	0.425877	-0.179775	0.113078	0.4738
ENSG00000008128.23	0.248403	0.0603745	0.224004	0.200151	0.123128	0.364514	-0.0377322	0.768543	0.977958	0.150781	0.218057	0.583813	0.195023	0.123532	0.486277
ENSG00000008130.15	0.410371	0.0146972	0.10117	-0.301577	0.0656155	0.262615	0.0166343	0.917625	0.99427	0.0261518	0.863741	0.95599	-0.131504	0.403658	0.751815
ENSG00000008226.19	0.168756	0.363413	0.620887	0.255855	0.165463	0.42113	0.148373	0.418034	0.921669	0.218913	0.209499	0.574694	0.304834	0.0918772	0.437839
ENSG00000008256.16	0.0388151	0.740198	0.875745	-0.12605	0.27835	0.550625	-0.0598552	0.604957	0.958261	-0.0144145	0.895246	0.966481	-0.121724	0.283138	0.667854
ENSG00000008277.14	-0.344339	0.0301272	0.150531	0.16577	0.281239	0.553837	-0.331561	0.0342926	0.743938	-0.164546	0.259195	0.621995	-0.0658177	0.659294	0.886507
ENSG00000008282.8	-0.312943	0.00479639	0.0560653	-0.217204	0.0429138	0.211838	-0.190509	0.0743235	0.786687	-0.193112	0.0568015	0.34449	-0.126126	0.221556	0.610458
ENSG00000008283.16	0.0910495	0.592752	0.793646	0.118885	0.480012	0.724876	0.124459	0.45978	0.925285	0.147911	0.354586	0.701916	0.114325	0.486222	0.801337
ENSG00000008294.21	0.260736	0.0388224	0.174988	-0.115505	0.345229	0.618216	-0.00615968	0.959662	0.997942	-0.0290282	0.801422	0.933748	-0.100891	0.397553	0.748296
ENSG00000008300.17	0.139156	0.564239	0.775406	0.0547351	0.818121	0.923578	-0.0605534	0.799194	0.982357	0.403627	0.0783012	0.389425	0.223899	0.337138	0.707649
ENSG00000008311.15	-0.316079	0.0778752	0.258432	0.101445	0.560818	0.782954	-0.0514927	0.767513	0.977958	-0.0741824	0.653238	0.868257	-0.0637861	0.707428	0.907839
ENSG00000008324.11	-0.178832	0.38756	0.641693	0.306344	0.137068	0.384433	0.441874	0.034165	0.743938	0.222171	0.25273	0.615402	0.512184	0.0126628	0.217691
ENSG00000008382.15	0.310263	0.081134	0.263778	0.286402	0.102373	0.331328	0.110612	0.523059	0.936853	0.314746	0.0593416	0.348956	0.313703	0.0676282	0.392837
ENSG00000008394.13	-0.154138	0.410424	0.661056	-0.138943	0.452212	0.707384	0.256181	0.16879	0.865709	0.109979	0.52958	0.810882	0.0223355	0.901116	0.973546
ENSG00000008405.12	-0.165464	0.0770632	0.256848	-0.136839	0.136811	0.384101	-0.148631	0.106835	0.829715	-0.165597	0.0592212	0.348367	-0.166805	0.0647316	0.386538
ENSG00000008438.5	1.14045	0.00343249	0.0473563	-0.279578	0.447988	0.704415	0.28966	0.431893	0.92304	0.381772	0.275691	0.635519	0.185525	0.605127	0.863556
ENSG00000008441.16	0.349314	0.413866	0.664114	-1.03679	0.016894	0.133309	0.337088	0.424584	0.921669	0.0421617	0.91576	0.973392	-0.192768	0.638945	0.878598
ENSG00000008513.16	0.129427	0.103854	0.307234	-0.0578422	0.456665	0.710663	0.0192079	0.804261	0.982841	0.00213004	0.976849	0.993434	-0.0548202	0.469478	0.793509
ENSG00000008516.17	0.854247	0.000224534	0.0142943	-0.017917	0.932684	0.973925	0.171361	0.420773	0.921669	0.233399	0.248839	0.612335	-0.0250991	0.903454	0.974117
ENSG00000008517.16	-0.027168	0.856842	0.933504	0.123416	0.408342	0.67242	0.211201	0.160002	0.86064	0.187817	0.186654	0.549802	0.188387	0.198082	0.585716
ENSG00000008710.19	0.155524	0.437882	0.682921	0.203037	0.306319	0.57924	-0.106142	0.591283	0.954111	0.256416	0.174532	0.534429	0.0387973	0.84032	0.954145
ENSG00000008838.20	0.0154987	0.890834	0.9511	0.0621721	0.577821	0.792867	0.0303144	0.785835	0.981549	0.106399	0.316525	0.671669	0.0413004	0.704416	0.905804
ENSG00000008853.16	0.0756286	0.538194	0.758526	0.168422	0.16864	0.425979	0.183245	0.134918	0.843321	0.183016	0.115498	0.453408	0.219822	0.0676271	0.392837
ENSG00000008869.12	-0.20551	0.00939582	0.0804731	-0.091429	0.228459	0.497275	-0.129851	0.0896563	0.80314	-0.15987	0.029035	0.27016	-0.158393	0.0353369	0.316075
ENSG00000008952.17	-0.250647	0.0221282	0.126705	-0.242785	0.0246768	0.159891	0.0364782	0.728823	0.973044	-0.252861	0.0140404	0.207865	-0.133048	0.19858	0.586213
ENSG00000008988.9	0.0911643	0.750865	0.880963	0.696353	0.0172148	0.134537	0.588342	0.0423736	0.743938	0.548057	0.0457948	0.317046	0.650182	0.0222693	0.264649
ENSG00000009307.16	-0.0676598	0.45264	0.69336	-0.242863	0.00839123	0.0938183	0.0913308	0.30595	0.90457	-0.0897357	0.28856	0.648197	-0.0974873	0.263132	0.649517
ENSG00000009335.18	-0.154945	0.010287	0.0838371	-0.013989	0.807954	0.918605	-0.0635849	0.272205	0.90374	-0.0714431	0.194008	0.557762	-0.0453038	0.421153	0.765078
ENSG00000009413.15	-0.0890803	0.41784	0.666948	-0.161372	0.140522	0.389302	-0.125302	0.250264	0.899295	-0.192871	0.0647671	0.360776	-0.162216	0.129078	0.496562
ENSG00000009694.13	0.00530934	0.980311	0.992744	0.139981	0.511001	0.745692	-0.19942	0.350229	0.908551	-0.0883203	0.661166	0.871933	-0.0150642	0.942061	0.985444
ENSG00000009780.15	-0.254966	0.0047381	0.055773	-0.0801548	0.349969	0.622433	-0.0381396	0.655343	0.966612	0.0407316	0.614956	0.851885	0.0505812	0.544318	0.834948
ENSG00000009790.15	-0.0169243	0.805138	0.909455	0.253694	0.000463579	0.0230026	0.0734516	0.281191	0.90457	0.121305	0.0635369	0.358005	0.133664	0.0476558	0.346894
ENSG00000009830.11	0.225378	0.113278	0.323077	0.333283	0.0196301	0.143408	-0.0435432	0.753633	0.976377	0.142736	0.280274	0.640446	0.26358	0.0560744	0.367677
ENSG00000009844.16	-0.236102	0.00993452	0.0823719	-0.0327678	0.707387	0.86695	0.0486752	0.57747	0.949832	-0.115606	0.166208	0.525095	-0.0320566	0.706577	0.907221
ENSG00000009954.11	-0.102533	0.197643	0.445312	-0.0494239	0.526697	0.757345	0.0792727	0.311555	0.90457	0.0178687	0.808756	0.93539	-0.0586282	0.441863	0.775628
ENSG00000010017.13	-0.169835	0.0805305	0.262808	-0.272417	0.00565154	0.0793705	-0.00285958	0.975836	0.999562	-0.208737	0.0232458	0.250999	-0.175381	0.0616597	0.379842
ENSG00000010030.14	-0.239011	0.495984	0.726858	-0.689783	0.0507604	0.231296	-0.122289	0.723835	0.973044	-0.403516	0.221862	0.585983	-0.547253	0.109651	0.4689
ENSG00000010072.16	-0.113801	0.177841	0.419345	-0.0257098	0.755729	0.892465	-0.0673681	0.416394	0.921669	-0.12888	0.104463	0.435101	-0.0142385	0.859755	0.960156
ENSG00000010165.20	-0.0581314	0.501675	0.730844	0.0706225	0.409145	0.673019	0.119352	0.165869	0.864912	0.0553743	0.494029	0.793948	0.0692459	0.406743	0.754132
ENSG00000010219.13	-0.255361	0.0296428	0.149368	0.0336292	0.76616	0.896848	-0.110372	0.331261	0.90457	0.025101	0.814713	0.938055	0.106022	0.33861	0.709094
ENSG00000010244.18	-0.167754	0.119334	0.332601	-0.0673446	0.522135	0.753562	-0.17365	0.103013	0.821524	-0.165744	0.100537	0.429078	-0.106672	0.30038	0.681754
ENSG00000010256.11	0.0704591	0.648455	0.827029	-0.035813	0.814349	0.921191	0.143543	0.34875	0.90765	0.0524795	0.716561	0.895668	-0.00651813	0.965043	0.9894
ENSG00000010270.13	-0.00837739	0.927343	0.96829	0.0323007	0.722019	0.875133	0.0486268	0.592569	0.954444	-0.0584827	0.497342	0.795267	0.0701901	0.429295	0.769877
ENSG00000010278.14	-0.0183292	0.943772	0.975609	-0.545703	0.0378123	0.198388	0.0854443	0.739359	0.973491	-0.0793819	0.744221	0.907764	-0.224324	0.37232	0.729141
ENSG00000010292.13	0.0455257	0.65357	0.830247	-0.170284	0.0937673	0.315884	0.0292682	0.770038	0.977958	-0.0121669	0.897899	0.966798	-0.19053	0.0557022	0.367182
ENSG00000010295.19	0.344757	0.00119715	0.0293675	0.24932	0.0149727	0.125085	0.00174284	0.985986	0.999562	0.252583	0.00958504	0.185148	0.15202	0.121052	0.481833
ENSG00000010310.9	0.0979132	0.729835	0.870563	0.912627	0.00197199	0.0470926	0.122683	0.661425	0.967812	0.318032	0.233878	0.599064	0.428139	0.121575	0.482735
ENSG00000010318.21	-0.0763955	0.478889	0.714539	-0.000239625	0.998201	0.99895	0.122282	0.253211	0.899295	0.0893254	0.376966	0.719977	0.0637305	0.539516	0.832308
ENSG00000010322.16	0.180905	0.0509499	0.20274	0.181852	0.04712	0.222279	-0.0142288	0.87393	0.991336	0.126216	0.141946	0.494481	0.0798143	0.363623	0.724502
ENSG00000010327.10	0.0654133	0.79119	0.902585	-0.116206	0.634194	0.825962	-0.221128	0.366746	0.91413	0.0301585	0.896174	0.96678	-0.244855	0.306173	0.685892
ENSG00000010361.13	0.454388	0.000705143	0.0227437	0.184999	0.141521	0.390122	0.204213	0.105492	0.823746	0.28809	0.0177283	0.223088	0.214842	0.0815146	0.418961
ENSG00000010404.18	0.381036	0.00475959	0.0559008	-0.0584746	0.647216	0.832805	0.00588468	0.963226	0.998195	0.0655992	0.588055	0.839714	0.0362613	0.770958	0.930403
ENSG00000010539.11	0.0960033	0.33914	0.59872	-0.13942	0.162233	0.417043	-0.0842278	0.395335	0.920914	-0.0321519	0.731149	0.901527	-0.0558847	0.56235	0.84373
ENSG00000010610.10	-0.0693153	0.56547	0.776168	-0.170161	0.156875	0.410498	0.00633275	0.957525	0.997667	-0.04377	0.697837	0.887446	-0.216382	0.0669585	0.391601
ENSG00000010626.15	0.0245406	0.894545	0.952876	0.195738	0.287302	0.560198	0.0503043	0.783296	0.981476	0.255086	0.145428	0.500295	0.159981	0.371765	0.728811
ENSG00000010671.15	0.00534008	0.96356	0.984137	-0.0833245	0.471664	0.719826	0.087757	0.448552	0.923492	0.000408043	0.997023	0.99962	0.0312164	0.781706	0.934702
ENSG00000010704.18	-0.253807	0.05702	0.21687	-0.433101	0.00150788	0.0411771	-0.296765	0.0253418	0.743938	-0.240912	0.0536634	0.337834	-0.172028	0.176356	0.5585
ENSG00000010803.16	-0.142772	0.0742255	0.251762	0.0215629	0.781291	0.905511	-0.0960192	0.219898	0.895385	-0.00365216	0.960397	0.987704	0.0585172	0.441151	0.775466
ENSG00000010810.17	-0.0648278	0.390992	0.644713	0.0221314	0.766048	0.896848	-0.0434148	0.559958	0.946752	-0.0779087	0.271789	0.633414	-0.0263208	0.716836	0.911375
ENSG00000010818.10	-0.00666761	0.923045	0.966256	-0.127969	0.0653308	0.261888	-0.0589864	0.388772	0.920239	-0.0805286	0.216213	0.581226	-0.138015	0.0423929	0.335905
ENSG00000011007.12	-0.052688	0.45354	0.694139	-0.0994617	0.155221	0.408653	0.0210601	0.761045	0.977375	-0.0650954	0.323416	0.677564	-0.0183082	0.786352	0.936432
ENSG00000011009.11	0.281983	0.0900804	0.280439	-0.000664591	0.996722	0.998692	0.191976	0.238859	0.899278	0.174061	0.259347	0.622251	0.0971872	0.538802	0.831878
ENSG00000011021.23	-0.0237731	0.802143	0.907444	0.0785254	0.40363	0.668544	-0.101299	0.282506	0.90457	0.0399138	0.653232	0.868257	0.0381585	0.676516	0.894437
ENSG00000011028.14	0.196895	0.65079	0.828243	-0.642773	0.138816	0.38671	0.229923	0.592671	0.954444	0.0819548	0.840274	0.947477	-0.244085	0.560539	0.842806
ENSG00000011105.14	0.0245748	0.949262	0.977878	-1.44913	0.000392486	0.021251	0.0268851	0.943807	0.996837	-0.645549	0.0789422	0.390873	-0.493953	0.188418	0.576044
ENSG00000011114.15	-0.0944022	0.110024	0.317213	-0.0997853	0.0878259	0.305307	-0.054568	0.345285	0.905881	-0.0830628	0.132293	0.479046	-0.130466	0.0237815	0.272807
ENSG00000011132.12	0.28998	0.0223184	0.127223	0.108556	0.374953	0.644884	0.143198	0.243315	0.899295	0.186992	0.110088	0.44495	0.14116	0.238444	0.626634
ENSG00000011143.16	0.0726456	0.549049	0.766822	0.370392	0.00313107	0.0577204	0.029105	0.807654	0.98289	0.116524	0.30615	0.663599	0.267443	0.025567	0.280848
ENSG00000011198.9	0.612113	0.00275	0.0423519	-0.16997	0.378565	0.648229	-0.0446614	0.816324	0.983266	-0.0756046	0.678305	0.878	-0.108733	0.562691	0.844086
ENSG00000011243.18	0.291094	0.00363011	0.048713	0.179864	0.0614718	0.254245	0.141737	0.137784	0.843321	0.22459	0.0150023	0.212601	0.137716	0.139301	0.51258
ENSG00000011258.16	-0.0820788	0.255575	0.513071	-0.0430955	0.54357	0.769785	-0.0725493	0.308262	0.90457	-0.0707921	0.294153	0.653111	-0.0653599	0.346309	0.714064
ENSG00000011260.14	-0.201955	0.0267099	0.14114	0.0608623	0.488567	0.730497	0.0335172	0.702387	0.972084	-0.0352005	0.671931	0.875866	0.150891	0.0825215	0.421369
ENSG00000011275.18	0.128263	0.0219885	0.126283	0.11719	0.0333897	0.186839	0.00864428	0.872246	0.991205	0.0598009	0.243696	0.607583	0.0459961	0.38229	0.736249
ENSG00000011295.16	-0.258011	0.0168834	0.109306	0.160581	0.125155	0.367298	-0.108471	0.296957	0.90457	-0.039541	0.68671	0.881319	0.0604413	0.549748	0.836393
ENSG00000011304.20	0.0177601	0.87367	0.942003	-0.129801	0.242772	0.513635	-0.0519456	0.638097	0.965854	-0.0270346	0.795941	0.930756	-0.144255	0.184197	0.569492
ENSG00000011376.11	-0.03277	0.685816	0.847391	0.132253	0.102925	0.332053	0.00769944	0.923269	0.994438	0.036724	0.628157	0.856484	0.113872	0.148735	0.522851
ENSG00000011405.13	-0.203115	0.0349926	0.165102	-0.117696	0.20894	0.475423	-0.105548	0.259041	0.9024	-0.181799	0.0432938	0.309091	-0.178405	0.0536253	0.362121
ENSG00000011422.12	0.560454	0.00318366	0.0459483	-0.306029	0.0921657	0.312855	0.0543829	0.761316	0.977571	-0.0788913	0.642073	0.863174	-0.178135	0.310183	0.687976
ENSG00000011426.11	0.0202421	0.954613	0.979939	-0.581919	0.102486	0.33138	0.202308	0.565339	0.947527	-0.393522	0.240488	0.604663	-0.430405	0.212889	0.602917
ENSG00000011451.19	0.380291	0.00214646	0.0380614	0.166294	0.156937	0.410597	0.0372607	0.748641	0.9761	0.255286	0.0241137	0.253329	0.158755	0.165778	0.547129
ENSG00000011454.17	-0.0731102	0.23405	0.489561	-0.0405084	0.50217	0.741096	0.0252516	0.675252	0.968943	-0.0191072	0.737831	0.904327	-0.0196375	0.738291	0.919612
ENSG00000011478.12	0.0484412	0.767447	0.889346	0.31943	0.0529222	0.236376	0.132379	0.414684	0.921669	0.317247	0.0428521	0.308097	0.544479	0.00112839	0.102738
ENSG00000011485.14	-0.177594	0.0463037	0.192481	0.162939	0.0634038	0.257899	0.00715528	0.933808	0.99589	0.13005	0.115893	0.45413	0.142183	0.0955768	0.444888
ENSG00000011523.14	-0.121495	0.178809	0.420478	0.0222986	0.800884	0.915025	-0.0662708	0.454738	0.92458	0.0401818	0.631743	0.858459	0.0484822	0.574539	0.849499
ENSG00000011566.15	-0.426503	0.00235449	0.0394354	-0.100819	0.445236	0.702082	-0.244979	0.067642	0.783435	-0.260042	0.0415139	0.304622	-0.0798861	0.534757	0.828529
ENSG00000011590.14	0.205117	0.51969	0.745234	0.3741	0.236968	0.507338	-0.595024	0.0628835	0.780002	0.11491	0.69948	0.888044	0.217659	0.478451	0.798124
ENSG00000011600.11	0.495844	0.0577965	0.218232	-0.0106343	0.96649	0.988509	0.39609	0.122425	0.843312	0.231656	0.336464	0.688361	0.159383	0.519549	0.81942
ENSG00000011638.10	-0.0981534	0.395637	0.648284	-0.116925	0.306429	0.579344	0.113794	0.319418	0.90457	-0.0258555	0.810334	0.935926	-0.0938985	0.398939	0.7488
ENSG00000012048.22	0.19564	0.175412	0.417046	-0.0894989	0.527046	0.757486	0.162066	0.25436	0.900123	0.00212683	0.987314	0.99658	-0.0725267	0.599014	0.861112
ENSG00000012061.15	0.074077	0.446946	0.68913	0.216252	0.028052	0.170577	0.215896	0.028299	0.743938	0.175665	0.0579466	0.346743	0.195318	0.0412332	0.334096
ENSG00000012124.17	-0.142165	0.39987	0.652233	0.210439	0.209186	0.475606	0.00793019	0.961933	0.998084	0.210462	0.185365	0.54898	0.273289	0.0966755	0.446741
ENSG00000012171.19	0.857096	0.0185303	0.115558	0.835301	0.0200499	0.144705	0.355397	0.310909	0.90457	0.635726	0.0591495	0.348215	0.636935	0.0660489	0.389196
ENSG00000012174.12	-0.275011	0.0319471	0.156357	-0.00677678	0.956239	0.984367	-0.034342	0.781038	0.980416	-0.159477	0.177111	0.537915	-0.0477098	0.692317	0.90076
ENSG00000012211.13	0.148437	0.301246	0.560915	-0.0890235	0.528679	0.759037	0.0116567	0.934115	0.995931	0.0662268	0.620513	0.854593	-0.064052	0.64182	0.879923
ENSG00000012223.12	0.361568	0.303489	0.563393	-0.450154	0.19608	0.461911	0.126771	0.713535	0.973044	0.135125	0.679639	0.878596	-0.191238	0.570605	0.847174
ENSG00000012232.8	0.594085	0.000128463	0.0103359	-0.0832994	0.556208	0.779487	0.0149091	0.915964	0.99427	0.0520649	0.69753	0.887269	-0.0775349	0.574366	0.849499
ENSG00000012660.14	0.0469988	0.596096	0.796176	-0.274346	0.00281142	0.0548363	-0.0373647	0.669475	0.968494	-0.164721	0.0514421	0.330496	-0.192682	0.0277933	0.289501
ENSG00000012779.11	0.575429	0.000701337	0.0227437	-0.103104	0.513482	0.74798	0.0850307	0.589691	0.954096	0.16238	0.279304	0.639469	-0.0362554	0.813414	0.945743
ENSG00000012817.15	-1.22395	0.090996	0.282072	-1.37619	0.0554117	0.240688	-1.46704	0.0416735	0.743938	-1.41363	0.0384481	0.295812	-1.48362	0.0350156	0.315444
ENSG00000012822.16	0.455187	7.88977e-06	0.00570654	0.116889	0.198054	0.464835	0.177501	0.0532898	0.765636	0.23583	0.00779445	0.16988	0.165084	0.0649092	0.387251
ENSG00000012963.15	0.00678373	0.938544	0.97356	-0.1184	0.177279	0.438615	0.0336133	0.699123	0.970818	-0.0554783	0.501426	0.796437	-0.0546269	0.520214	0.819866
ENSG00000012983.11	-0.312156	0.00275529	0.0423956	-0.286341	0.00514047	0.0746909	-0.107632	0.275393	0.90374	-0.311947	0.00148657	0.0888411	-0.203023	0.038103	0.324888
ENSG00000013016.16	0.0170275	0.924769	0.967104	-0.451315	0.0141862	0.121846	-0.0594443	0.738688	0.973491	-0.195423	0.250133	0.613889	-0.251315	0.152502	0.528583
ENSG00000013275.7	0.106784	0.385306	0.639397	-0.0694834	0.566456	0.786522	0.134351	0.269956	0.90374	0.0488569	0.670238	0.875423	-0.00233715	0.984201	0.994787
ENSG00000013288.8	0.264711	0.00684277	0.067976	0.0871511	0.350391	0.623055	0.0661594	0.47751	0.929828	0.108568	0.22104	0.585042	0.0360711	0.690809	0.900336
ENSG00000013306.16	0.677135	0.211794	0.461545	-1.00332	0.0637073	0.258821	0.665738	0.213842	0.892134	0.332985	0.509107	0.801089	0.10138	0.844886	0.95561
ENSG00000013364.19	0.324817	0.0169649	0.109525	-0.0339434	0.794495	0.912515	0.0881991	0.499413	0.932715	0.115417	0.351927	0.700421	-0.028698	0.821368	0.947876
ENSG00000013374.16	-0.0461145	0.675827	0.842941	-0.224063	0.043982	0.214224	-0.0306279	0.778443	0.979768	-0.136622	0.189192	0.553131	-0.0972353	0.361788	0.724502
ENSG00000013375.16	-0.179777	0.0720008	0.247549	0.162705	0.0983007	0.323813	-0.0231156	0.811654	0.983266	-0.108204	0.242368	0.606114	0.0303464	0.748495	0.922077
ENSG00000013392.8	-0.206245	0.238463	0.494921	0.29507	0.0902767	0.310369	-0.130831	0.446974	0.923195	0.0183588	0.910044	0.970841	-0.0416546	0.803434	0.942754
ENSG00000013441.16	-0.0463215	0.707384	0.858332	0.146874	0.231421	0.500556	-0.0577091	0.636009	0.965854	-0.0567802	0.623086	0.855638	0.0610107	0.608061	0.864518
ENSG00000013503.10	-0.160372	0.102973	0.305371	0.0523871	0.58489	0.79593	0.0108413	0.909856	0.994066	-0.0498415	0.583304	0.83772	0.09956	0.289359	0.673569
ENSG00000013523.9	-0.025572	0.791699	0.902793	0.144845	0.134407	0.380816	0.00861699	0.928178	0.994794	0.115032	0.207915	0.57324	0.0912857	0.330079	0.703031
ENSG00000013561.18	-0.166532	0.132749	0.355699	-0.382088	0.000878849	0.0308817	-0.110251	0.31036	0.90457	-0.335519	0.00188468	0.0952218	-0.307368	0.00520963	0.167369
ENSG00000013563.14	0.201547	0.161742	0.397782	-0.0322676	0.818739	0.924093	0.122067	0.387758	0.920239	0.134079	0.317314	0.672267	0.0755733	0.582668	0.854688
ENSG00000013573.17	-0.0736679	0.779544	0.896227	0.258663	0.322037	0.594793	-0.0527142	0.839259	0.987068	0.144351	0.558314	0.822331	0.149533	0.555931	0.839332
ENSG00000013583.10	-0.105119	0.60917	0.804101	-0.473689	0.0231308	0.154609	0.11736	0.563467	0.947527	-0.22533	0.244293	0.608255	-0.224752	0.259143	0.645346
ENSG00000013619.14	0.0834404	0.760119	0.886042	-0.343681	0.206584	0.472865	0.148344	0.583015	0.950421	0.111912	0.661806	0.872376	0.156887	0.551818	0.83748
ENSG00000013725.14	0.0724858	0.528651	0.751748	0.279575	0.0168366	0.133161	0.078808	0.48814	0.931794	0.179542	0.0995428	0.427184	0.187186	0.0954783	0.44467
ENSG00000013810.19	0.43477	0.000261531	0.0148617	0.0769783	0.482347	0.726843	0.121498	0.269379	0.90374	0.22543	0.0336167	0.283193	0.115744	0.280599	0.665933
ENSG00000014123.10	-0.332251	0.0100681	0.0828644	-0.0495225	0.687455	0.855808	0.0299281	0.8078	0.98289	-0.12848	0.273279	0.634099	0.0257317	0.83021	0.951285
ENSG00000014138.9	-0.0326244	0.808064	0.911189	0.165975	0.214486	0.481349	-0.0155432	0.906693	0.99379	0.103501	0.411696	0.745931	0.188907	0.148709	0.522851
ENSG00000014164.7	0.423095	0.00245747	0.0400124	0.161597	0.221843	0.489364	0.095231	0.469244	0.928414	0.214389	0.0895331	0.411716	0.13107	0.308537	0.687224
ENSG00000014216.15	0.195426	0.289186	0.54843	-0.248521	0.174027	0.433381	0.0861586	0.63448	0.965686	0.0578791	0.735874	0.903835	-0.127755	0.470573	0.794148
ENSG00000014257.16	0.101178	0.579528	0.784204	-0.0985302	0.584829	0.79593	0.184053	0.309383	0.90457	0.115752	0.498469	0.795267	0.0372355	0.832144	0.952136
ENSG00000014641.18	-0.320159	0.00444903	0.0538975	0.00190569	0.985704	0.993873	0.0179571	0.865943	0.991134	-0.0983548	0.331464	0.684313	0.0400993	0.699345	0.903302
ENSG00000014824.14	-0.194791	0.0697722	0.242976	0.00648519	0.950383	0.981911	0.0241963	0.816457	0.983266	-0.11599	0.243548	0.60755	-0.042221	0.678192	0.895433
ENSG00000014914.21	-0.147066	0.345993	0.605418	-0.32935	0.036043	0.193863	-0.138485	0.368716	0.914997	-0.154587	0.290355	0.649517	-0.365753	0.0177526	0.241058
ENSG00000014919.12	-0.143885	0.0585635	0.219923	-0.130934	0.0805168	0.291807	-0.00920402	0.900607	0.993345	-0.148384	0.0378654	0.294864	-0.0729795	0.312626	0.689396
ENSG00000015133.19	0.00158207	0.985695	0.995174	0.183505	0.0396092	0.203701	0.0106615	0.902639	0.993546	0.11183	0.1798	0.541042	0.1046	0.222244	0.610959
ENSG00000015153.14	-0.0632479	0.562614	0.774287	0.0953762	0.37785	0.647474	-0.155631	0.152958	0.856755	-0.0649594	0.525257	0.809295	-0.0151895	0.885052	0.967935
ENSG00000015171.19	-0.272969	0.00521403	0.058715	-0.00241193	0.979193	0.992509	-0.00119104	0.989724	0.999562	-0.102117	0.247221	0.61061	-0.0655574	0.468659	0.793188
ENSG00000015285.10	0.477338	0.0139458	0.0986295	-0.280746	0.134923	0.381592	0.135382	0.466858	0.92716	0.0102955	0.953294	0.985468	-0.154596	0.394841	0.746068
ENSG00000015475.18	0.270263	0.0487961	0.197994	0.0190552	0.885786	0.954928	0.25286	0.061422	0.777348	0.214166	0.0932653	0.417658	0.215514	0.100698	0.453075
ENSG00000015479.18	-0.108573	0.413039	0.663575	0.117676	0.369389	0.640562	-0.0677325	0.60435	0.958261	0.0777426	0.530439	0.810919	0.0815075	0.522993	0.821245
ENSG00000015532.9	0.15992	0.16437	0.401699	0.232151	0.0433787	0.21273	0.087983	0.435294	0.92304	0.183515	0.0897698	0.411955	0.231085	0.0394425	0.327658
ENSG00000015676.18	0.0845549	0.249806	0.506793	0.177342	0.0170212	0.133761	0.0648321	0.370284	0.91548	0.150028	0.0320555	0.279543	0.156487	0.029984	0.296363
ENSG00000016864.18	-0.0952585	0.272825	0.531248	0.0283014	0.740026	0.883589	-0.0286121	0.737279	0.973491	-0.0160281	0.842706	0.948596	0.0834177	0.318352	0.693557
ENSG00000017260.19	-0.238048	0.00142354	0.0313834	-0.124397	0.0792363	0.289065	-0.148413	0.0375452	0.743938	-0.185589	0.00691903	0.160437	-0.143845	0.0387263	0.326378
ENSG00000017483.15	0.432451	0.347012	0.606214	-1.06261	0.0223149	0.152447	0.400289	0.377858	0.918413	0.0857996	0.841236	0.947741	-0.29951	0.498029	0.809321
ENSG00000017797.13	0.304744	0.0401345	0.17801	-0.31076	0.0343481	0.189979	0.251504	0.0842494	0.793525	0.0308064	0.82058	0.940099	-0.0437349	0.754558	0.923897
ENSG00000018189.13	-0.235646	0.0456172	0.190872	-0.0284187	0.80309	0.916403	-0.128315	0.263292	0.903113	-0.104036	0.337523	0.689343	0.0110974	0.920465	0.978982
ENSG00000018280.17	0.7387	0.000495829	0.0193158	0.0177745	0.92772	0.972037	0.0431955	0.825556	0.985451	0.240144	0.199749	0.56411	-0.0401324	0.833721	0.952998
ENSG00000018408.14	-0.0230669	0.939908	0.974013	0.120923	0.689307	0.856889	-0.343067	0.259549	0.9024	-0.0896396	0.754334	0.911269	-0.336225	0.257341	0.643302
ENSG00000018510.15	-0.431045	2.80233e-05	0.00698991	-0.201733	0.0327745	0.185385	-0.0614921	0.505752	0.934803	-0.259466	0.00447558	0.136647	-0.159547	0.0809433	0.41777
ENSG00000018610.14	0.0172392	0.861321	0.936252	0.00136868	0.988794	0.995348	0.0687063	0.481949	0.930291	-0.0641965	0.487963	0.78986	-0.0260736	0.783945	0.935474
ENSG00000018699.13	-0.321046	0.00751885	0.0710145	0.134992	0.240221	0.510569	-0.075553	0.508821	0.935069	0.0189821	0.860615	0.954588	0.0999859	0.371021	0.728746
ENSG00000018869.16	-0.324933	0.0489083	0.198188	-0.0304392	0.848735	0.938333	-0.128022	0.423952	0.921669	-0.128075	0.398668	0.735675	0.0226919	0.884098	0.967935
ENSG00000019144.19	0.206525	0.542196	0.761339	0.560786	0.0980616	0.323289	0.103009	0.757886	0.977314	0.255248	0.421477	0.750943	0.693981	0.0374712	0.323375
ENSG00000019169.10	-0.343764	0.23166	0.486371	-0.198165	0.482887	0.727033	0.402573	0.157404	0.85945	0.115718	0.664867	0.873936	0.00472623	0.986276	0.9957
ENSG00000019485.13	-0.106578	0.350083	0.608801	0.0958054	0.394681	0.660731	-0.0557108	0.619733	0.96207	0.0846989	0.426804	0.754101	0.0876743	0.424356	0.767415
ENSG00000019582.15	0.0387977	0.81798	0.915827	-0.0489621	0.768746	0.898313	0.127661	0.444544	0.923195	0.072434	0.646371	0.864643	-0.0201009	0.901483	0.973551
ENSG00000019991.17	-0.027949	0.86232	0.936503	-0.374776	0.022095	0.151622	-0.107308	0.501187	0.933245	-0.360993	0.0200797	0.236696	-0.473763	0.00357656	0.149344
ENSG00000019995.6	0.0431191	0.649898	0.827958	-0.271225	0.00552398	0.0779606	-0.024321	0.795315	0.982136	-0.10197	0.254113	0.61711	-0.194989	0.0372323	0.32263
ENSG00000020129.16	0.143695	0.314726	0.575872	0.102868	0.465029	0.715857	0.018225	0.896725	0.993042	0.234869	0.0823594	0.398776	0.0540092	0.693552	0.900861
ENSG00000020181.17	0.111239	0.635475	0.81978	0.0519707	0.822409	0.92592	0.0759345	0.743032	0.974374	0.27697	0.210471	0.575473	-0.201111	0.37515	0.731756
ENSG00000020256.20	-0.179553	0.062206	0.227644	-0.0240976	0.796302	0.913403	-0.195384	0.0406941	0.743938	-0.104784	0.239439	0.60372	0.0101951	0.910831	0.976773
ENSG00000020426.11	-0.122679	0.396303	0.64852	0.142297	0.319866	0.592937	-0.00475574	0.973337	0.999562	-0.0709889	0.599006	0.844906	0.017692	0.898579	0.972392
ENSG00000020577.13	-0.477285	0.0212967	0.123964	-0.260119	0.19497	0.460665	-0.315203	0.117831	0.839203	-0.261245	0.169943	0.530201	-0.220543	0.258919	0.645069
ENSG00000020633.18	-0.102984	0.49778	0.728188	-0.000903834	0.995181	0.99864	0.00725307	0.961345	0.998025	-0.0944384	0.506359	0.79967	-0.0555423	0.703807	0.905488
ENSG00000020922.12	-0.195579	0.0897848	0.279753	-0.030753	0.783905	0.907441	-0.0584434	0.602641	0.957637	-0.18287	0.0900094	0.412602	-0.0589436	0.590427	0.858569
ENSG00000021300.14	-0.117079	0.427822	0.675348	0.104894	0.471704	0.719826	0.0640975	0.65953	0.96685	0.0556207	0.68651	0.881319	0.120091	0.398767	0.7488
ENSG00000021355.13	-0.0361502	0.828951	0.921016	-0.324316	0.054364	0.239019	0.0245141	0.882061	0.991769	-0.135151	0.389787	0.730311	-0.142278	0.379326	0.734334
ENSG00000021574.12	0.0363942	0.715036	0.863116	-0.110429	0.264872	0.536641	0.032554	0.74087	0.973491	-0.147728	0.11779	0.456741	-0.139069	0.151825	0.527892
ENSG00000021762.20	0.127412	0.463119	0.702201	0.278685	0.108055	0.339878	0.0587128	0.731516	0.973357	0.0955211	0.556207	0.821265	0.0609018	0.715242	0.911145
ENSG00000021776.11	-0.202272	0.0127857	0.093706	-0.154542	0.0510103	0.231618	-0.154277	0.0513928	0.761516	-0.176383	0.0198024	0.235631	-0.1822	0.0194277	0.249933
ENSG00000022267.17	0.0305756	0.880869	0.945956	-0.534804	0.0104323	0.10416	-0.0332486	0.868943	0.991205	-0.131115	0.493232	0.793244	0.0169242	0.931378	0.981764
ENSG00000022277.12	0.319873	0.0494125	0.199476	-0.115012	0.466355	0.717066	0.272144	0.0888214	0.803116	0.128626	0.390382	0.730926	0.103966	0.499483	0.81015
ENSG00000022556.16	0.00354145	0.983342	0.994282	0.22525	0.182943	0.445531	0.0177259	0.915737	0.99427	0.0500192	0.752768	0.910546	0.118168	0.470848	0.794187
ENSG00000022567.9	0.729624	7.3963e-05	0.00837278	0.140124	0.402288	0.667624	0.153893	0.358028	0.910833	0.313594	0.0517015	0.331314	0.10136	0.533851	0.828082
ENSG00000022840.16	0.261437	0.44828	0.689546	-0.852701	0.0150055	0.125123	0.286678	0.400188	0.920914	-0.046135	0.885945	0.964296	-0.274508	0.408833	0.755776
ENSG00000022976.15	0.330171	0.000432191	0.0183575	0.239224	0.00782206	0.0912468	0.148639	0.0908	0.80314	0.269219	0.00184753	0.0952218	0.150508	0.0795177	0.415016
ENSG00000023041.11	-0.146917	0.070411	0.244029	0.0802897	0.310866	0.583529	-0.0419154	0.595291	0.955732	-0.0472177	0.527902	0.810362	0.0388267	0.613913	0.868124
ENSG00000023171.18	-0.146793	0.324934	0.585098	-0.154842	0.293461	0.566522	-0.0945797	0.519517	0.935591	-0.180746	0.196884	0.560693	-0.194656	0.177444	0.559975
ENSG00000023191.17	0.0416854	0.809076	0.911514	-0.0329426	0.846684	0.937324	0.100521	0.555857	0.944826	0.109608	0.498083	0.795267	-0.00931211	0.955309	0.98775
ENSG00000023228.14	-0.0167675	0.775091	0.894213	-0.135619	0.0228549	0.153898	-0.0496953	0.392879	0.920825	-0.0414327	0.451707	0.768361	-0.142019	0.0149636	0.230017
ENSG00000023287.13	-0.0102497	0.932756	0.970626	-0.106867	0.375071	0.645023	-0.0354679	0.76761	0.977958	-0.157164	0.17105	0.531614	-0.10294	0.381027	0.73545
ENSG00000023318.8	-0.206723	0.0150637	0.102073	-0.257244	0.0026142	0.0530275	-0.110112	0.179995	0.872289	-0.23621	0.00344108	0.126252	-0.158745	0.0500346	0.353943
ENSG00000023330.15	0.267035	0.0115183	0.0889225	-0.0266946	0.791251	0.910874	0.18954	0.0649422	0.78063	0.0770771	0.421293	0.750943	0.0194247	0.843451	0.955233
ENSG00000023445.14	-0.401844	0.0181499	0.114136	0.0724764	0.656845	0.838491	-0.0933173	0.567576	0.947729	-0.118391	0.444613	0.764402	0.0722137	0.649989	0.882959
ENSG00000023516.9	-0.318923	0.0038448	0.0499653	-0.15627	0.137968	0.385576	-0.165485	0.116728	0.838106	-0.216638	0.0321513	0.279586	-0.182738	0.0768418	0.410735
ENSG00000023572.9	-0.283135	0.0138277	0.0980157	-0.0945849	0.391338	0.658207	-0.1289	0.244319	0.899295	-0.267106	0.0131135	0.204868	-0.141969	0.189533	0.57708
ENSG00000023608.5	-0.0937276	0.578561	0.783693	-0.0795304	0.633045	0.825492	-0.0960324	0.564488	0.947527	-0.14119	0.372426	0.716153	-0.0329114	0.839329	0.954065
ENSG00000023697.13	-0.228924	0.00817126	0.0743704	-0.125972	0.130494	0.374973	-0.0533928	0.51735	0.935069	-0.156647	0.0491015	0.32482	-0.130215	0.109593	0.4689
ENSG00000023734.11	-0.170624	0.0633045	0.229179	-0.206081	0.0243876	0.158777	0.041757	0.639575	0.965854	-0.103365	0.224255	0.58879	-0.054929	0.528105	0.824465
ENSG00000023839.11	0.085265	0.567835	0.777269	0.066385	0.652269	0.835498	-0.110472	0.454205	0.92458	0.0874946	0.531156	0.811022	-0.0146135	0.918919	0.978982
ENSG00000023892.11	0.283183	0.0143214	0.0997858	0.19687	0.0798096	0.290161	0.187081	0.0954524	0.805046	0.238827	0.0263894	0.262947	0.136158	0.210492	0.599644
ENSG00000023902.14	0.20615	0.0634705	0.229402	-0.0825584	0.444686	0.701818	0.0902565	0.403684	0.920914	0.0748246	0.464554	0.775438	0.0327433	0.755365	0.924262
ENSG00000023909.10	-0.299634	0.00241265	0.0397499	-0.343047	0.000534729	0.0244127	-0.0908032	0.329996	0.90457	-0.336216	0.000360496	0.0504636	-0.18979	0.040305	0.330027
ENSG00000024048.10	0.223673	0.0616838	0.226503	-0.27349	0.0219559	0.151457	-0.0285797	0.805465	0.98289	-0.0880154	0.42482	0.75279	-0.184176	0.108492	0.467125
ENSG00000024862.17	0.204155	0.0971676	0.29403	-0.137794	0.253249	0.523393	0.218566	0.0728961	0.78656	0.0317153	0.779929	0.922774	0.0868487	0.458554	0.786649
ENSG00000025039.14	0.370293	0.057788	0.218232	-0.460867	0.0180334	0.137149	0.141187	0.456474	0.92458	-0.105441	0.55675	0.821347	-0.180682	0.329627	0.702468
ENSG00000025156.12	-0.287984	0.0192633	0.118474	-0.0896302	0.448758	0.704916	-0.0669567	0.570959	0.948707	-0.131577	0.242514	0.606209	0.0209384	0.855632	0.959107
ENSG00000025293.17	0.0887511	0.17889	0.420609	-0.0278875	0.666166	0.844009	0.0818214	0.209017	0.887799	0.065036	0.290674	0.649922	0.0310445	0.622586	0.872754
ENSG00000025434.19	0.278413	0.0314768	0.154671	0.313251	0.0149719	0.125085	0.1675	0.183247	0.878736	0.223467	0.0633019	0.357941	0.127076	0.298836	0.681148
ENSG00000025708.14	0.360169	0.0798215	0.261734	-0.122992	0.538841	0.766948	0.0794396	0.691061	0.969344	0.129409	0.4951	0.794542	-0.0243486	0.900548	0.973457
ENSG00000025770.19	0.225129	0.0656828	0.234459	0.144246	0.227564	0.496289	0.162236	0.175617	0.867936	0.263334	0.0227082	0.248722	0.232751	0.048856	0.35085
ENSG00000025772.8	-0.00455769	0.969201	0.987321	-0.0546869	0.639413	0.827838	0.0650615	0.577439	0.949832	0.00417314	0.969861	0.991216	-0.0572502	0.615155	0.86869
ENSG00000025796.14	-0.270184	0.00884157	0.0777101	-0.105638	0.284928	0.557386	-0.110968	0.261626	0.9024	-0.147683	0.117174	0.45615	-0.127856	0.186027	0.572874
ENSG00000025800.14	-0.0751138	0.299722	0.559113	-0.227391	0.00237102	0.0504677	-0.0599967	0.400711	0.920914	-0.130061	0.0583511	0.346978	-0.169333	0.0179144	0.241905
ENSG00000026025.16	0.0567849	0.659266	0.834141	-0.369473	0.00532058	0.0762408	0.0309416	0.807666	0.98289	-0.107954	0.371885	0.715592	-0.266547	0.0357601	0.31801
ENSG00000026036.22	-0.0402332	0.877755	0.943985	0.541751	0.0403655	0.205372	-0.339677	0.192576	0.881392	0.531667	0.033993	0.284499	0.0983401	0.69656	0.902324
ENSG00000026103.22	-0.240762	0.138991	0.3652	-0.326253	0.0444711	0.215691	-0.0535696	0.736055	0.973491	-0.214312	0.15881	0.51715	-0.149082	0.338303	0.708931
ENSG00000026297.15	0.423454	0.00114636	0.0287581	0.164611	0.179178	0.440474	0.157869	0.197304	0.882615	0.238614	0.0424007	0.307133	0.181883	0.129148	0.496562
ENSG00000026508.18	-0.222207	0.00155262	0.0328012	-0.322535	1.0393e-05	0.00416157	-0.175551	0.00990476	0.743938	-0.304497	1.10152e-05	0.0172418	-0.320384	7.65826e-06	0.0219767
ENSG00000026559.14	-0.267915	0.214583	0.465043	0.10649	0.615001	0.814922	0.0234337	0.911759	0.99427	0.138935	0.489076	0.790954	0.261846	0.208137	0.597124
ENSG00000026652.14	-0.0590477	0.598917	0.798216	-0.0515871	0.641646	0.829481	-0.202734	0.0719771	0.78656	-0.256431	0.0177377	0.223088	-0.206874	0.0602198	0.378228
ENSG00000026751.17	-0.406988	0.0250674	0.13621	0.0740509	0.671757	0.846968	0.00496433	0.977316	0.999562	-0.244263	0.144331	0.49814	-0.0427143	0.802024	0.942052
ENSG00000026950.17	0.0389156	0.714662	0.862967	0.0525892	0.617128	0.816671	0.0702902	0.50446	0.93424	-0.0282933	0.776289	0.921579	0.0324885	0.751344	0.922596
ENSG00000027001.10	-0.0648561	0.594973	0.795507	0.259016	0.0355555	0.192792	0.0899456	0.456014	0.92458	0.0588214	0.606301	0.847859	0.136389	0.248538	0.637945
ENSG00000027075.15	-0.13797	0.180164	0.422508	0.119418	0.239134	0.509538	-0.000316955	0.997488	0.999687	-0.0438094	0.646426	0.864643	0.0339934	0.729436	0.916413
ENSG00000027697.14	0.197236	0.235293	0.491202	-0.140786	0.38932	0.656995	0.179324	0.274044	0.90374	-0.0407728	0.791695	0.928118	-0.0209536	0.895095	0.971492
ENSG00000027847.14	0.306689	0.0398435	0.177313	0.257352	0.0788914	0.288358	0.143617	0.321267	0.90457	0.408998	0.00416048	0.133399	0.242865	0.0888051	0.431609
ENSG00000027869.11	0.0813291	0.711183	0.860934	0.221358	0.309886	0.582874	-0.0443586	0.837899	0.98688	-0.169366	0.41126	0.745611	0.00285567	0.989225	0.996285
ENSG00000028116.17	-0.315296	0.00681936	0.0678314	-0.166668	0.136454	0.383836	-0.208418	0.0643179	0.78063	-0.249271	0.0208297	0.240363	-0.112557	0.299567	0.681225
ENSG00000028137.19	0.311015	0.0820962	0.26589	-0.306269	0.0829738	0.296276	0.0540577	0.755903	0.976685	-0.0342122	0.835442	0.945601	-0.216167	0.206207	0.59482
ENSG00000028203.18	-0.268295	0.0161248	0.106293	0.0322293	0.76275	0.895896	-0.0398888	0.708764	0.973044	-0.0946039	0.351652	0.700398	0.0436351	0.675366	0.893924
ENSG00000028277.21	-0.0572087	0.505161	0.733725	0.00693436	0.934665	0.975194	0.0852239	0.316298	0.90457	0.0867128	0.282224	0.642612	0.0467586	0.571581	0.847479
ENSG00000028310.18	0.117633	0.103619	0.306918	0.282414	0.000200515	0.0161495	0.0901706	0.203975	0.886209	0.227673	0.00125723	0.0860341	0.197589	0.00575929	0.170971
ENSG00000028528.15	0.00304673	0.945571	0.976449	-0.0655173	0.141777	0.390208	-0.0352456	0.425496	0.921669	-0.0021298	0.959322	0.987482	-0.0284519	0.509122	0.815317
ENSG00000028839.10	-0.276541	0.00186542	0.0358918	-0.230213	0.00780893	0.0911554	-0.0675797	0.418624	0.921669	-0.266048	0.00142439	0.0882807	-0.147491	0.0742742	0.405499
ENSG00000029153.14	-0.140996	0.538759	0.758926	0.2553	0.262042	0.533566	0.366264	0.110089	0.835617	-0.213548	0.321332	0.676203	0.292203	0.189292	0.576752
ENSG00000029363.16	-0.17565	0.119854	0.33349	-0.0592431	0.591044	0.799648	-0.0202033	0.854412	0.990235	-0.0948073	0.365444	0.712273	-0.0915568	0.395711	0.746758
ENSG00000029364.12	-0.0895043	0.153732	0.386699	-0.213656	0.0010192	0.0332359	-0.0945575	0.12764	0.843321	-0.147058	0.0142468	0.208519	-0.197826	0.00171785	0.119673
ENSG00000029534.20	0.232501	0.562487	0.774287	-0.869477	0.0321346	0.183572	0.239466	0.545936	0.943283	0.03133	0.933412	0.979312	-0.265804	0.492245	0.804811
ENSG00000029639.11	-0.26299	0.0176304	0.112376	0.166817	0.12082	0.360471	0.0374178	0.724613	0.973044	-0.0203671	0.839524	0.947118	0.107035	0.303984	0.684578
ENSG00000029725.17	-0.108589	0.214214	0.464701	0.108571	0.20871	0.474964	0.110495	0.200895	0.884255	0.0606408	0.456115	0.770591	0.110359	0.190529	0.577914
ENSG00000029993.15	0.52929	0.0787663	0.260107	0.412273	0.16301	0.417958	0.342628	0.244792	0.899295	0.163086	0.556832	0.821347	0.0365156	0.898152	0.972385
ENSG00000030066.13	-0.178701	0.0161561	0.106458	-0.0685076	0.337669	0.609944	-0.0446641	0.530747	0.939682	-0.0498294	0.46076	0.773162	-0.0231908	0.738244	0.919612
ENSG00000030110.13	0.0756966	0.636881	0.820303	-0.00805862	0.95937	0.985827	0.0509379	0.747574	0.9761	0.0825719	0.582255	0.837113	0.0593097	0.700925	0.904078
ENSG00000030419.16	-0.393797	0.0104486	0.0844136	-0.137327	0.351007	0.623312	-0.179337	0.224758	0.89735	-0.289821	0.0412816	0.304015	-0.183608	0.202971	0.591315
ENSG00000030582.18	0.375968	0.118679	0.331828	-0.315149	0.183816	0.44671	0.0127602	0.956672	0.997451	0.00633333	0.977292	0.993434	-0.357031	0.123907	0.486753
ENSG00000031003.10	-0.187489	0.0204662	0.121451	-0.144343	0.0677202	0.266777	-0.136063	0.0844472	0.794542	-0.148336	0.0482055	0.323061	-0.117512	0.125296	0.48972
ENSG00000031081.10	-0.176779	0.0743263	0.25193	-0.220932	0.0253578	0.161768	-0.0405036	0.673896	0.968928	-0.070057	0.443338	0.763406	-0.173994	0.0684783	0.395259
ENSG00000031691.7	-0.153598	0.494674	0.72605	0.0906985	0.682581	0.853499	0.3243	0.147885	0.853415	0.0405999	0.846678	0.950468	0.245823	0.258701	0.644813
ENSG00000031698.13	0.000156552	0.99878	0.9994	0.157431	0.124344	0.366415	0.248235	0.0173208	0.743938	0.181278	0.0633365	0.358005	0.172036	0.086136	0.427933
ENSG00000031823.14	0.231292	0.000825476	0.0244575	0.141534	0.0316564	0.18199	0.0902801	0.164285	0.864912	0.174743	0.00587379	0.1537	0.146597	0.022929	0.268433
ENSG00000032219.18	0.03486	0.793222	0.903503	-0.0316207	0.809744	0.919607	0.0609762	0.642739	0.965854	0.00682764	0.956228	0.986032	0.0245428	0.848064	0.957183
ENSG00000032389.12	-0.0441814	0.622703	0.812435	0.106858	0.231243	0.500446	-0.0509025	0.566178	0.947527	0.0623563	0.458739	0.771496	0.062797	0.468587	0.793188
ENSG00000032444.16	0.179541	0.204349	0.453478	-0.0590568	0.670108	0.846013	0.0559727	0.686365	0.96902	0.0920623	0.484056	0.7861	-0.0515722	0.702875	0.905101
ENSG00000032742.17	-0.180868	0.118192	0.331277	0.0124983	0.911805	0.966369	0.0302825	0.788483	0.981549	0.049555	0.643331	0.863544	0.042992	0.696321	0.902313
ENSG00000033011.12	-0.0701316	0.417126	0.666432	0.115602	0.17837	0.439492	-0.0742908	0.384399	0.919993	0.0408786	0.61246	0.850942	0.0793003	0.341569	0.711512
ENSG00000033030.13	-0.0639029	0.363875	0.621088	0.064098	0.356511	0.628822	0.0703423	0.312057	0.90457	0.0439589	0.503556	0.797859	0.105169	0.124002	0.487012
ENSG00000033050.9	-0.0892316	0.310729	0.571595	0.0359228	0.678064	0.850914	-0.0236955	0.784118	0.981476	0.060717	0.459855	0.772419	0.045189	0.592657	0.85929
ENSG00000033100.16	0.329305	0.00284711	0.043325	0.091183	0.381739	0.650595	0.0302274	0.771027	0.978085	0.169747	0.0893018	0.411483	0.0464315	0.646964	0.881917
ENSG00000033122.19	-0.223032	0.660585	0.834785	-0.0961097	0.84794	0.93775	-0.196837	0.69472	0.969454	-0.320368	0.500857	0.79635	0.189531	0.698455	0.903302
ENSG00000033170.16	-0.20602	0.0409942	0.180244	0.10254	0.294984	0.567681	-0.05939	0.542566	0.942365	-0.0156159	0.865547	0.956219	0.0750386	0.430884	0.770229
ENSG00000033178.13	-0.402691	0.0013613	0.0310834	-0.26197	0.0296227	0.17612	-0.259934	0.0308483	0.743938	-0.329992	0.00451993	0.136647	-0.247295	0.0350121	0.315444
ENSG00000033327.13	0.654603	0.000564872	0.0205189	-0.252518	0.154988	0.408175	0.0681559	0.698202	0.970652	0.00371265	0.982198	0.995175	-0.162594	0.344913	0.713082
ENSG00000033627.16	0.395696	0.000267156	0.0148792	0.00723219	0.942134	0.97844	-0.0505225	0.61258	0.959773	0.0842197	0.374293	0.717656	-0.0181913	0.851547	0.958392
ENSG00000033800.13	0.0434535	0.627717	0.815414	-0.17878	0.0476926	0.223443	-0.0852028	0.337461	0.90457	-0.141947	0.0949707	0.419283	-0.130909	0.133624	0.503402
ENSG00000033867.16	-0.268094	0.0449294	0.189376	-0.0439565	0.73383	0.881011	-0.14764	0.256421	0.900774	-0.168643	0.17254	0.532489	-0.130245	0.304111	0.684586
ENSG00000034053.14	0.147641	0.267627	0.525908	0.294626	0.0280663	0.170577	0.0466038	0.721535	0.973044	0.22987	0.0682021	0.368836	0.192878	0.134912	0.505672
ENSG00000034152.18	0.29873	0.328282	0.587992	-0.716886	0.0204095	0.145995	0.185496	0.537545	0.941219	-0.0462122	0.870964	0.958222	-0.24474	0.405132	0.752894
ENSG00000034510.6	0.00887628	0.968704	0.987107	0.325898	0.149255	0.400113	0.51646	0.0245376	0.743938	0.329735	0.124099	0.466239	0.424947	0.0559614	0.367484
ENSG00000034533.11	-0.195347	0.0164175	0.107646	-0.00509185	0.947902	0.980918	0.00767189	0.921577	0.994362	-0.00664346	0.928299	0.977235	0.0951358	0.214529	0.604577
ENSG00000034677.13	-0.0951144	0.251214	0.508512	-0.0755353	0.355013	0.627579	-0.0680171	0.404521	0.920914	-0.121291	0.120079	0.460252	-0.00594551	0.940234	0.984886
ENSG00000034693.15	-0.342988	0.0133827	0.0962098	0.175347	0.189704	0.45421	-0.105235	0.428512	0.922199	-0.0967036	0.442421	0.763406	0.0688972	0.594464	0.860005
ENSG00000034713.8	0.142628	0.449388	0.6903	-0.481908	0.012133	0.112315	0.0956201	0.60703	0.958884	-0.159473	0.366679	0.713183	-0.184279	0.311554	0.689042
ENSG00000035115.21	-0.230465	0.0753078	0.253351	0.0688402	0.584838	0.79593	-0.0872717	0.488979	0.932013	-0.0655134	0.583147	0.837688	0.123559	0.316612	0.692018
ENSG00000035141.8	-0.029044	0.781326	0.897097	0.228749	0.0308401	0.179515	0.209721	0.0468925	0.747384	0.169311	0.0885378	0.411037	0.241488	0.0199611	0.252527
ENSG00000035403.17	-0.120819	0.506461	0.734461	-0.746206	0.000123825	0.0134173	-0.171502	0.340875	0.90457	-0.442979	0.0117151	0.197831	-0.486972	0.00738447	0.186302
ENSG00000035664.11	0.855674	4.17618e-05	0.00740576	0.197173	0.296836	0.569526	0.185599	0.325778	0.90457	0.228478	0.203251	0.568094	0.118269	0.519678	0.81942
ENSG00000035681.9	-0.0526456	0.375154	0.630554	-0.0703998	0.231469	0.500556	-0.0457745	0.434513	0.92304	-0.0731282	0.190208	0.553937	-0.0958965	0.0971128	0.447616
ENSG00000035687.10	-0.108424	0.190441	0.436504	-0.0782832	0.336437	0.608485	0.0268447	0.740588	0.973491	-0.0521568	0.497968	0.795267	-0.068846	0.385711	0.738401
ENSG00000035720.8	-0.331603	0.0935659	0.286913	0.166506	0.388605	0.656366	0.103083	0.5926	0.954444	0.0696288	0.702624	0.889576	0.240086	0.204636	0.592437
ENSG00000035862.12	0.376585	0.0486895	0.197767	-0.410219	0.0304104	0.178305	0.0397352	0.829739	0.986215	-0.112086	0.522812	0.807986	-0.316836	0.083644	0.422837
ENSG00000035928.16	-0.174164	0.0756206	0.253808	0.0256121	0.787929	0.909392	0.114896	0.230963	0.898731	-0.0169801	0.850656	0.951457	0.0187084	0.840331	0.954145
ENSG00000036054.13	-0.132265	0.226534	0.479694	-0.0801404	0.455936	0.710409	-0.0714027	0.506257	0.935069	-0.148514	0.148098	0.503445	-0.0258074	0.805073	0.942976
ENSG00000036257.13	-0.00389646	0.964696	0.984928	-0.163246	0.0652829	0.261888	-0.011798	0.892072	0.99257	-0.110994	0.18201	0.544923	-0.118139	0.16798	0.5492
ENSG00000036448.10	-0.0505416	0.921685	0.965831	0.327673	0.519615	0.752143	0.431133	0.39762	0.920914	-0.00650196	0.989215	0.997032	0.19417	0.695256	0.901719
ENSG00000036530.8	-0.572959	0.117424	0.329768	-0.0239811	0.946395	0.98012	-0.383536	0.285196	0.90457	0.212159	0.530959	0.811022	-0.206861	0.552883	0.838019
ENSG00000036549.13	-0.28123	0.00734887	0.0704951	0.058263	0.559413	0.781689	-0.00557317	0.955392	0.997267	-0.0643951	0.496172	0.795267	0.0272243	0.779472	0.934072
ENSG00000037042.9	0.0839776	0.618864	0.809853	0.359655	0.0349911	0.191506	0.242032	0.150595	0.855173	0.0488303	0.757025	0.912583	0.281163	0.0883703	0.431062
ENSG00000037241.7	0.455294	0.0915869	0.28283	0.797681	0.00370381	0.062647	0.74799	0.00622379	0.743938	0.57697	0.0240094	0.25315	0.619821	0.018807	0.246249
ENSG00000037280.16	0.579653	0.000959911	0.0264444	0.335848	0.044221	0.214914	0.117995	0.471174	0.928414	0.338723	0.0326889	0.280997	0.229813	0.153593	0.529656
ENSG00000037474.15	-0.144053	0.0206265	0.122002	0.00241308	0.967757	0.988775	-0.0618512	0.302939	0.90457	-0.0525831	0.354733	0.702126	0.0155925	0.788963	0.937685
ENSG00000037637.11	0.0902	0.107331	0.312642	0.00894308	0.869798	0.947853	-0.00747104	0.891078	0.992371	0.0249436	0.629778	0.857399	-0.013624	0.797998	0.940484
ENSG00000037749.12	-0.138489	0.0726693	0.248833	-0.135433	0.0754323	0.281429	-0.0721559	0.337665	0.90457	-0.195051	0.00813946	0.172168	-0.174264	0.0205064	0.255288
ENSG00000037757.14	0.122599	0.367941	0.624466	0.279721	0.0411296	0.207007	-0.02778	0.835684	0.986768	0.178181	0.164534	0.523257	0.143757	0.274165	0.660444
ENSG00000037897.17	-0.401066	0.0176325	0.112376	0.313225	0.0577448	0.245615	0.115323	0.477385	0.92982	0.110199	0.473611	0.780621	0.1698	0.285168	0.669579
ENSG00000038002.9	-0.387945	0.00120247	0.0293675	-0.0319695	0.774813	0.901795	-0.0354972	0.750772	0.9761	-0.176278	0.100662	0.42912	-0.102174	0.350644	0.716031
ENSG00000038210.13	-0.593478	0.000244228	0.0145704	-0.105248	0.479234	0.724706	-0.153287	0.304238	0.90457	-0.351948	0.0153013	0.213472	-0.162926	0.263445	0.649857
ENSG00000038219.13	0.321876	0.0227605	0.1287	-0.0342444	0.80084	0.915025	0.147003	0.281703	0.90457	0.0702769	0.585238	0.838531	-0.0123343	0.925766	0.980554
ENSG00000038274.17	-0.0871444	0.306637	0.566549	-0.260543	0.00301847	0.0566144	-0.0105436	0.899785	0.993161	-0.192136	0.0187365	0.22994	-0.13812	0.0956928	0.445079
ENSG00000038358.15	0.042003	0.728287	0.869842	-0.0630591	0.597758	0.803575	-0.030041	0.801311	0.982604	0.0853822	0.451505	0.768361	-0.0550261	0.636828	0.877861
ENSG00000038382.20	-0.0778037	0.430883	0.677776	0.0213382	0.826335	0.927905	-0.0719427	0.460665	0.925522	0.0177028	0.847629	0.950842	-0.0359732	0.704692	0.905908
ENSG00000038427.16	-0.187342	0.286197	0.545044	-0.714293	0.000132835	0.0139461	-0.421147	0.0178391	0.743938	-0.551605	0.00140843	0.0882807	-0.804568	1.61231e-05	0.0242664
ENSG00000038532.16	0.0524455	0.519472	0.745045	-0.0811675	0.314346	0.587347	-0.00715493	0.928943	0.995158	0.016481	0.828388	0.943212	0.00872573	0.911232	0.976814
ENSG00000038945.15	-0.392467	0.140331	0.367571	-0.525726	0.0475973	0.223385	-0.0731554	0.778353	0.979768	-0.416455	0.0955659	0.42058	-0.3732	0.145435	0.519416
ENSG00000039068.19	0.155823	0.722454	0.8668	-0.959023	0.0308209	0.179464	0.323556	0.456272	0.92458	-0.24929	0.544191	0.815642	-0.213559	0.613618	0.867998
ENSG00000039123.16	-0.293245	0.0200562	0.120299	0.0807544	0.505337	0.74303	0.0448378	0.711036	0.973044	-0.0165453	0.885197	0.96403	0.0826515	0.484709	0.799818
ENSG00000039319.17	0.0899418	0.573968	0.781029	-0.198862	0.211246	0.477881	-0.117553	0.457451	0.92458	-0.185063	0.219311	0.584456	-0.225987	0.146474	0.521013
ENSG00000039523.20	0.271624	0.0386299	0.174355	0.00393073	0.975258	0.990614	0.0890115	0.483638	0.930942	0.157339	0.194118	0.557892	0.0375763	0.761286	0.926675
ENSG00000039650.12	0.369173	0.0010772	0.028102	0.35861	0.001276	0.0374343	0.0535085	0.611363	0.959566	0.283051	0.0063726	0.157123	0.244792	0.0204685	0.255288
ENSG00000040199.18	-0.175377	0.154336	0.387532	-0.331907	0.00792331	0.0917651	-0.0174052	0.884954	0.991862	-0.151791	0.186969	0.550295	-0.184006	0.121595	0.482735
ENSG00000040275.17	-0.230998	0.139179	0.365415	-0.0213254	0.888768	0.956272	0.0530858	0.72786	0.973044	-0.214825	0.14155	0.494013	-0.0115811	0.93793	0.984253
ENSG00000040341.18	-0.178694	0.0448891	0.189304	-0.112498	0.195349	0.461015	-0.073665	0.394048	0.920914	-0.116144	0.158904	0.51715	-0.0963086	0.254789	0.642055
ENSG00000040487.13	0.323557	0.0325857	0.158268	0.304146	0.0414866	0.207655	0.185635	0.20703	0.887468	0.257266	0.0675091	0.367607	0.144005	0.314133	0.690131
ENSG00000040531.14	-0.0581652	0.624615	0.813383	-0.0749997	0.523311	0.754625	-0.057391	0.624952	0.962422	-0.0938344	0.400062	0.736204	-0.115943	0.31337	0.690131
ENSG00000040608.14	0.029406	0.926682	0.968063	-0.226427	0.474318	0.721449	-0.0841096	0.789927	0.981549	0.362328	0.229215	0.593834	-0.0275781	0.928623	0.981219
ENSG00000040633.13	0.230219	0.0305664	0.151932	-0.064063	0.532819	0.761966	0.197215	0.0591246	0.776694	0.127701	0.192554	0.556712	0.0402262	0.687697	0.899136
ENSG00000040933.15	0.06515	0.34387	0.603604	0.0639372	0.346913	0.619556	-0.0504848	0.456862	0.92458	-0.00654414	0.918678	0.974182	0.0195235	0.767451	0.929189
ENSG00000041353.10	-0.409427	0.195596	0.442711	-1.26401	0.000161086	0.0153417	-0.201693	0.515748	0.935069	-0.801515	0.00851209	0.176367	-0.802303	0.0103815	0.205458
ENSG00000041357.16	-0.0893214	0.580798	0.785005	0.141996	0.375326	0.645197	0.24782	0.124993	0.843312	0.0625079	0.679382	0.87845	0.242637	0.123631	0.48637
ENSG00000041515.16	0.669218	0.211724	0.461545	0.705662	0.182939	0.445531	0.313427	0.551128	0.94346	0.269091	0.588951	0.839937	0.0460388	0.928345	0.981219
ENSG00000041802.11	-0.195584	0.0279296	0.144374	0.0598159	0.485804	0.728748	0.0211505	0.804893	0.98289	-0.0084247	0.91726	0.973533	0.0704773	0.400413	0.749453
ENSG00000041880.14	0.0124607	0.934806	0.971801	0.0635317	0.673109	0.847803	0.0496569	0.741497	0.973795	0.110278	0.440566	0.763024	0.07939	0.589111	0.857955
ENSG00000041988.15	0.244109	0.0314237	0.15462	0.2618	0.0199959	0.144598	0.119814	0.275923	0.903799	0.284471	0.00816722	0.172168	0.159701	0.138694	0.511574
ENSG00000042062.12	0.0459941	0.926009	0.96783	-0.907466	0.0684308	0.268022	0.287883	0.55689	0.945312	-0.0928263	0.841266	0.947741	-0.155774	0.744201	0.921025
ENSG00000042088.13	-0.126417	0.0847079	0.270393	0.135872	0.0613854	0.254132	-0.00938834	0.895201	0.993	0.0141227	0.83435	0.945381	0.0844954	0.227834	0.617479
ENSG00000042286.15	0.106836	0.414129	0.664396	0.364269	0.0065765	0.0848196	0.195209	0.134145	0.843321	0.286683	0.0223349	0.247624	0.166885	0.188015	0.575612
ENSG00000042317.17	-0.331277	0.0573628	0.217597	-0.27989	0.102225	0.331168	-0.219296	0.197938	0.882915	-0.298169	0.0671375	0.366907	-0.0769503	0.640682	0.879265
ENSG00000042429.12	-0.0105427	0.902634	0.957155	0.120523	0.161173	0.41587	-0.0399769	0.638958	0.965854	-0.0476031	0.555677	0.820834	-0.020528	0.804767	0.942811
ENSG00000042445.14	0.187627	0.0415906	0.181523	0.0947833	0.289366	0.562	0.199726	0.028638	0.743938	0.0316522	0.707325	0.891619	0.0184931	0.831203	0.951797
ENSG00000042493.16	0.00335728	0.987274	0.995652	-0.0937278	0.652431	0.835644	0.208908	0.317529	0.90457	0.0859844	0.662726	0.872774	0.0336321	0.868288	0.96303
ENSG00000042753.11	0.0611293	0.760978	0.886292	-0.210522	0.291478	0.563945	0.179946	0.366459	0.91413	0.0301985	0.872359	0.958975	-0.0253598	0.895741	0.971831
ENSG00000042832.12	0.574855	0.00190533	0.0361141	-0.000800171	0.996319	0.998692	-0.0637976	0.713229	0.973044	0.0897801	0.585447	0.838691	-0.100719	0.552435	0.837898
ENSG00000042980.12	0.0607415	0.699812	0.853959	0.198695	0.205149	0.471702	-0.0173345	0.911225	0.99427	0.0740547	0.61559	0.852145	0.197369	0.197115	0.584151
ENSG00000043093.14	-0.181012	0.209409	0.458669	-0.668469	1.90707e-05	0.0056646	-0.204673	0.15178	0.856147	-0.513839	0.000345301	0.0491354	-0.422139	0.00345274	0.148623
ENSG00000043143.20	-0.053441	0.584089	0.787177	-0.00510494	0.957707	0.985047	-0.0656572	0.496273	0.932715	-0.00249971	0.978133	0.993664	-0.000110321	0.999063	0.999495
ENSG00000043462.12	0.0799724	0.301548	0.561075	-0.0503654	0.508597	0.745116	0.0297349	0.695903	0.969736	-0.0303142	0.674088	0.877402	-0.0292696	0.693276	0.900861
ENSG00000043514.16	-0.0487259	0.595409	0.795697	0.0380259	0.674614	0.84841	-0.0497051	0.583417	0.950546	-0.00152843	0.985776	0.996457	0.0550546	0.533672	0.828012
ENSG00000044090.8	0.233649	0.0392878	0.175977	0.239308	0.0328508	0.185455	0.0665706	0.543671	0.942503	0.226865	0.0327432	0.281066	0.170021	0.115956	0.476088
ENSG00000044115.21	0.078081	0.566625	0.776818	-0.390283	0.00535865	0.0763999	0.0204794	0.878851	0.991769	-0.1675	0.192222	0.556135	-0.277176	0.0387674	0.326404
ENSG00000044446.11	0.242947	0.000490968	0.0193158	0.0893269	0.169648	0.427296	-0.00466749	0.94221	0.996837	0.0649229	0.290074	0.649362	0.0318003	0.613104	0.867902
ENSG00000044459.15	-0.237289	0.155668	0.38969	-0.419189	0.0130441	0.117098	0.0356895	0.827018	0.985768	-0.183143	0.239929	0.604277	-0.186821	0.244251	0.632754
ENSG00000044574.8	-0.00941385	0.942279	0.975124	-0.198725	0.126465	0.369689	0.00785568	0.951218	0.997046	-0.11881	0.331207	0.684272	-0.20737	0.102705	0.45659
ENSG00000046647.13	0.0254383	0.792306	0.90296	0.190267	0.0507073	0.231218	0.0438416	0.646137	0.965949	0.0767533	0.397478	0.734942	0.119532	0.202824	0.591315
ENSG00000046651.15	-0.232428	0.0266066	0.141018	0.17974	0.0794958	0.289746	-0.0398214	0.693054	0.969454	-0.00519127	0.956649	0.986032	0.125792	0.204716	0.592437
ENSG00000047056.15	0.0280385	0.616559	0.808462	0.018793	0.733809	0.881011	-0.0637124	0.25202	0.899295	0.0216778	0.67893	0.878273	-0.0374823	0.48772	0.802212
ENSG00000047188.16	-0.358518	0.00099475	0.0269726	-0.046227	0.648653	0.833782	-0.176775	0.0860345	0.801308	-0.161625	0.0972165	0.423551	-0.099461	0.316974	0.692508
ENSG00000047230.15	-0.0603336	0.611917	0.805548	0.0886423	0.451187	0.70668	-0.021196	0.856617	0.990311	0.00673135	0.951697	0.984953	0.0493098	0.666793	0.890333
ENSG00000047249.18	-0.120069	0.0702434	0.243889	-0.040882	0.526134	0.756744	-0.0203246	0.752254	0.976245	-0.108677	0.0795792	0.392076	-0.046621	0.458993	0.786649
ENSG00000047315.16	-0.108072	0.255323	0.51303	-0.00257716	0.977935	0.991642	0.101734	0.277977	0.904368	0.0250868	0.776368	0.921579	0.0309182	0.733897	0.918051
ENSG00000047346.12	-0.0724963	0.540801	0.760614	-0.0424574	0.716504	0.872277	-0.1335	0.256497	0.900774	-0.127201	0.253822	0.616942	-0.0690359	0.545478	0.835401
ENSG00000047365.12	-0.402352	0.00194752	0.0363693	-0.139998	0.253306	0.523393	-0.22487	0.0694995	0.786231	-0.328461	0.00623865	0.15655	-0.220203	0.0684614	0.395259
ENSG00000047410.14	-0.00590487	0.95991	0.982289	-0.00738508	0.949247	0.981387	0.121773	0.296744	0.90457	0.0682151	0.535698	0.812161	-0.00780521	0.945017	0.98598
ENSG00000047578.13	0.295051	0.0015709	0.0329049	0.0574188	0.511521	0.746009	0.0460698	0.598088	0.95629	0.163769	0.0522742	0.33297	0.0768223	0.368878	0.727614
ENSG00000047579.19	-0.149349	0.0616428	0.2264	-0.00664971	0.931579	0.973477	-0.0396556	0.60913	0.959192	-0.162305	0.0310178	0.275499	0.0286012	0.705207	0.906239
ENSG00000047597.7	-0.0781533	0.849179	0.930099	-1.6321	0.000195325	0.0160914	-0.031286	0.938551	0.996837	-0.528135	0.173831	0.533692	-0.825059	0.0415764	0.334358
ENSG00000047621.12	-0.363335	0.0024392	0.0398843	0.0206661	0.854391	0.941438	-0.0219591	0.845396	0.988126	-0.116061	0.279598	0.639809	0.0168154	0.878328	0.966622
ENSG00000047634.15	-0.359116	0.0376907	0.171773	-0.122301	0.464474	0.715515	-0.225605	0.180181	0.872289	-0.245802	0.124406	0.46657	-0.128731	0.430138	0.770187
ENSG00000047644.18	0.335109	0.00217878	0.0383974	-0.148262	0.15286	0.405351	0.0349295	0.733621	0.973491	0.00449012	0.963148	0.988895	-0.125155	0.214804	0.604723
ENSG00000047648.22	-0.0119765	0.976896	0.991348	-1.66085	0.000169478	0.0155986	0.0603713	0.882506	0.991769	-0.62188	0.112872	0.449686	-0.819263	0.0442595	0.340777
ENSG00000047849.21	-0.126749	0.11627	0.327946	-0.0977112	0.217853	0.485757	-0.0113178	0.885586	0.991862	-0.0638286	0.393493	0.731501	-0.1231	0.113425	0.4738
ENSG00000047932.14	-0.433222	0.000308024	0.0158144	-0.137228	0.217462	0.48551	-0.221848	0.0490194	0.750848	-0.277125	0.0105366	0.190247	-0.113317	0.295359	0.677228
ENSG00000048028.11	-0.291402	0.024826	0.135527	-0.046548	0.709336	0.868103	-0.100064	0.424212	0.921669	-0.173754	0.146205	0.501375	-0.102981	0.399342	0.749098
ENSG00000048052.21	-0.384282	0.00575325	0.0617193	-0.154087	0.245899	0.5174	-0.0317768	0.809578	0.98289	-0.0767911	0.539475	0.813892	-0.0135849	0.915872	0.9782
ENSG00000048140.18	-0.192061	0.114671	0.32538	-0.089303	0.45297	0.708328	-0.120041	0.314255	0.90457	-0.0414592	0.712421	0.893992	0.0143408	0.901384	0.973551
ENSG00000048162.20	0.0616566	0.67102	0.840753	0.351005	0.0174803	0.135392	0.296895	0.0426496	0.743938	0.376322	0.00763841	0.168182	0.366961	0.0112125	0.208496
ENSG00000048342.16	0.00413465	0.988395	0.995898	-0.0444662	0.87417	0.949868	0.408167	0.150521	0.855173	-0.100066	0.706964	0.891551	0.0636013	0.816402	0.94666
ENSG00000048392.11	0.189559	0.182136	0.425281	-0.193295	0.168621	0.425979	0.106811	0.443606	0.923195	-0.110979	0.401086	0.736708	-0.0864142	0.524752	0.822352
ENSG00000048405.10	-0.360167	0.00128444	0.0302683	-0.173831	0.100746	0.328779	-0.188421	0.0759655	0.788208	-0.266097	0.00948918	0.184703	-0.138301	0.178597	0.561865
ENSG00000048462.11	-0.00438451	0.988107	0.995836	0.600974	0.0430545	0.21235	0.0841608	0.772149	0.978267	0.188509	0.494486	0.79416	0.417881	0.144911	0.518835
ENSG00000048471.14	0.0218484	0.782293	0.897493	0.0309756	0.691741	0.858411	0.0177456	0.820209	0.983809	0.0691121	0.352261	0.700696	0.00739359	0.922649	0.979747
ENSG00000048544.6	-0.259891	0.0103273	0.0840733	-0.00851101	0.929765	0.972672	0.0533646	0.581108	0.950034	-0.067409	0.462492	0.774262	0.0237298	0.801153	0.941715
ENSG00000048649.13	-0.109684	0.228701	0.48263	-0.0481777	0.590098	0.798955	0.0960696	0.284957	0.90457	-0.0402515	0.634626	0.859556	-0.0201446	0.817155	0.947077
ENSG00000048707.15	0.000192242	0.997802	0.999136	0.0281839	0.682813	0.853675	-0.0837877	0.227675	0.898054	-0.0289756	0.657503	0.870297	-0.0164381	0.80687	0.943195
ENSG00000048740.18	0.131102	0.0807078	0.263087	-0.0725797	0.32213	0.594793	-0.0755349	0.303031	0.90457	-0.0709688	0.307004	0.664069	-0.102478	0.154163	0.530458
ENSG00000048828.17	0.188076	0.00824248	0.0747437	-0.227875	0.0014494	0.0404469	-0.042619	0.529763	0.938906	-0.101766	0.117306	0.456448	-0.172766	0.0114938	0.209863
ENSG00000048991.16	-0.169332	0.0202758	0.120967	-0.120874	0.0889955	0.307202	-0.0198201	0.777058	0.979385	-0.106903	0.111656	0.447404	-0.0779788	0.256533	0.642994
ENSG00000049089.15	0.600864	0.000578259	0.0206566	0.443489	0.00822783	0.0932183	0.141999	0.381379	0.918945	0.4046	0.0107294	0.191638	0.361719	0.0254873	0.280848
ENSG00000049167.14	-0.438408	0.000926017	0.0259931	-0.0151559	0.902007	0.962269	-0.139725	0.259555	0.9024	-0.280971	0.0193423	0.23273	-0.100137	0.406009	0.753387
ENSG00000049192.15	-0.214181	0.26654	0.52449	-0.102473	0.588529	0.798073	-0.391066	0.0431408	0.745187	-0.158001	0.379857	0.722176	-0.150377	0.416663	0.761663
ENSG00000049239.12	0.101031	0.370122	0.627055	0.0460832	0.677903	0.850863	0.00275013	0.980208	0.999562	0.0493649	0.638722	0.861671	-0.0569064	0.599251	0.861181
ENSG00000049245.13	-0.0441617	0.689114	0.849028	-0.404088	0.000517768	0.0241597	0.0139354	0.898215	0.993087	-0.212594	0.0438957	0.310105	-0.208649	0.0542884	0.36406
ENSG00000049246.14	-0.152301	0.311158	0.572055	0.0339562	0.81822	0.923629	0.00730718	0.960543	0.997994	-0.0762716	0.586302	0.839011	0.0207462	0.885517	0.967935
ENSG00000049247.13	-0.143549	0.831763	0.921892	0.0157778	0.981134	0.99316	0.506836	0.448876	0.923496	0.479986	0.449049	0.767109	0.305396	0.639296	0.878624
ENSG00000049249.8	0.188105	0.282862	0.541689	-0.00534506	0.975198	0.990614	0.139015	0.420377	0.921669	0.191986	0.241989	0.605892	0.135249	0.421586	0.765703
ENSG00000049323.16	-0.18592	0.668524	0.839139	-1.65618	0.000319267	0.0198453	-0.092389	0.829306	0.986122	-0.758434	0.0665403	0.365464	-1.10239	0.0108902	0.206673
ENSG00000049449.9	-0.297048	0.0661145	0.235111	-0.012864	0.934597	0.975194	0.0733004	0.640452	0.965854	-0.107195	0.471644	0.779936	-0.0688458	0.652886	0.884408
ENSG00000049541.11	0.176241	0.149288	0.381061	0.0176345	0.882557	0.952958	0.0488247	0.682762	0.96902	0.0942209	0.406454	0.741452	0.0381812	0.743101	0.920828
ENSG00000049618.23	-0.0846931	0.299515	0.558909	-0.0103729	0.897047	0.96068	-0.125094	0.123401	0.843312	-0.0677619	0.374275	0.717656	-0.0988335	0.210096	0.599211
ENSG00000049656.14	0.0861913	0.252291	0.509594	0.0746241	0.314808	0.587828	0.0479471	0.517042	0.935069	0.0481641	0.492212	0.792418	-0.0112537	0.875851	0.965764
ENSG00000049759.18	0.129124	0.532212	0.754314	-0.441793	0.0343196	0.189944	0.145272	0.477028	0.929441	-0.0974949	0.613973	0.851638	-0.174753	0.381206	0.735583
ENSG00000049768.15	0.184895	0.320058	0.580998	0.146555	0.423991	0.685795	0.153341	0.403007	0.920914	0.243689	0.163504	0.521344	0.049025	0.783306	0.935393
ENSG00000049769.13	0.247281	0.0600904	0.223415	0.303984	0.0205164	0.146169	0.17424	0.175793	0.867936	0.330296	0.00843379	0.175996	0.280488	0.0279535	0.290291
ENSG00000049860.14	0.00491236	0.961977	0.983103	-0.178312	0.0846863	0.299375	0.0722617	0.478862	0.930179	-0.0821455	0.396053	0.733726	-0.100195	0.315465	0.690801
ENSG00000049883.15	-0.230847	0.0432768	0.185424	0.165433	0.13844	0.386269	-0.0825541	0.455698	0.92458	-0.0240429	0.81814	0.938803	0.100152	0.354333	0.718599
ENSG00000050030.15	-0.493398	0.150455	0.382396	0.111242	0.740083	0.883589	-0.135445	0.686354	0.96902	-0.0994898	0.754133	0.911269	-0.141852	0.66466	0.889226
ENSG00000050130.18	-0.126852	0.154241	0.387413	-0.158555	0.0732134	0.276566	-0.116178	0.185787	0.879819	-0.124776	0.134651	0.483804	-0.0985608	0.248761	0.638326
ENSG00000050165.17	0.0327394	0.910989	0.961409	0.195796	0.499486	0.738718	0.120709	0.676708	0.968943	0.338622	0.220272	0.584641	-0.0715937	0.799748	0.941101
ENSG00000050327.15	-0.120809	0.41363	0.664045	0.0517112	0.72233	0.875235	-0.14278	0.328684	0.90457	-0.125681	0.363785	0.711213	0.0825988	0.561096	0.84303
ENSG00000050344.9	-0.403426	0.00950729	0.0807695	-0.252365	0.0933319	0.315219	-0.212973	0.15495	0.858406	-0.349756	0.0157507	0.215676	-0.188056	0.197062	0.584108
ENSG00000050393.11	-0.179829	0.0989226	0.297407	-0.384279	0.000673907	0.0269346	-0.038741	0.715101	0.973044	-0.251934	0.0151795	0.213472	-0.175279	0.0951461	0.443909
ENSG00000050405.13	-0.32901	0.0536766	0.209665	-0.0106348	0.948625	0.981053	0.266823	0.110817	0.835617	0.0469508	0.764086	0.916249	0.157929	0.329111	0.702468
ENSG00000050426.16	-0.0665655	0.319705	0.580732	0.1801	0.00833089	0.093569	-0.0540164	0.412799	0.921469	0.0164171	0.792098	0.928118	0.106941	0.10018	0.452494
ENSG00000050438.17	-0.235821	0.0577703	0.218229	0.235279	0.0553648	0.240688	0.0473871	0.694073	0.969454	0.0775143	0.497762	0.795267	0.0511582	0.663391	0.888892
ENSG00000050748.17	-0.161703	0.0234725	0.13109	-0.0869456	0.208547	0.474806	-0.0589412	0.391754	0.920345	-0.14968	0.0249225	0.256035	-0.0772054	0.251613	0.640314
ENSG00000051009.10	0.391485	0.000123749	0.0101046	0.157206	0.0953304	0.318602	-0.0216319	0.815818	0.983266	0.0967248	0.27457	0.634741	0.0176947	0.845125	0.955754
ENSG00000051108.15	0.143053	0.0757563	0.254115	-0.0937919	0.234019	0.503433	-0.0603053	0.442129	0.92304	-0.0975666	0.192	0.555885	-0.0922692	0.230122	0.619014
ENSG00000051128.19	0.448664	0.0564992	0.215883	-0.165963	0.467561	0.717894	0.161687	0.479047	0.930179	0.299776	0.169172	0.528929	0.0320207	0.885437	0.967935
ENSG00000051341.14	-0.0369892	0.853703	0.931678	-0.00808364	0.967448	0.988752	-0.121206	0.541424	0.942075	-0.199042	0.291751	0.650552	-0.138586	0.47445	0.795785
ENSG00000051382.8	-0.0317062	0.683142	0.846333	-0.233364	0.00364922	0.0620567	-0.0702639	0.361463	0.91356	-0.13908	0.0602545	0.351451	-0.145248	0.0568088	0.370225
ENSG00000051523.11	0.424058	0.02951	0.148917	0.151993	0.419286	0.681642	0.215248	0.254373	0.900123	0.235443	0.189205	0.553131	0.0877378	0.631908	0.876304
ENSG00000051596.9	0.0437261	0.686938	0.84796	0.325903	0.00365523	0.0620668	0.0148225	0.8899	0.992348	0.273167	0.00943447	0.184175	0.308575	0.0046809	0.165835
ENSG00000051620.11	0.244534	0.0224986	0.127638	0.0277938	0.787132	0.909106	0.0103975	0.919508	0.99427	0.029194	0.764662	0.916403	0.0832443	0.408579	0.755483
ENSG00000051825.14	-0.259586	0.0268822	0.141627	0.0513034	0.649592	0.83393	-0.0460078	0.683625	0.96902	-0.0353144	0.741192	0.90601	0.0293222	0.789934	0.937972
ENSG00000052126.14	-0.208745	0.168811	0.407656	0.06367	0.667993	0.845268	-0.027087	0.855099	0.990236	-0.0444884	0.751641	0.909822	0.018937	0.895859	0.971831
ENSG00000052723.11	-0.351558	0.00741001	0.0705554	-0.136655	0.276153	0.548336	-0.183322	0.146068	0.850347	-0.263844	0.0294964	0.271008	-0.145623	0.234753	0.623184
ENSG00000052749.13	0.232074	0.114638	0.325338	-0.130581	0.36442	0.63598	0.163226	0.258089	0.902291	0.170761	0.212412	0.577775	0.00989926	0.943558	0.985753
ENSG00000052795.13	-0.28847	0.000935283	0.0260578	-0.229064	0.00664217	0.0850517	-0.218829	0.00927927	0.743938	-0.258975	0.00142751	0.0882807	-0.268706	0.00132228	0.110519
ENSG00000052802.13	-0.578786	0.000243058	0.0145704	-0.282862	0.0552091	0.240595	-0.191588	0.189368	0.881392	-0.340959	0.0159118	0.216113	-0.171554	0.227617	0.617351
ENSG00000052841.15	-0.124431	0.132509	0.355465	0.0500212	0.536216	0.764539	-0.0816085	0.314551	0.90457	-0.0317503	0.678224	0.878	0.00983529	0.900582	0.973457
ENSG00000053254.15	0.0252942	0.683946	0.846591	-0.243869	0.000224749	0.0171227	0.00971656	0.8741	0.991336	-0.0879526	0.134677	0.483804	-0.175517	0.00494491	0.166692
ENSG00000053371.12	0.0772081	0.609783	0.804309	0.153903	0.305035	0.578128	0.243155	0.108029	0.833804	0.190156	0.182714	0.545315	0.100156	0.492437	0.80493
ENSG00000053372.5	-0.173122	0.18003	0.422397	0.138683	0.275285	0.547523	0.26603	0.0395561	0.743938	0.267684	0.0292578	0.270403	0.231707	0.0648599	0.387091
ENSG00000053501.13	0.0850714	0.552909	0.769021	0.402489	0.00625577	0.0829704	0.187202	0.189398	0.881392	0.340103	0.013973	0.207865	0.331161	0.0196917	0.251252
ENSG00000053524.12	0.0879721	0.552238	0.768599	0.259718	0.0799715	0.290484	0.025667	0.860372	0.990787	0.186423	0.181613	0.544049	0.161981	0.258321	0.644212
ENSG00000053770.12	-0.336224	0.00152592	0.0325567	-0.132014	0.187149	0.450803	-0.170856	0.0897679	0.80314	-0.253233	0.00936337	0.183682	-0.133526	0.171696	0.552572
ENSG00000053900.10	-0.286973	0.0434479	0.18586	-0.0403589	0.768872	0.898313	-0.144252	0.296206	0.90457	-0.164424	0.210011	0.57506	-0.0946108	0.481045	0.798777
ENSG00000053918.16	0.413119	0.00532735	0.0590174	0.159438	0.259198	0.529717	0.122756	0.383686	0.919993	0.2315	0.08659	0.407909	0.0839318	0.540627	0.832977
ENSG00000054116.12	0.212784	0.0286352	0.146478	0.100676	0.28488	0.557386	0.225765	0.0191785	0.743938	0.219518	0.0163919	0.218083	0.247084	0.00909007	0.197867
ENSG00000054118.15	0.0728791	0.39422	0.646874	-0.133318	0.11796	0.355891	0.0743741	0.378803	0.918413	0.0015466	0.984523	0.995918	-0.0781372	0.343503	0.71164
ENSG00000054148.17	0.0402852	0.827147	0.920248	0.31699	0.0867688	0.303255	0.283982	0.123786	0.843312	0.352431	0.0456805	0.316509	0.374343	0.0395196	0.327659
ENSG00000054219.11	-0.0626405	0.550896	0.76767	-0.254503	0.0171572	0.13434	-0.0689144	0.506659	0.935069	-0.187375	0.0608933	0.352543	-0.193044	0.0607425	0.378525
ENSG00000054267.22	-0.00387769	0.970062	0.988082	-0.0568303	0.578225	0.792867	-0.0541463	0.596249	0.955732	-0.0924319	0.34139	0.692409	-0.0637757	0.522641	0.821068
ENSG00000054277.14	-0.261861	0.043766	0.186664	-0.184904	0.145144	0.394935	-0.16132	0.202482	0.884255	-0.173417	0.149135	0.505371	-0.137395	0.264807	0.651339
ENSG00000054282.16	-0.00933504	0.903362	0.957155	0.122332	0.112007	0.346549	0.0530808	0.48565	0.931585	-0.00253685	0.971868	0.992125	0.0297944	0.687747	0.899136
ENSG00000054392.13	-0.0170807	0.894653	0.952932	0.121033	0.344374	0.617456	0.0363695	0.775351	0.978922	-0.023485	0.845737	0.950166	0.0286653	0.817607	0.94724
ENSG00000054523.17	0.271508	0.0493675	0.199392	-0.353642	0.0106386	0.105032	-0.14105	0.293975	0.90457	-0.203884	0.112091	0.448625	-0.33138	0.0138873	0.223053
ENSG00000054611.14	0.22616	0.00333724	0.0468683	0.15983	0.0318002	0.182413	0.0522134	0.473278	0.928693	0.156504	0.0267362	0.263907	0.140214	0.0524076	0.359321
ENSG00000054654.16	-0.0972096	0.411342	0.661956	-0.077231	0.508166	0.744919	-0.122234	0.296673	0.90457	-0.176539	0.114369	0.451518	-0.205241	0.0756818	0.409005
ENSG00000054793.13	0.0165187	0.959793	0.982289	-0.827338	0.0134083	0.117817	-0.0325317	0.919932	0.99427	-0.466513	0.132811	0.479803	-0.431724	0.1757	0.558052
ENSG00000054965.10	0.134048	0.107475	0.312956	-0.162462	0.0497955	0.228906	-0.021536	0.790675	0.981549	-0.0715139	0.354229	0.701488	-0.0572116	0.47083	0.794187
ENSG00000054967.13	0.451987	0.00128223	0.0302683	0.150052	0.255232	0.525919	0.0277844	0.832032	0.986538	0.241358	0.0564932	0.343472	0.0962263	0.452695	0.782736
ENSG00000054983.17	-0.208658	0.0221017	0.126596	-0.207838	0.0210523	0.148253	-0.100276	0.255203	0.900231	-0.25173	0.00373655	0.128989	-0.214819	0.0148387	0.228732
ENSG00000055044.11	-0.354891	0.0144457	0.100293	0.213934	0.127728	0.371301	0.141035	0.31192	0.90457	0.0969232	0.462077	0.77421	0.174324	0.201563	0.590825
ENSG00000055070.17	0.028106	0.770865	0.891567	-0.124959	0.193694	0.459306	0.127757	0.184083	0.87899	0.00354304	0.968687	0.991137	-0.0105037	0.910015	0.976493
ENSG00000055118.14	0.355363	0.15274	0.385402	0.306192	0.211037	0.477881	0.362997	0.139467	0.843321	0.291358	0.209071	0.57431	0.154075	0.516214	0.817932
ENSG00000055130.16	-0.288293	0.00269008	0.0419393	-0.0618846	0.494276	0.73451	-0.0471553	0.602098	0.957521	-0.113451	0.188951	0.553019	-0.0654632	0.458747	0.786649
ENSG00000055147.19	-0.282745	0.000591961	0.0208234	-0.156353	0.0446411	0.216118	0.017723	0.816084	0.983266	-0.176513	0.0176923	0.223088	-0.111318	0.138769	0.5117
ENSG00000055163.20	-0.00616869	0.927796	0.968435	-0.0157476	0.814858	0.921586	-0.0371332	0.581344	0.950034	-0.0305017	0.632441	0.858908	-0.045535	0.488597	0.802429
ENSG00000055208.19	0.0534704	0.467393	0.705681	-0.295309	0.000164688	0.015495	-0.0779117	0.285251	0.90457	-0.14732	0.0361374	0.290552	-0.190704	0.0093149	0.198688
ENSG00000055211.14	-0.0310592	0.743957	0.877354	-0.154194	0.105331	0.335787	0.0461655	0.623294	0.962422	-0.0209013	0.814233	0.937954	-0.00765618	0.933363	0.982407
ENSG00000055332.18	-0.233851	0.18753	0.432769	-0.620815	0.000777786	0.028707	-0.288258	0.101742	0.818215	-0.502853	0.00352179	0.127081	-0.50214	0.00454819	0.165672
ENSG00000055483.19	0.00174016	0.984292	0.994865	0.106549	0.225906	0.494614	-0.107082	0.22363	0.897263	0.064113	0.439665	0.76295	0.0728146	0.39433	0.745691
ENSG00000055609.18	0.20002	0.0282967	0.145529	-0.128401	0.147966	0.398284	-0.109351	0.216495	0.89223	-0.0888316	0.288219	0.647686	-0.206863	0.0190071	0.247438
ENSG00000055732.13	0.454195	0.289968	0.549177	0.0426827	0.919319	0.968362	-0.0621139	0.882821	0.991769	-0.164394	0.68075	0.879182	0.223927	0.586486	0.856292
ENSG00000055917.15	-0.0849606	0.175983	0.417236	-0.173873	0.00653258	0.0845063	-0.060427	0.327525	0.90457	-0.134745	0.0242343	0.253329	-0.175815	0.00493209	0.166692
ENSG00000055950.16	0.0768786	0.500925	0.730369	0.291982	0.012174	0.11239	0.190036	0.0962201	0.805341	0.234252	0.0321203	0.279586	0.270672	0.0168451	0.235804
ENSG00000055955.16	0.372278	0.0929671	0.285586	0.18829	0.384303	0.652872	-0.318294	0.144353	0.849027	0.326316	0.114881	0.452094	0.277402	0.191136	0.578278
ENSG00000056050.7	-0.433139	0.0130724	0.0949308	-0.0975202	0.559226	0.781689	0.0843998	0.6131	0.959773	-0.156744	0.323455	0.677564	0.0828126	0.61102	0.866601
ENSG00000056097.16	-0.149302	0.0265378	0.14081	-0.10053	0.125116	0.367298	0.000749752	0.990757	0.999562	-0.0958909	0.122624	0.464385	-0.0743194	0.242583	0.631269
ENSG00000056277.16	-0.320916	0.0131221	0.0952113	-0.05891	0.633961	0.825962	-0.10896	0.37988	0.918413	-0.152595	0.196435	0.560249	-0.0513987	0.670106	0.891645
ENSG00000056558.11	0.0364734	0.708885	0.859367	0.317857	0.00177864	0.0448384	0.0389082	0.686798	0.96902	0.214142	0.022661	0.248722	0.247237	0.0111447	0.207897
ENSG00000056586.16	-0.122254	0.0750826	0.253021	-0.223312	0.00152763	0.0413566	-0.146381	0.0322547	0.743938	-0.217738	0.00114512	0.0814739	-0.237027	0.000632492	0.0806685
ENSG00000056972.19	-0.0668569	0.469248	0.707117	0.0341889	0.707301	0.86695	-0.029411	0.74664	0.975834	0.016517	0.84807	0.950991	0.0467511	0.598901	0.861112
ENSG00000057019.16	-0.0139711	0.933887	0.971405	0.144863	0.385727	0.6542	-0.169429	0.311066	0.90457	0.0537825	0.73304	0.902307	0.0163313	0.919829	0.978982
ENSG00000057252.13	-0.0623961	0.38415	0.638275	-0.342865	1.23867e-05	0.0045007	-0.216902	0.0033456	0.743938	-0.279843	0.000114594	0.0346154	-0.399921	4.68866e-07	0.00807293
ENSG00000057294.14	0.0848958	0.738918	0.875011	-0.152124	0.545941	0.771505	-0.0884114	0.725286	0.973044	-0.126016	0.597333	0.844374	0.210234	0.393199	0.744457
ENSG00000057468.7	-0.102287	0.726318	0.868997	0.341379	0.240078	0.510393	-0.144655	0.616475	0.961215	0.23084	0.400034	0.736204	0.235196	0.404941	0.75262
ENSG00000057608.17	-0.0993687	0.376851	0.632219	-0.154749	0.166091	0.422166	0.148324	0.184021	0.87899	-0.0471073	0.653336	0.868257	0.0132965	0.901911	0.973672
ENSG00000057657.17	-0.0285603	0.830561	0.921133	-0.32127	0.0180475	0.137193	-0.0284564	0.829091	0.985998	-0.290877	0.02348	0.250999	-0.26976	0.0402687	0.330027
ENSG00000057663.16	-0.270463	0.0328016	0.158869	0.0412029	0.735901	0.882263	-0.0131652	0.914131	0.99427	-0.138993	0.233059	0.597944	0.0400845	0.736579	0.919349
ENSG00000057704.13	0.568553	0.00409006	0.051728	-0.314463	0.0974841	0.32233	0.0745724	0.690236	0.96902	-0.0176733	0.920522	0.974998	-0.178891	0.329115	0.702468
ENSG00000057757.10	-0.0075597	0.973294	0.989676	-0.592547	0.0103686	0.103855	0.0860121	0.699982	0.970867	-0.192341	0.364794	0.711732	-0.240836	0.271422	0.657732
ENSG00000057935.13	-0.0814399	0.499699	0.729694	0.146171	0.222555	0.489957	0.0138622	0.907176	0.993962	0.0919294	0.416014	0.748947	0.158602	0.175658	0.558023
ENSG00000058056.9	-0.155343	0.167243	0.405519	-0.0125434	0.909176	0.965236	-0.165581	0.136734	0.843321	-0.108442	0.300634	0.658547	-0.0597667	0.577979	0.851923
ENSG00000058063.16	-0.301171	0.00365359	0.0488792	-0.246822	0.0144838	0.123091	-0.196518	0.0489216	0.750848	-0.360285	0.000294107	0.0455411	-0.297494	0.00294297	0.141073
ENSG00000058091.17	0.309004	0.0400281	0.177813	-0.0886084	0.542662	0.769227	-0.0553542	0.703367	0.972538	-0.0792955	0.565166	0.825363	-0.125239	0.378756	0.734196
ENSG00000058262.10	-0.0949002	0.230739	0.485206	-0.1176	0.134358	0.38074	-0.0599576	0.441211	0.92304	-0.103974	0.161717	0.520101	-0.148902	0.053885	0.362844
ENSG00000058272.19	-0.0357384	0.730957	0.871066	-0.139059	0.179473	0.44074	-0.0191515	0.851934	0.989651	-0.132467	0.177139	0.537915	-0.108229	0.282461	0.667317
ENSG00000058453.17	0.132149	0.395052	0.647749	0.423487	0.00769869	0.0905438	0.133277	0.385214	0.920036	0.362438	0.0153577	0.213472	0.23662	0.117365	0.476905
ENSG00000058600.16	-0.0213791	0.819289	0.916722	0.162605	0.0833694	0.296863	0.00603733	0.947904	0.996837	0.128962	0.14528	0.500067	0.0847399	0.349401	0.716031
ENSG00000058668.14	-0.23642	0.0195312	0.118825	-0.292172	0.00401732	0.0658764	-0.220798	0.026771	0.743938	-0.330002	0.000748601	0.068198	-0.372656	0.000256284	0.0510231
ENSG00000058673.16	-0.18956	0.238267	0.494719	-0.180734	0.254682	0.525152	-0.268171	0.0936826	0.805046	-0.381347	0.0134704	0.205995	-0.338669	0.0316437	0.302707
ENSG00000058729.11	-0.349907	0.0218797	0.126003	0.0062677	0.965875	0.988377	0.0537219	0.71404	0.973044	-0.053391	0.700701	0.888561	0.107454	0.453469	0.782973
ENSG00000058799.15	0.162686	0.175819	0.417236	-0.10524	0.372575	0.642999	0.0748419	0.525133	0.937354	0.0380187	0.732911	0.902269	-0.000531078	0.996304	0.99844
ENSG00000058804.12	-0.412733	8.6119e-05	0.00882617	-0.165739	0.0869905	0.303568	-0.210926	0.0309542	0.743938	-0.264121	0.00507756	0.142605	-0.179671	0.0580689	0.373489
ENSG00000058866.15	0.499969	0.00180406	0.0353104	-0.00894704	0.952438	0.982746	0.0738179	0.623091	0.962422	0.130603	0.360251	0.707759	0.0569371	0.697417	0.90293
ENSG00000059122.16	0.207397	0.150613	0.382656	0.364017	0.0125327	0.114294	0.0605374	0.667815	0.968101	0.280958	0.039724	0.299766	0.2481	0.0760178	0.409865
ENSG00000059145.18	0.494989	3.77093e-05	0.00740576	0.296995	0.00809905	0.0924118	0.102382	0.345238	0.905881	0.281565	0.00805835	0.171506	0.205454	0.05578	0.367299
ENSG00000059377.17	0.396731	0.00486511	0.0564852	-0.0652647	0.62473	0.820926	0.0700782	0.599492	0.956609	0.0912915	0.470828	0.779881	-0.0419705	0.74691	0.921691
ENSG00000059378.12	-0.220588	0.14472	0.373817	-0.18092	0.224213	0.492316	-0.22276	0.136107	0.843321	-0.226201	0.110775	0.446049	-0.149846	0.30102	0.682101
ENSG00000059573.9	-0.207984	0.0217041	0.125488	-0.0329886	0.704633	0.865864	0.0115764	0.894102	0.992633	-0.0622817	0.451031	0.768266	-0.0678557	0.425318	0.768106
ENSG00000059588.10	-0.227197	0.0848365	0.270644	0.120386	0.349727	0.622348	-0.0492829	0.700743	0.971178	-0.00848493	0.944277	0.983103	0.0480154	0.701087	0.90415
ENSG00000059691.12	-0.133149	0.12976	0.351014	0.205731	0.0198088	0.143864	0.106965	0.215921	0.892134	0.053356	0.512189	0.802445	0.0903224	0.28309	0.667854
ENSG00000059728.11	0.497054	0.0197177	0.1195	-0.638127	0.00293681	0.0560678	-0.0698415	0.73275	0.973491	-0.223454	0.251897	0.615361	-0.352129	0.0823173	0.42095
ENSG00000059758.8	-0.289299	0.000417409	0.0181032	-0.21096	0.00729797	0.0883661	-0.210198	0.00749619	0.743938	-0.307513	8.15626e-05	0.0292572	-0.235882	0.00236096	0.133173
ENSG00000059769.20	-0.642535	0.00483653	0.0562249	-0.252492	0.245108	0.516662	-0.261082	0.22965	0.898731	-0.35964	0.0832884	0.400097	-0.247414	0.243003	0.631651
ENSG00000059804.16	0.329627	0.0859958	0.272986	-0.470011	0.0147542	0.124102	-0.136148	0.466926	0.92716	-0.290652	0.105065	0.435917	-0.416509	0.025935	0.282163
ENSG00000059915.17	0.244175	0.316822	0.577559	0.417215	0.0865869	0.302896	0.319002	0.187224	0.881392	0.440596	0.0570287	0.345059	0.473533	0.0473532	0.346559
ENSG00000060069.16	0.291257	0.00357938	0.0483992	-0.00177317	0.984993	0.993717	-0.0135904	0.885382	0.991862	0.0709712	0.428371	0.755552	-0.0441383	0.631653	0.876163
ENSG00000060138.13	0.245758	0.5705	0.779036	-1.28866	0.00393822	0.065263	0.365824	0.393571	0.920914	-0.117776	0.771101	0.919065	-0.352009	0.399965	0.749277
ENSG00000060140.9	-0.401071	0.193034	0.439754	-0.238339	0.430842	0.691355	-0.115471	0.701993	0.971815	-0.456888	0.114592	0.4516	0.0583059	0.842904	0.95512
ENSG00000060237.17	0.0925819	0.578594	0.783693	-0.590694	0.000736171	0.0282038	0.0115443	0.944003	0.996837	-0.211458	0.178673	0.539824	-0.406624	0.0141097	0.224131
ENSG00000060339.14	-0.15804	0.0599102	0.22289	0.035987	0.658689	0.839454	-0.0218597	0.788318	0.981549	0.00239501	0.97522	0.993115	0.0417231	0.59973	0.861556
ENSG00000060491.16	0.334317	0.0205893	0.121908	-0.0417722	0.763072	0.895896	0.165864	0.234661	0.899278	0.13345	0.311817	0.668434	0.0515462	0.703033	0.905157
ENSG00000060558.3	-0.0393112	0.849733	0.930267	-0.404	0.0533294	0.237447	0.155333	0.449773	0.923496	-0.0371075	0.848424	0.950991	-0.181484	0.365969	0.725459
ENSG00000060642.10	0.172152	0.0591401	0.221124	0.188744	0.03699	0.19639	0.0942624	0.289059	0.90457	0.153804	0.0710936	0.374454	0.206998	0.0197398	0.251576
ENSG00000060688.13	-0.160782	0.0660162	0.23504	0.043266	0.610458	0.812436	0.103737	0.224965	0.89735	0.10685	0.187713	0.551336	0.185472	0.0289298	0.294396
ENSG00000060749.15	-0.344496	0.000296582	0.0155585	-0.433191	9.13605e-06	0.00398443	-0.181752	0.0422014	0.743938	-0.333131	0.000196766	0.0410838	-0.437454	5.04354e-06	0.0216597
ENSG00000060762.19	-0.262568	0.0169137	0.109399	-0.0407652	0.698747	0.862965	-0.0253631	0.809626	0.98289	-0.156619	0.121042	0.461803	0.0614921	0.549972	0.836393
ENSG00000060971.18	0.267879	0.0101285	0.0832026	0.0859589	0.388327	0.656092	0.103194	0.301225	0.90457	0.18779	0.0504408	0.328476	0.088222	0.364274	0.72501
ENSG00000060982.15	-0.178971	0.463665	0.702537	-0.673187	0.00713354	0.0874226	-0.142419	0.554491	0.944803	-0.570198	0.015365	0.213472	-0.762194	0.00204378	0.127875
ENSG00000061273.18	0.323946	0.00213303	0.0379015	0.248469	0.0150209	0.125123	0.169664	0.091285	0.80314	0.312177	0.00161161	0.0896969	0.19727	0.0454761	0.34294
ENSG00000061337.15	-0.185854	0.532512	0.754341	-0.245802	0.404034	0.668926	-0.296795	0.314497	0.90457	0.20766	0.456468	0.770591	0.0509833	0.85867	0.959958
ENSG00000061676.15	-0.48202	0.0127257	0.0936372	-0.490734	0.0103779	0.103888	-0.257893	0.167066	0.865709	-0.449922	0.0129312	0.204829	-0.267179	0.142769	0.516576
ENSG00000061794.13	-0.28681	0.0382993	0.173628	0.0293105	0.826373	0.927905	0.0769944	0.565064	0.947527	-0.0214392	0.865501	0.956219	0.110618	0.39776	0.748296
ENSG00000061918.13	-0.101476	0.786016	0.899902	-1.29192	0.000974191	0.0326999	-0.01552	0.966453	0.998271	-0.569013	0.108481	0.442194	-0.691768	0.0594163	0.376114
ENSG00000061936.9	0.127908	0.0345311	0.163925	0.165763	0.00636112	0.0835014	-0.0172282	0.767827	0.977958	0.12053	0.0333302	0.282699	0.11399	0.0497656	0.352788
ENSG00000061938.18	0.412916	0.00910236	0.0791138	0.170389	0.261335	0.532504	0.0699842	0.642672	0.965854	0.234811	0.104848	0.435741	0.069971	0.634416	0.876752
ENSG00000061987.16	-0.11741	0.245121	0.50232	-0.0306648	0.75698	0.893395	-0.147775	0.140329	0.843321	-0.152912	0.108058	0.441199	-0.104691	0.281551	0.66663
ENSG00000062194.16	-0.15757	0.177722	0.419262	-0.126373	0.272163	0.544263	0.0180688	0.874449	0.991336	-0.174301	0.112442	0.449509	-0.0491645	0.65968	0.886756
ENSG00000062282.15	0.743298	0.00144375	0.0315463	-0.0854987	0.695092	0.860457	0.123201	0.572555	0.94936	0.199553	0.336249	0.688345	0.0121752	0.954334	0.987393
ENSG00000062370.16	0.157629	0.582038	0.785581	0.582984	0.0434588	0.212757	0.345322	0.225063	0.89735	0.410675	0.1295	0.475532	0.674637	0.0175459	0.240239
ENSG00000062485.19	-0.121943	0.13327	0.356355	-0.198863	0.0151012	0.12561	-0.0136929	0.862842	0.990852	-0.091464	0.226794	0.59167	-0.135572	0.0844034	0.423814
ENSG00000062524.16	0.0502559	0.80746	0.910945	0.285467	0.165279	0.42091	-0.171748	0.400727	0.920914	0.121332	0.530218	0.810919	0.181013	0.364217	0.724982
ENSG00000062582.14	-0.992684	0.000319517	0.0158874	-0.140235	0.58096	0.794087	0.102552	0.686239	0.96902	-0.0203135	0.932634	0.978734	0.0742464	0.764221	0.928018
ENSG00000062598.18	0.00222288	0.97957	0.992378	-0.165957	0.057658	0.245549	-0.0315792	0.712814	0.973044	-0.095292	0.244153	0.608105	-0.126993	0.133571	0.503354
ENSG00000062650.19	-0.0740141	0.347389	0.606627	-0.134087	0.0882327	0.305771	0.0640885	0.409527	0.920914	-0.054335	0.460163	0.772758	-0.0482786	0.523574	0.821639
ENSG00000062716.13	0.228329	0.152872	0.385662	-0.198853	0.206394	0.47269	0.0418075	0.788814	0.981549	0.00589826	0.968171	0.990955	-0.0859288	0.573008	0.848534
ENSG00000062725.10	-0.216593	0.0110023	0.0866993	-0.222723	0.00829275	0.0933843	-0.178125	0.0324138	0.743938	-0.255373	0.00166813	0.0914711	-0.191408	0.0190401	0.247608
ENSG00000062822.13	0.138597	0.38233	0.636856	0.178043	0.257181	0.527492	0.131381	0.401611	0.920914	0.254181	0.0904831	0.413466	0.223442	0.1467	0.521013
ENSG00000063046.17	0.0365832	0.756305	0.884122	0.137822	0.23977	0.510303	0.30269	0.0119663	0.743938	0.174768	0.117722	0.456741	0.190352	0.0984673	0.451243
ENSG00000063127.15	-0.0518626	0.592524	0.793627	0.173657	0.0740909	0.278902	-0.0888576	0.354681	0.909363	0.128217	0.161136	0.51979	0.0502132	0.590695	0.85873
ENSG00000063169.10	0.287541	0.0223484	0.127223	0.0886884	0.464275	0.715272	0.0352448	0.770641	0.977958	0.213028	0.0676365	0.367719	-0.100662	0.394959	0.746068
ENSG00000063176.15	0.140365	0.265913	0.523782	0.195711	0.11866	0.35706	0.191058	0.127448	0.843321	0.242929	0.0427726	0.308097	0.26684	0.0311682	0.300922
ENSG00000063177.13	0.00387744	0.977588	0.991726	0.16997	0.216224	0.483674	0.158447	0.248487	0.899295	0.111025	0.391825	0.731419	0.124053	0.353089	0.718001
ENSG00000063180.9	0.0904636	0.612106	0.805548	0.346876	0.0533804	0.237447	0.220178	0.214631	0.892134	0.24309	0.149323	0.505714	0.159244	0.355739	0.719502
ENSG00000063241.8	0.0681597	0.741752	0.876398	0.139827	0.494508	0.734636	0.238004	0.247132	0.899295	0.00877909	0.963798	0.989367	0.188014	0.347435	0.714677
ENSG00000063244.12	0.19828	0.0488286	0.198006	0.0720272	0.460603	0.713602	0.0662853	0.496923	0.932715	0.157436	0.0926828	0.416717	0.070652	0.458117	0.786649
ENSG00000063245.14	0.259984	0.0650247	0.233055	0.0117326	0.931566	0.973477	0.0794497	0.561591	0.94695	0.141485	0.277405	0.637505	0.0430975	0.746538	0.921691
ENSG00000063322.14	0.0959799	0.277443	0.535583	0.0300384	0.729244	0.878935	0.0617727	0.477502	0.929828	0.087959	0.28733	0.6467	0.0529161	0.53251	0.827104
ENSG00000063587.14	-0.140731	0.190049	0.436128	-0.0199484	0.849472	0.938333	-0.0598609	0.569598	0.948193	-0.0579348	0.561332	0.823448	-0.0477902	0.641454	0.879728
ENSG00000063601.17	-0.173445	0.00528083	0.0589495	-0.113182	0.0592578	0.249049	-0.111352	0.0633268	0.780002	-0.117056	0.0401843	0.301216	-0.0726871	0.209359	0.598297
ENSG00000063761.16	0.0832332	0.457451	0.697273	0.218565	0.052214	0.234242	0.0404691	0.713901	0.973044	0.132394	0.209056	0.57431	0.202645	0.0644898	0.385952
ENSG00000063854.13	0.359819	0.272112	0.530871	-0.467208	0.150692	0.402388	0.490475	0.131818	0.843321	0.248885	0.415517	0.748828	0.13697	0.66261	0.888606
ENSG00000063978.16	0.0891645	0.136234	0.360882	-0.0268129	0.646511	0.832596	0.0120888	0.836044	0.986768	-0.00196543	0.971662	0.992059	0.00336139	0.952947	0.986965
ENSG00000064012.21	0.0945828	0.35315	0.611932	0.0124654	0.900946	0.961895	0.0574744	0.566703	0.947527	0.0172592	0.855672	0.953245	0.0568719	0.561146	0.84303
ENSG00000064102.15	-0.340046	0.00289428	0.0435686	0.0938065	0.384375	0.652872	0.0937509	0.384654	0.919993	-0.130398	0.203935	0.568825	0.0827605	0.431092	0.770229
ENSG00000064115.11	-0.0538725	0.381249	0.635771	0.0381704	0.529086	0.759398	0.0471226	0.437658	0.92304	-0.0500293	0.384808	0.72584	0.0217015	0.713349	0.910215
ENSG00000064201.15	0.192654	0.178078	0.419561	0.369722	0.0107585	0.10531	0.00395015	0.977476	0.999562	0.252761	0.0613405	0.353476	0.203906	0.1398	0.513565
ENSG00000064225.12	0.414168	0.0266424	0.141018	-0.00800127	0.964479	0.987897	0.180127	0.318669	0.90457	0.0409213	0.810069	0.935841	0.0774748	0.658779	0.886299
ENSG00000064309.14	0.075185	0.737196	0.873894	-0.357092	0.111236	0.345362	-0.0889822	0.687679	0.96902	-0.12893	0.539137	0.813644	-0.113086	0.600668	0.861787
ENSG00000064313.12	-0.163705	0.0409333	0.180198	-0.0355415	0.646125	0.832596	-0.0451035	0.56038	0.946752	-0.106089	0.152056	0.509716	-0.034655	0.646261	0.881555
ENSG00000064393.16	-0.0103534	0.917445	0.963323	-0.252092	0.0134432	0.117914	-0.103198	0.298324	0.90457	-0.209117	0.0292224	0.270366	-0.3345	0.00104908	0.10035
ENSG00000064419.13	0.0670718	0.262612	0.52011	-0.110056	0.0658099	0.263087	-0.0651767	0.270275	0.90374	-0.0982855	0.0822714	0.398605	-0.168838	0.00478113	0.166427
ENSG00000064490.14	0.208964	0.197771	0.445359	0.051151	0.747529	0.887557	0.22434	0.162191	0.863482	0.237577	0.119142	0.458821	0.140671	0.365974	0.725459
ENSG00000064545.14	0.421744	0.0136351	0.0971726	0.714781	6.24003e-05	0.0103718	0.347791	0.0375606	0.743938	0.519348	0.00149735	0.0888411	0.449753	0.00669968	0.178787
ENSG00000064547.14	0.735555	3.35488e-05	0.00740576	0.251281	0.119224	0.358005	0.0528692	0.739928	0.973491	0.337629	0.0291301	0.27016	0.148576	0.340983	0.711039
ENSG00000064601.18	0.130892	0.534429	0.755686	-0.463293	0.0296707	0.176341	0.0103512	0.960244	0.997994	-0.16086	0.415216	0.748828	-0.292982	0.152578	0.528583
ENSG00000064607.17	0.0794368	0.327324	0.587253	0.237937	0.0042931	0.0682535	-0.0338868	0.670941	0.968551	0.156371	0.0427902	0.308097	0.139512	0.0775918	0.411224
ENSG00000064651.14	-0.415954	0.00632815	0.064983	-0.215828	0.139819	0.38829	-0.30022	0.0421458	0.743938	-0.298102	0.0335631	0.283193	-0.203322	0.153575	0.529656
ENSG00000064652.11	-0.412238	0.014192	0.0994105	-0.314676	0.0548909	0.23998	-0.153702	0.341118	0.90457	-0.225827	0.142536	0.495194	-0.0147668	0.924938	0.980459
ENSG00000064666.15	0.365072	0.0492384	0.199198	-0.315118	0.0841729	0.298372	0.157246	0.383087	0.919993	0.038541	0.820797	0.940137	-0.0973736	0.578853	0.852291
ENSG00000064687.12	0.70365	1.6352e-05	0.00612061	0.461634	0.00252822	0.0522077	0.126508	0.386228	0.920239	0.445594	0.00212976	0.101299	0.206683	0.149628	0.523851
ENSG00000064703.12	-0.295154	0.000927957	0.0259931	-0.251093	0.00380495	0.0639158	-0.141913	0.0917792	0.803546	-0.163489	0.0417719	0.30525	-0.118241	0.148156	0.522707
ENSG00000064726.9	-0.259343	0.00179752	0.0353104	-0.160306	0.0437939	0.213852	-0.00574328	0.941139	0.996837	-0.128695	0.0856552	0.405449	-0.069494	0.361844	0.724502
ENSG00000064763.11	0.0769994	0.638008	0.821019	-0.27126	0.0978377	0.322978	0.0574271	0.722244	0.973044	-0.0356229	0.815891	0.938285	-0.134261	0.395757	0.746758
ENSG00000064886.14	-0.0599174	0.677461	0.843544	0.216626	0.132221	0.37773	0.149478	0.29584	0.90457	0.0304212	0.821328	0.94018	0.106451	0.444087	0.776028
ENSG00000064932.16	0.607849	0.0051887	0.058583	-0.111465	0.588685	0.798097	0.0934717	0.650069	0.966612	0.221535	0.25915	0.621975	-0.0532308	0.790971	0.938323
ENSG00000064933.17	-0.529473	0.000452767	0.0188759	0.0183278	0.895358	0.959678	-0.178697	0.203598	0.885586	-0.188048	0.15873	0.51715	-0.0126569	0.925808	0.980554
ENSG00000064961.19	0.145025	0.386059	0.640227	0.0491418	0.765362	0.896524	0.23497	0.157841	0.85945	0.17601	0.262202	0.624887	0.137822	0.392492	0.744188
ENSG00000064989.13	-0.667565	0.00641579	0.0655598	-0.310225	0.185819	0.44898	-0.0645082	0.781307	0.980416	-0.350465	0.116063	0.45438	-0.228908	0.314978	0.69066
ENSG00000064995.17	-0.0592864	0.490766	0.723239	0.237812	0.00700508	0.0868973	0.0769666	0.365945	0.91413	0.0481254	0.549716	0.81856	0.182351	0.0314887	0.302552
ENSG00000064999.15	0.279079	0.00561275	0.0607037	-0.0858274	0.370556	0.64146	-0.0685403	0.473871	0.928763	0.0252686	0.779972	0.922774	-0.131771	0.161357	0.541251
ENSG00000065000.17	0.143359	0.167668	0.406014	-0.134398	0.189864	0.45421	0.0475169	0.640301	0.965854	0.0259955	0.787125	0.926853	-0.122031	0.221791	0.61061
ENSG00000065029.15	0.0446357	0.668059	0.838874	0.283979	0.00780858	0.0911554	0.0159434	0.876651	0.991506	0.168931	0.0874677	0.409328	0.202693	0.0476378	0.346894
ENSG00000065054.14	-0.109001	0.720675	0.865494	-0.169175	0.574581	0.791641	-0.25397	0.400414	0.920914	0.144197	0.613437	0.851512	-0.116073	0.692728	0.900796
ENSG00000065057.8	0.0624423	0.657116	0.83308	0.270761	0.0557976	0.241388	0.00713573	0.958994	0.997883	0.248127	0.0639752	0.358569	0.2589	0.0606215	0.378525
ENSG00000065060.17	-0.109869	0.129956	0.351268	-0.00768728	0.913514	0.966787	-0.0683192	0.336807	0.90457	-0.0415695	0.536129	0.812161	-0.0980387	0.160033	0.539025
ENSG00000065135.11	0.0221621	0.84182	0.92696	-0.204826	0.0666384	0.264724	-0.0897522	0.41476	0.921669	-0.153885	0.143147	0.495917	-0.126636	0.239962	0.627914
ENSG00000065150.19	-0.266726	0.00366548	0.0488944	-0.0349101	0.68702	0.855765	-0.0204057	0.813712	0.983266	-0.0764378	0.353582	0.701218	-0.0451937	0.593097	0.859374
ENSG00000065154.11	0.0184744	0.898934	0.954892	-0.171516	0.236037	0.506331	0.202659	0.162721	0.863482	-0.0447164	0.742624	0.906996	0.0300708	0.830122	0.951284
ENSG00000065183.16	-0.23428	0.0187256	0.115977	0.0101713	0.915192	0.967433	-0.0323574	0.734918	0.973491	-0.009493	0.916447	0.973393	-0.0207076	0.824147	0.948798
ENSG00000065243.20	0.114697	0.365496	0.622525	-0.142566	0.255964	0.52656	-0.105409	0.399478	0.920914	-0.127832	0.281965	0.642434	-0.146119	0.232975	0.621598
ENSG00000065268.10	0.0860866	0.697	0.852673	0.346363	0.117222	0.354841	0.112923	0.605284	0.958261	0.28627	0.170399	0.530837	-0.0241652	0.909606	0.976408
ENSG00000065308.5	-0.125861	0.162243	0.398502	-0.0797979	0.366681	0.638309	-0.0820447	0.353463	0.908883	-0.0790334	0.345514	0.695371	-0.120314	0.165462	0.546714
ENSG00000065357.20	0.0770086	0.46676	0.705219	0.275385	0.0107579	0.10531	-0.00281611	0.978441	0.999562	0.167744	0.0942367	0.419001	0.142685	0.164814	0.545831
ENSG00000065413.20	0.0798132	0.260092	0.517582	-0.029806	0.668413	0.845268	-0.064738	0.353964	0.909177	-0.0474227	0.47273	0.780465	-0.0792226	0.246129	0.635075
ENSG00000065427.14	-0.0949513	0.389933	0.643645	-0.0343216	0.752201	0.890497	0.207761	0.0606357	0.777348	0.0855283	0.407738	0.742688	0.125537	0.239699	0.62772
ENSG00000065457.10	0.0247243	0.744551	0.877579	0.0824098	0.274319	0.546543	0.0109692	0.88358	0.991862	0.0562448	0.429552	0.75626	0.0704488	0.337337	0.707825
ENSG00000065485.20	0.115778	0.361089	0.619184	0.155207	0.216831	0.48473	0.0595614	0.633168	0.965581	0.13426	0.258822	0.621621	0.0937509	0.442114	0.775628
ENSG00000065491.8	0.149459	0.479243	0.714796	-0.463327	0.0299728	0.177222	0.142009	0.496004	0.932715	-0.065398	0.740222	0.905578	-0.133729	0.510964	0.816095
ENSG00000065518.8	-0.00815459	0.944172	0.975795	0.105468	0.36128	0.633131	0.277026	0.0193807	0.743938	0.16293	0.139465	0.49179	0.168194	0.138462	0.51094
ENSG00000065526.11	0.171827	0.0120201	0.0908527	-0.0568029	0.386194	0.654606	0.0211989	0.745542	0.975453	-0.0069399	0.910669	0.971013	-0.105776	0.101626	0.454146
ENSG00000065534.18	-0.0419428	0.914703	0.962321	-1.52455	0.000251202	0.0178727	0.134211	0.728731	0.973044	-0.45244	0.220614	0.584929	-0.671939	0.0798074	0.415189
ENSG00000065548.18	-0.220135	0.186762	0.431474	0.131349	0.422353	0.684045	0.182241	0.267132	0.90374	0.04784	0.757037	0.912583	0.219075	0.172914	0.553697
ENSG00000065559.15	0.18326	0.088086	0.276814	-0.186605	0.0789642	0.288358	0.116476	0.268011	0.90374	-0.0415304	0.675034	0.87779	-0.0470407	0.644714	0.880764
ENSG00000065600.12	-0.251445	0.0352318	0.165604	0.00376551	0.973909	0.990027	-0.0478882	0.677734	0.96902	-0.0422936	0.698432	0.887524	0.0475163	0.672522	0.892855
ENSG00000065613.14	-0.0959869	0.446534	0.688804	-0.168295	0.179467	0.44074	0.0864276	0.487476	0.931607	-0.118404	0.316722	0.671726	-0.108108	0.374073	0.730741
ENSG00000065615.14	0.134149	0.301441	0.561075	-0.188997	0.142803	0.391776	-0.0407631	0.749284	0.9761	-0.138146	0.255998	0.61933	-0.122442	0.327308	0.701031
ENSG00000065621.15	0.211936	0.220406	0.472538	0.168222	0.323321	0.595983	0.104335	0.538856	0.941621	0.0744681	0.643083	0.863544	0.235858	0.158014	0.5362
ENSG00000065665.21	0.0797464	0.47817	0.714109	0.170834	0.127687	0.371283	-0.0540778	0.625786	0.962422	0.0289603	0.782622	0.923771	0.00559482	0.958697	0.988588
ENSG00000065675.14	-0.0222419	0.800074	0.906593	0.210681	0.0184092	0.138657	0.0983798	0.259822	0.9024	0.0984761	0.234198	0.59946	0.120367	0.159168	0.538296
ENSG00000065717.15	0.128836	0.456867	0.696826	0.322708	0.0632453	0.257719	0.119866	0.483239	0.930942	0.425502	0.0109991	0.193677	0.404312	0.0183599	0.243544
ENSG00000065802.12	-0.0986642	0.277455	0.535583	0.139343	0.122851	0.363945	-0.0720067	0.420913	0.921669	0.0134347	0.873641	0.959703	0.0357011	0.681704	0.896562
ENSG00000065809.13	-0.0493078	0.517723	0.743329	-0.0114907	0.878435	0.951191	0.0579271	0.442062	0.92304	-0.0160319	0.821808	0.940216	0.0577171	0.4324	0.770837
ENSG00000065833.9	-0.238707	0.35652	0.614655	0.170555	0.503836	0.74219	-0.0775169	0.760825	0.977314	-0.291933	0.229658	0.59419	0.190788	0.443676	0.775935
ENSG00000065882.16	0.332836	0.00258923	0.0411267	-0.0635599	0.541215	0.768176	0.0600808	0.563496	0.947527	0.0424071	0.666674	0.874834	-0.0507824	0.616538	0.869272
ENSG00000065883.16	-0.0241538	0.730744	0.871029	-0.0268091	0.698995	0.863036	-0.0904026	0.195938	0.881392	-0.0961833	0.147352	0.502994	-0.114385	0.0954394	0.444609
ENSG00000065911.12	-0.341099	0.00388106	0.0503572	-0.130447	0.245308	0.51671	-0.00971464	0.93055	0.995158	-0.241381	0.0260724	0.261578	-0.112104	0.305255	0.685008
ENSG00000065923.10	-0.161855	0.247764	0.504963	-0.0213378	0.876526	0.95086	-0.118531	0.389913	0.920239	-0.0366914	0.778	0.922407	-0.0350906	0.793412	0.938707
ENSG00000065970.9	0.228855	0.0362627	0.167932	-0.317381	0.00400503	0.0658373	-0.021146	0.841029	0.987387	-0.0678051	0.498188	0.795267	-0.220646	0.0361316	0.318304
ENSG00000065978.19	0.138475	0.624346	0.813308	-0.611312	0.0325235	0.184632	0.472147	0.095426	0.805046	0.0629048	0.811897	0.936759	-0.00884199	0.974075	0.991407
ENSG00000065989.16	0.127963	0.426543	0.674408	-0.0557599	0.725013	0.876453	0.186635	0.242195	0.899278	-0.0562394	0.708061	0.892115	-0.0925605	0.549931	0.836393
ENSG00000066027.12	0.0971596	0.362085	0.619708	-0.321292	0.00344431	0.0600852	-0.0269275	0.797328	0.982353	-0.165924	0.0996554	0.427282	-0.165553	0.110273	0.470049
ENSG00000066044.15	-0.148015	0.0640756	0.23071	-0.195691	0.0145126	0.123197	-0.102786	0.18884	0.881392	-0.0815169	0.270012	0.631753	-0.133017	0.0834017	0.42274
ENSG00000066056.14	0.475047	0.193912	0.440589	0.444681	0.217808	0.485757	0.0280735	0.937477	0.996572	-0.110268	0.745153	0.907971	0.551481	0.118979	0.479731
ENSG00000066084.13	0.188535	0.0480444	0.196212	-0.244037	0.0106488	0.105056	-0.0902198	0.330348	0.90457	-0.112557	0.20156	0.566963	-0.211562	0.0222484	0.264649
ENSG00000066117.14	0.0115809	0.877736	0.943985	-0.0121775	0.869902	0.947853	-0.0790434	0.290573	0.90457	0.00914016	0.896752	0.96678	0.00493936	0.945696	0.98598
ENSG00000066135.13	0.175413	0.00742061	0.0705554	0.12317	0.0524487	0.23505	0.130149	0.0408903	0.743938	0.0969588	0.104915	0.435915	0.0533858	0.381086	0.73545
ENSG00000066136.20	0.299976	0.000318451	0.0158874	0.0352495	0.645876	0.832596	0.134649	0.0838093	0.793525	0.158984	0.0326485	0.280931	0.0442486	0.554601	0.838949
ENSG00000066279.18	0.0361724	0.888315	0.949764	-0.378534	0.141335	0.390064	0.0989284	0.697566	0.97052	-0.510748	0.0383909	0.295812	-0.273512	0.273424	0.660098
ENSG00000066294.14	-0.179909	0.0459133	0.191552	-0.157051	0.0763132	0.283034	-0.138656	0.116267	0.83767	-0.138929	0.0972042	0.423551	-0.125468	0.14438	0.518063
ENSG00000066322.15	0.101749	0.436348	0.682218	-0.0694491	0.589997	0.798881	0.0768804	0.550983	0.94346	0.0507051	0.677761	0.878	-0.0542979	0.66565	0.889566
ENSG00000066336.11	0.616128	0.0216636	0.125324	-0.303252	0.242426	0.513354	0.292713	0.258948	0.9024	0.216835	0.376137	0.719273	-0.0248902	0.921074	0.979136
ENSG00000066379.15	0.0657011	0.567084	0.776952	0.193161	0.0927956	0.314086	0.288253	0.0137359	0.743938	0.132974	0.21866	0.584128	0.270035	0.0176813	0.240661
ENSG00000066382.16	-0.143655	0.628171	0.815551	-0.117599	0.687996	0.855887	0.205193	0.48427	0.931344	-0.0748492	0.787225	0.926862	0.104413	0.714684	0.910973
ENSG00000066422.4	-0.223302	0.00178293	0.0352856	-0.122262	0.0725724	0.275657	-0.102422	0.13057	0.843321	-0.161363	0.0137894	0.207865	-0.084625	0.198794	0.586404
ENSG00000066427.22	-0.172009	0.0568284	0.216528	-0.0885745	0.313822	0.586687	-0.0671248	0.444218	0.923195	-0.143063	0.0891672	0.411483	-0.13462	0.119378	0.479904
ENSG00000066455.13	0.0421386	0.605103	0.801683	0.089136	0.270552	0.542402	0.124952	0.124791	0.843312	0.0217762	0.774983	0.921015	0.0520292	0.507924	0.814742
ENSG00000066468.22	0.0514001	0.877894	0.944074	-0.0709131	0.830088	0.930149	0.0308134	0.925695	0.99467	0.264898	0.39918	0.735731	-0.138105	0.668569	0.890778
ENSG00000066557.6	-0.432731	0.00139423	0.0312185	-0.0348755	0.782771	0.906512	-0.0799287	0.528183	0.937648	-0.169519	0.16145	0.520101	0.0243294	0.843659	0.955289
ENSG00000066583.12	-0.144314	0.239494	0.496103	-0.0373678	0.756157	0.892787	0.103856	0.389753	0.920239	-0.114846	0.316122	0.671669	-0.105615	0.370076	0.728644
ENSG00000066651.20	-0.147379	0.348409	0.607362	0.158533	0.307558	0.580718	-0.0495585	0.748519	0.9761	-0.0529083	0.717939	0.896018	0.0494956	0.742736	0.920828
ENSG00000066654.14	-0.33574	0.00047581	0.0192765	-0.157223	0.0813425	0.293062	-0.0331504	0.708909	0.973044	-0.137974	0.10562	0.436526	-0.095994	0.270545	0.657457
ENSG00000066697.14	-0.319769	0.0168768	0.109306	-0.195505	0.131765	0.377305	-0.076081	0.553414	0.944151	-0.072396	0.551674	0.819413	0.0554494	0.65764	0.886198
ENSG00000066739.12	-0.0467411	0.656779	0.832869	-0.154323	0.141621	0.390208	-0.149792	0.153415	0.856755	-0.204947	0.0415453	0.304653	-0.19212	0.0625368	0.381694
ENSG00000066777.9	-0.0605388	0.415463	0.665629	-0.100698	0.17301	0.431702	-0.0358612	0.624472	0.962422	-0.0931971	0.182948	0.545548	-0.0866746	0.228208	0.618289
ENSG00000066827.16	0.0564799	0.474954	0.711605	0.0274987	0.724144	0.875823	-0.0264998	0.733764	0.973491	-0.0286657	0.69781	0.887446	-0.00243723	0.974402	0.991446
ENSG00000066855.16	-0.130143	0.305025	0.565049	-0.0510233	0.682455	0.853404	0.0434771	0.727319	0.973044	-0.00374819	0.97467	0.992834	-0.0274732	0.821225	0.947775
ENSG00000066923.17	0.273355	0.170054	0.409423	0.347411	0.0794134	0.289507	-0.0128057	0.947583	0.996837	0.298826	0.110233	0.44533	0.237031	0.215996	0.60553
ENSG00000066926.11	0.0181746	0.96192	0.983103	-1.21981	0.00206922	0.0480808	0.045889	0.90286	0.993546	-0.403632	0.260377	0.623031	-0.602932	0.105052	0.460838
ENSG00000066933.16	-0.302563	0.00417479	0.0522395	-0.0685097	0.49324	0.733805	-0.172957	0.0878288	0.801308	-0.153381	0.109404	0.443854	-0.0991189	0.31098	0.68852
ENSG00000067048.17	-1.26169	0.0799451	0.261791	-1.44483	0.0434797	0.212757	-1.39101	0.0515473	0.763132	-1.44233	0.0337943	0.283978	-1.45308	0.0376274	0.32361
ENSG00000067057.17	-0.120745	0.14849	0.379953	0.0915008	0.265394	0.536999	0.0432934	0.596319	0.955732	0.127563	0.103854	0.434947	0.126344	0.117304	0.476905
ENSG00000067064.11	-0.222089	0.154386	0.387532	-0.111696	0.464701	0.715697	0.0419587	0.783064	0.981352	-0.193608	0.183919	0.546693	-0.0479081	0.74728	0.921747
ENSG00000067066.17	-0.0534863	0.623683	0.813081	-0.177414	0.103852	0.333793	-0.0370052	0.730904	0.973044	-0.136883	0.183228	0.545944	-0.12091	0.252374	0.640812
ENSG00000067082.15	0.193943	0.089972	0.280286	-0.213693	0.0594842	0.249439	0.00575749	0.958717	0.997783	-0.0763953	0.46971	0.779423	-0.0806582	0.45856	0.786649
ENSG00000067113.17	-0.329652	0.0971357	0.29403	-0.188792	0.331342	0.603453	-0.00108268	0.995532	0.999687	-0.226757	0.219521	0.584617	-0.202973	0.284846	0.669462
ENSG00000067141.17	0.0451695	0.795384	0.904375	0.00666211	0.969098	0.988903	0.0111055	0.94851	0.996837	0.00646168	0.968363	0.990964	0.147978	0.379685	0.734541
ENSG00000067167.8	-0.403175	0.000238424	0.014487	-0.234742	0.0232543	0.155131	-0.12712	0.210174	0.889723	-0.262763	0.00796891	0.170663	-0.149291	0.132829	0.501713
ENSG00000067182.7	0.382645	0.0219376	0.126095	-0.16741	0.29908	0.572047	0.0690148	0.667083	0.968101	0.0586356	0.699619	0.888155	-0.0856421	0.58446	0.855418
ENSG00000067191.16	0.243691	0.0618979	0.227047	0.386412	0.00354753	0.0610437	0.102546	0.419205	0.921669	0.234691	0.0549132	0.340098	0.207807	0.0970812	0.447616
ENSG00000067208.14	0.0951359	0.413796	0.664064	-0.174607	0.132184	0.377688	-0.027002	0.813721	0.983266	-0.111433	0.307281	0.664258	-0.230912	0.0432798	0.338877
ENSG00000067221.14	0.020623	0.881444	0.946169	0.13123	0.338942	0.611573	-0.0725355	0.595856	0.955732	0.0946091	0.465881	0.776475	0.0844692	0.526892	0.824097
ENSG00000067225.18	0.0387143	0.813617	0.913769	-0.226232	0.167272	0.424103	0.136305	0.402301	0.920914	0.0448496	0.770402	0.918932	-0.0825988	0.602018	0.862358
ENSG00000067248.10	-0.198575	0.0421563	0.182282	-0.0725782	0.443335	0.701016	-0.0227361	0.80969	0.98289	-0.0691838	0.440546	0.763024	-0.0156141	0.865344	0.962446
ENSG00000067334.14	-0.149568	0.402087	0.654547	0.17067	0.333619	0.605487	0.333731	0.0622299	0.778819	0.118698	0.476827	0.782427	0.223308	0.196453	0.583499
ENSG00000067365.14	0.206865	0.0104209	0.0843609	0.164027	0.0373595	0.197318	-0.00262957	0.972742	0.999562	0.150072	0.0440567	0.310287	0.165308	0.0317471	0.302812
ENSG00000067369.13	0.0466245	0.483443	0.718152	-0.000224434	0.997268	0.998692	0.021817	0.739365	0.973491	0.0187352	0.76296	0.915918	-0.0708773	0.270705	0.657457
ENSG00000067533.6	-0.443796	0.00100932	0.0271538	-0.0828219	0.510699	0.745692	-0.0526516	0.675416	0.968943	-0.207171	0.0866662	0.408062	0.00919984	0.940156	0.984886
ENSG00000067560.11	0.135724	0.355959	0.614104	-0.369004	0.0135361	0.118516	0.128123	0.377432	0.918413	-0.083157	0.544496	0.815726	-0.177227	0.212619	0.602613
ENSG00000067596.11	0.132431	0.117037	0.329002	-0.151902	0.0699747	0.270747	0.0749714	0.364732	0.913945	0.0201316	0.796444	0.930999	-0.0693344	0.389951	0.741652
ENSG00000067601.8	0.0494856	0.686945	0.84796	0.380608	0.00278125	0.0547812	0.165737	0.175638	0.867936	0.301508	0.0112131	0.195642	0.205293	0.0873412	0.430637
ENSG00000067606.17	0.215546	0.0255583	0.137555	0.116601	0.212733	0.47972	0.0766535	0.410468	0.921228	0.16322	0.0682275	0.368836	0.153394	0.0950571	0.443909
ENSG00000067646.12	-1.00313	0.09023	0.280582	-1.1468	0.0510527	0.231749	-1.02959	0.0786667	0.790373	-0.971116	0.0799524	0.392943	-0.952742	0.0947432	0.443909
ENSG00000067704.10	-0.221727	0.0127974	0.093706	-0.221681	0.0118039	0.110664	-0.0692458	0.417193	0.921669	-0.164866	0.0452754	0.315703	-0.168901	0.0463184	0.344436
ENSG00000067798.16	1.25703	0.00167027	0.0338072	0.279623	0.456171	0.710409	0.414223	0.27135	0.90374	0.405853	0.255509	0.618813	0.221326	0.545003	0.835235
ENSG00000067829.19	0.0888945	0.502003	0.731149	-0.0552201	0.672396	0.847348	0.0513865	0.693909	0.969454	0.0443409	0.719966	0.89688	-0.0803371	0.528736	0.824758
ENSG00000067836.12	0.236316	0.364544	0.621888	-0.164442	0.521995	0.753561	0.297193	0.249554	0.899295	0.135913	0.576248	0.832507	0.0465889	0.852179	0.958392
ENSG00000067840.12	0.160567	0.531668	0.753855	0.437033	0.0890444	0.307248	0.346999	0.174509	0.867936	0.190382	0.428616	0.755596	0.242787	0.327754	0.701376
ENSG00000067900.8	0.0251157	0.807651	0.910988	-0.165096	0.109913	0.3435	0.0236619	0.816353	0.983266	-0.0948857	0.327963	0.681527	-0.0887647	0.373691	0.730413
ENSG00000067955.14	-0.323565	0.000316919	0.0158874	-0.168728	0.0456668	0.218637	-0.0457713	0.580197	0.950034	-0.19248	0.0171174	0.220439	-0.146309	0.0743598	0.40568
ENSG00000067992.14	0.224536	0.033054	0.159559	-0.309845	0.00356999	0.0611255	-0.0846104	0.406289	0.920914	-0.155287	0.111221	0.446596	-0.288522	0.00523342	0.167369
ENSG00000068001.14	0.152349	0.437279	0.682661	0.0247187	0.898137	0.960811	0.181786	0.348715	0.90765	0.293298	0.113678	0.450704	0.223183	0.239515	0.627512
ENSG00000068024.16	0.240569	0.0147509	0.10117	0.0740605	0.433918	0.69377	0.0576441	0.541966	0.942205	0.143287	0.113714	0.450704	0.0178066	0.846589	0.956594
ENSG00000068028.17	0.113295	0.296673	0.55624	0.317711	0.00435823	0.068718	0.0449003	0.673881	0.968928	0.165389	0.106357	0.438206	0.193857	0.0671258	0.391601
ENSG00000068079.7	-0.000786346	0.997448	0.99907	-0.200982	0.4096	0.673281	0.0362195	0.88145	0.991769	-0.015495	0.946304	0.983415	-0.0560824	0.812904	0.945743
ENSG00000068097.14	-0.189415	0.020042	0.120299	-0.16289	0.0414663	0.207655	-0.167194	0.036593	0.743938	-0.126987	0.0910907	0.414215	-0.0200236	0.792781	0.938707
ENSG00000068120.15	0.217487	0.0670765	0.237053	-0.0037695	0.973895	0.990027	0.0103278	0.928561	0.995081	0.0683661	0.531875	0.811283	0.0270768	0.809632	0.944013
ENSG00000068305.17	-0.319872	0.000827114	0.0244575	-0.340472	0.000354835	0.0204617	-0.201329	0.0273395	0.743938	-0.30822	0.000599886	0.0629808	-0.329693	0.000387057	0.0622837
ENSG00000068308.13	0.300147	0.00257046	0.0410178	-0.0518158	0.580278	0.793673	0.0667127	0.476966	0.929441	0.0708159	0.425856	0.753354	-0.0197694	0.828529	0.950817
ENSG00000068323.17	0.452606	0.0170569	0.109954	-0.297299	0.10663	0.337623	0.101322	0.577676	0.949832	0.0269127	0.875762	0.960383	-0.15101	0.395984	0.74698
ENSG00000068354.16	0.0887726	0.503202	0.731953	-0.110253	0.400534	0.666047	0.094027	0.472949	0.928693	-0.0560452	0.651057	0.867425	-0.119334	0.351343	0.716648
ENSG00000068366.19	0.0326163	0.822511	0.918848	-0.434259	0.00385657	0.0644683	-0.0879178	0.541108	0.942075	-0.247141	0.0741231	0.38061	-0.301042	0.0358385	0.31801
ENSG00000068383.19	0.36363	9.43381e-05	0.00896623	0.128409	0.133435	0.379623	0.117055	0.170446	0.866946	0.14513	0.074857	0.382232	0.0818226	0.323586	0.697746
ENSG00000068394.11	0.076979	0.596882	0.796861	-0.00745182	0.958596	0.985679	0.289782	0.0480948	0.750848	0.174453	0.20347	0.568263	0.143461	0.308249	0.687224
ENSG00000068400.13	0.227126	0.031225	0.15427	0.0573449	0.572898	0.790587	0.0398853	0.694703	0.969454	0.106656	0.270686	0.632592	0.0759477	0.444648	0.776566
ENSG00000068438.15	-0.166103	0.0933397	0.286372	0.0617585	0.522171	0.753562	0.00767009	0.936509	0.996407	-0.022078	0.808813	0.93539	0.0780212	0.407874	0.755055
ENSG00000068489.12	-0.142293	0.404081	0.656118	-0.529239	0.00268239	0.053862	-0.0199784	0.905238	0.993728	-0.310741	0.0553562	0.341376	-0.264068	0.111549	0.471693
ENSG00000068650.18	0.333485	0.0019813	0.0365247	-0.12249	0.22906	0.498061	-0.053466	0.59727	0.956248	-0.00608936	0.949282	0.984623	-0.126255	0.204158	0.592415
ENSG00000068654.16	-0.147366	0.109833	0.316867	-0.0221	0.805613	0.917308	-0.0478066	0.594933	0.955732	-0.066177	0.438013	0.76225	-0.0711456	0.418198	0.762567
ENSG00000068697.7	-0.138116	0.25007	0.50715	-0.270252	0.0255094	0.161777	0.0362301	0.75845	0.977314	-0.138169	0.219275	0.584456	-0.128559	0.26624	0.653567
ENSG00000068724.16	0.0416695	0.664427	0.836884	0.0419832	0.658113	0.839175	-0.00855292	0.928094	0.994794	0.0923301	0.306527	0.663715	0.0258485	0.779873	0.934232
ENSG00000068745.15	0.128882	0.0272693	0.142755	0.0884061	0.12019	0.35921	0.0708819	0.210683	0.889975	0.0688394	0.199638	0.56411	0.101799	0.0679607	0.393979
ENSG00000068784.13	-0.0316793	0.759387	0.885525	-0.0845905	0.409118	0.673019	0.0606906	0.552992	0.944151	-0.106837	0.272503	0.63359	-0.0587677	0.555893	0.839332
ENSG00000068796.16	-0.271266	0.000850445	0.0248186	-0.327081	7.25725e-05	0.010857	-0.0595165	0.432353	0.92304	-0.264004	0.00055223	0.0612953	-0.201051	0.00860673	0.19346
ENSG00000068831.19	0.241939	0.0205139	0.121587	0.265793	0.0104595	0.104202	0.062841	0.531299	0.939798	0.2716	0.00602447	0.154057	0.163021	0.100147	0.452494
ENSG00000068878.15	-0.187604	0.023975	0.132574	-0.276511	0.00108887	0.0347189	-0.158091	0.0523476	0.765594	-0.23798	0.00273854	0.114536	-0.260577	0.00154011	0.118465
ENSG00000068885.15	-0.379243	0.00840645	0.0755834	0.0335868	0.806181	0.917498	-0.229869	0.0979209	0.809455	-0.153377	0.240292	0.604379	-0.0331065	0.804189	0.942754
ENSG00000068903.20	0.107765	0.401496	0.653866	-0.0740232	0.558806	0.781539	0.0746517	0.555485	0.944826	0.0644974	0.590699	0.840828	0.00773834	0.949952	0.986025
ENSG00000068912.14	-0.324129	0.00597055	0.0627218	0.0664106	0.552991	0.77675	0.0031432	0.977556	0.999562	-0.138023	0.196265	0.55995	0.0117227	0.914347	0.977575
ENSG00000068971.14	0.346355	0.220005	0.472266	-0.503818	0.0734834	0.277343	0.0567419	0.837525	0.98688	0.166459	0.526247	0.809607	-0.0206296	0.939066	0.984584
ENSG00000068976.14	0.511592	7.56282e-05	0.00837278	0.244416	0.0412109	0.207113	-0.00557276	0.962028	0.998084	0.254682	0.0254107	0.258736	0.0112278	0.92167	0.979345
ENSG00000069020.18	0.0313657	0.779195	0.896106	-0.089811	0.417772	0.680014	-0.0905583	0.413936	0.921517	-0.027224	0.794797	0.929991	-0.135318	0.212936	0.602917
ENSG00000069188.17	0.0809736	0.659447	0.834204	0.187476	0.303839	0.576918	-0.0097414	0.957148	0.997529	0.283833	0.103315	0.434402	0.281046	0.116826	0.476758
ENSG00000069248.12	-0.217476	0.00303026	0.0448238	-0.0718717	0.300712	0.574094	-0.12528	0.0745207	0.786694	-0.0978945	0.139161	0.491603	-0.121753	0.0755658	0.408634
ENSG00000069275.13	-0.345311	0.00379814	0.0496771	-0.135912	0.230822	0.500036	-0.000876828	0.993784	0.999649	-0.142831	0.184563	0.547803	-0.105501	0.338957	0.709337
ENSG00000069329.17	-0.164916	0.0396663	0.176987	-0.248501	0.00227484	0.0502156	-0.029904	0.699375	0.970818	-0.131372	0.0780361	0.388886	-0.136908	0.0746037	0.406154
ENSG00000069345.12	0.00198275	0.984985	0.995041	-0.00623062	0.952254	0.982674	0.230108	0.0310684	0.743938	0.057751	0.558724	0.822454	0.121866	0.233482	0.622019
ENSG00000069399.15	0.44069	0.0646862	0.232132	-0.244003	0.294284	0.567019	0.0245479	0.915476	0.99427	0.0920686	0.674636	0.877648	-0.134043	0.553162	0.838041
ENSG00000069424.14	0.136565	0.206135	0.455668	0.00994536	0.925089	0.970935	-0.0218306	0.836515	0.986768	-0.0203618	0.839011	0.946869	-0.0769129	0.457324	0.786179
ENSG00000069493.15	-0.323588	0.0153086	0.103101	0.148882	0.24685	0.518198	-0.092802	0.468439	0.928414	-0.0673065	0.578424	0.834004	0.0642693	0.60623	0.863792
ENSG00000069509.6	-0.000405973	0.998354	0.999224	0.116662	0.549032	0.774157	0.246007	0.209377	0.888166	0.187612	0.310831	0.667402	0.135496	0.475919	0.797041
ENSG00000069667.16	-0.454104	0.00251586	0.0404086	-0.0548224	0.698051	0.862649	-0.187447	0.188446	0.881392	-0.267529	0.0501458	0.327824	-0.124149	0.36947	0.728154
ENSG00000069702.11	-0.278343	0.207772	0.457529	0.015534	0.942766	0.978671	-0.117033	0.58916	0.953757	-0.318443	0.125065	0.467514	-0.206874	0.329478	0.702468
ENSG00000069849.11	-0.377573	0.000149843	0.0113408	-0.273358	0.00402802	0.0659063	-0.0632426	0.487461	0.931607	-0.287146	0.00158503	0.0896015	-0.17018	0.0595897	0.376934
ENSG00000069869.16	-0.124693	0.385956	0.64015	-0.104581	0.461086	0.713602	-0.0494305	0.726965	0.973044	-0.126939	0.345908	0.695696	-0.177647	0.201958	0.590918
ENSG00000069943.10	-0.0393616	0.804401	0.908805	-0.18407	0.24425	0.515506	-0.138928	0.377984	0.918413	-0.0942346	0.527063	0.809684	-0.0550436	0.719339	0.912057
ENSG00000069956.12	-0.341157	0.000494851	0.0193158	-0.0842077	0.354211	0.6266	-0.129902	0.15554	0.858825	-0.165505	0.0582616	0.346847	-0.115241	0.195651	0.582521
ENSG00000069966.18	-0.110473	0.232351	0.487286	0.0931495	0.306904	0.579843	-0.0254734	0.778807	0.979941	0.0220365	0.797573	0.931404	0.15318	0.088169	0.430909
ENSG00000069974.16	0.136887	0.343779	0.603534	-0.347261	0.0177924	0.136422	0.0327485	0.817805	0.983266	-0.159836	0.23869	0.602896	-0.165449	0.236233	0.624726
ENSG00000069998.12	0.146709	0.146785	0.377046	0.193604	0.0546044	0.239353	0.153463	0.124867	0.843312	0.208478	0.0298268	0.271008	0.198912	0.0433728	0.339143
ENSG00000070010.19	0.166381	0.0218468	0.125974	0.184672	0.0105065	0.104218	0.109518	0.120616	0.841636	0.110939	0.0975959	0.423904	0.163767	0.0192888	0.249152
ENSG00000070018.9	-0.308423	0.128403	0.348483	-0.183648	0.355529	0.627845	-0.282195	0.158251	0.859559	-0.266583	0.15942	0.517611	-0.360328	0.0667655	0.391009
ENSG00000070047.12	0.121996	0.276306	0.534631	0.112168	0.310428	0.583305	0.0442621	0.687583	0.96902	0.162431	0.12376	0.466085	0.0538664	0.616045	0.868907
ENSG00000070061.15	-0.108655	0.126046	0.344759	0.0301232	0.663943	0.84274	-0.0563585	0.417468	0.921669	-0.0641474	0.330747	0.683774	-0.0953589	0.16253	0.542544
ENSG00000070081.16	-0.193593	0.156122	0.390126	0.107025	0.423843	0.685749	0.0466555	0.726624	0.973044	0.0372731	0.768088	0.918404	0.0472369	0.716708	0.911375
ENSG00000070087.14	-0.332226	0.229918	0.484113	0.0278281	0.918272	0.968088	-0.39881	0.145978	0.850347	-0.000880332	0.997266	0.99962	-0.0196423	0.940811	0.984886
ENSG00000070182.20	0.361424	0.470901	0.708446	-1.21202	0.0172941	0.134877	0.478256	0.335108	0.90457	0.104173	0.823797	0.941079	-0.279089	0.56294	0.844312
ENSG00000070190.13	-0.0837777	0.577404	0.783061	-0.350749	0.0215175	0.149692	0.0377108	0.799283	0.982357	-0.253012	0.0765617	0.386388	-0.159082	0.274418	0.660444
ENSG00000070214.16	-0.160766	0.0397306	0.177055	-0.289912	0.000343541	0.0202213	-0.135852	0.0767075	0.788208	-0.318445	4.81395e-05	0.0247432	-0.3391	2.90736e-05	0.0242664
ENSG00000070269.14	-0.265912	0.015574	0.104313	-0.121232	0.252402	0.522704	-0.200974	0.0608255	0.777348	-0.267991	0.00952253	0.184891	-0.190415	0.068325	0.394858
ENSG00000070366.14	0.00318236	0.96595	0.985584	0.222882	0.00383085	0.0642255	0.0437616	0.553023	0.944151	0.152502	0.0329336	0.281172	0.138423	0.0587136	0.374061
ENSG00000070367.16	-0.420728	0.000338202	0.0161307	-0.258664	0.0200516	0.144705	-0.138964	0.202191	0.884255	-0.338327	0.00173008	0.0930894	-0.187071	0.0807316	0.417095
ENSG00000070371.16	0.433987	0.00719054	0.0696717	0.0308027	0.840785	0.934646	0.106168	0.489706	0.932182	0.244588	0.0970806	0.423495	0.109832	0.46395	0.789747
ENSG00000070404.10	0.346025	0.219956	0.472219	0.423916	0.129764	0.373687	0.264484	0.340905	0.90457	0.542139	0.0428558	0.308097	0.526188	0.0556771	0.367182
ENSG00000070413.20	0.463758	0.000931451	0.0259931	0.0369584	0.776733	0.902963	0.0690145	0.596824	0.956012	0.141696	0.254259	0.617205	0.0368234	0.772087	0.930553
ENSG00000070423.18	0.121955	0.347716	0.606951	0.198537	0.12467	0.366962	0.0872595	0.495357	0.932715	0.259591	0.0361042	0.290552	0.201739	0.110091	0.469765
ENSG00000070444.15	0.329051	0.00242461	0.0397969	0.0133584	0.89571	0.959876	0.0782144	0.444184	0.923195	0.130265	0.181421	0.54363	0.0262531	0.791764	0.938465
ENSG00000070476.15	0.200564	0.003977	0.050968	0.1166	0.0810041	0.292627	-0.00685342	0.916963	0.99427	0.108772	0.0856179	0.405449	0.0220168	0.731472	0.917291
ENSG00000070495.14	0.0507845	0.453059	0.693895	-0.000316007	0.996217	0.998692	-0.0301486	0.651357	0.966612	-0.0212931	0.736089	0.903835	-0.0127521	0.844519	0.955446
ENSG00000070501.12	0.0652736	0.622877	0.812469	-0.155849	0.237419	0.50792	-0.00555987	0.966126	0.998271	-0.166488	0.183677	0.546381	-0.090384	0.480287	0.798746
ENSG00000070526.15	0.198105	0.328726	0.58848	0.408513	0.0449145	0.216682	0.260701	0.194891	0.881392	0.368827	0.0555067	0.341444	0.508482	0.0115343	0.209935
ENSG00000070540.13	0.279884	0.0925381	0.284827	-0.283604	0.0846237	0.299312	0.132006	0.416331	0.921669	-0.120618	0.432968	0.758145	-0.16292	0.304792	0.684758
ENSG00000070610.14	0.138912	0.104308	0.307614	0.00743783	0.928826	0.972552	-0.00134851	0.987079	0.999562	0.0814606	0.304524	0.662843	0.0891547	0.275439	0.660878
ENSG00000070614.15	0.803016	0.0016222	0.0334104	-0.222831	0.351959	0.624037	0.0887695	0.709697	0.973044	0.0975473	0.665974	0.874723	-0.102965	0.658114	0.886242
ENSG00000070669.17	-0.128804	0.515931	0.741852	0.0679146	0.728309	0.87843	-0.338661	0.0879678	0.801308	-0.0898475	0.627831	0.856398	0.0155738	0.934875	0.982734
ENSG00000070718.12	-0.175729	0.0842455	0.269367	0.174153	0.0832227	0.296672	0.0594543	0.548562	0.943283	0.0527281	0.574302	0.830812	0.0977895	0.313465	0.690131
ENSG00000070731.10	0.939603	3.33444e-05	0.00740576	0.207412	0.310189	0.583132	0.395004	0.0567099	0.772728	0.435842	0.0274936	0.265707	0.191484	0.336544	0.707019
ENSG00000070756.16	-0.0646065	0.470254	0.707951	-0.28002	0.00250684	0.0519407	0.0151471	0.863546	0.991024	-0.116032	0.168919	0.528706	-0.163359	0.062194	0.381224
ENSG00000070759.17	0.122326	0.147204	0.377785	-0.0390346	0.636144	0.826851	0.0830652	0.3161	0.90457	0.0338644	0.664789	0.873899	-0.0423408	0.598939	0.861112
ENSG00000070761.8	0.0054452	0.951161	0.978321	0.061213	0.486842	0.729348	0.115766	0.191432	0.881392	-0.00155789	0.985058	0.996105	0.0493402	0.565259	0.845373
ENSG00000070770.9	-0.185717	0.00209228	0.037498	-0.195289	0.001133	0.0352253	-0.0579223	0.308845	0.90457	-0.158143	0.00475157	0.139137	-0.120688	0.0329609	0.308435
ENSG00000070785.16	-0.127525	0.215029	0.465531	0.181954	0.0758171	0.282192	0.170885	0.0947686	0.805046	0.0792552	0.408056	0.743011	0.159189	0.110125	0.469765
ENSG00000070814.19	0.0453919	0.628791	0.815803	0.0363977	0.694575	0.860311	0.0280015	0.762515	0.977958	0.0666909	0.448638	0.766922	0.00513327	0.954691	0.987485
ENSG00000070831.16	-0.033253	0.65125	0.828583	-0.211126	0.00530288	0.0761642	0.0338982	0.640841	0.965854	-0.123627	0.0770944	0.387113	-0.0502989	0.478595	0.798261
ENSG00000070882.13	-0.245152	0.0198246	0.119688	0.0806234	0.425882	0.687367	-0.112173	0.269444	0.90374	-0.114153	0.23599	0.601261	-0.0424869	0.666315	0.890096
ENSG00000070915.9	-0.340916	0.438399	0.683356	-0.170052	0.694834	0.860346	0.00420442	0.992255	0.999612	-0.326433	0.427863	0.75512	0.215003	0.611317	0.866813
ENSG00000070950.10	-0.181498	0.0620967	0.227367	0.0357306	0.704943	0.865927	-0.00275762	0.976668	0.999562	-0.0594803	0.50651	0.79967	0.0480976	0.601548	0.862319
ENSG00000070961.15	-0.0922973	0.369822	0.626732	-0.199105	0.0538522	0.238362	-0.114511	0.261113	0.9024	-0.216958	0.0275397	0.265707	-0.19503	0.0528976	0.359996
ENSG00000071051.14	0.134818	0.130262	0.351656	-0.0844986	0.333415	0.605179	-0.00384104	0.964752	0.998195	0.0701966	0.395798	0.733647	-0.0156123	0.853931	0.958661
ENSG00000071054.16	0.303749	0.00279629	0.042835	-0.178177	0.0671189	0.265498	0.0585785	0.540713	0.942035	0.00951949	0.916266	0.973393	-0.114343	0.223674	0.611483
ENSG00000071073.13	-0.285528	0.0114989	0.0889225	-0.0664086	0.538588	0.766778	-0.0806397	0.45566	0.92458	-0.169377	0.102033	0.431751	-0.12863	0.224794	0.612936
ENSG00000071082.11	0.0451927	0.900876	0.956246	1.02043	0.00625964	0.0829704	0.794297	0.0306852	0.743938	0.539184	0.117041	0.456085	0.900354	0.0127643	0.217691
ENSG00000071127.17	0.215819	0.0679336	0.239106	-0.138418	0.231035	0.500181	0.0970548	0.399179	0.920914	0.053252	0.624475	0.855955	-0.0244672	0.826909	0.950065
ENSG00000071189.21	-0.0618691	0.636258	0.820053	-0.142485	0.272656	0.544649	-0.147339	0.256865	0.901304	-0.189439	0.126021	0.469864	-0.177029	0.164025	0.544882
ENSG00000071205.11	-0.337329	0.00231627	0.039131	0.136471	0.193262	0.458725	0.0717945	0.490854	0.932312	-0.0974126	0.325083	0.678704	0.0623926	0.53914	0.832004
ENSG00000071242.12	0.168135	0.130185	0.351613	0.260389	0.0196729	0.143408	0.204195	0.0643856	0.78063	0.264767	0.0126731	0.202559	0.299983	0.00643336	0.175562
ENSG00000071243.16	-0.0436258	0.679174	0.844555	-0.0927482	0.374904	0.644871	0.0313819	0.763138	0.977958	-0.103208	0.298081	0.656647	-0.0786284	0.440137	0.774875
ENSG00000071246.11	-0.0801183	0.630998	0.816759	-0.0343724	0.834562	0.931994	-0.034815	0.832464	0.986727	-0.0667142	0.668971	0.875423	-0.0856094	0.594325	0.860005
ENSG00000071462.11	-0.135448	0.0916301	0.282841	0.0950862	0.227023	0.495675	0.00171691	0.982459	0.999562	0.0764569	0.304155	0.662236	0.040083	0.599296	0.861181
ENSG00000071537.14	0.00328369	0.973182	0.989676	-0.314455	0.00198161	0.0471134	-0.145729	0.135575	0.843321	-0.234531	0.0130871	0.204868	-0.326479	0.00107078	0.101427
ENSG00000071553.17	0.288213	0.0276718	0.144063	-0.11874	0.347958	0.620408	0.0204098	0.87125	0.991205	0.0103481	0.930874	0.978199	-0.135049	0.274626	0.660444
ENSG00000071564.15	-0.0301858	0.827401	0.920296	-0.00770771	0.955037	0.983541	0.0315641	0.817444	0.983266	0.0932695	0.472646	0.7804	0.042515	0.749985	0.922261
ENSG00000071575.11	-0.174073	0.0435031	0.185911	0.0375973	0.652077	0.835498	-0.0317016	0.703726	0.972654	-0.0173611	0.825914	0.942018	0.0174826	0.829679	0.95128
ENSG00000071626.16	0.0398806	0.604336	0.801344	0.17359	0.0260032	0.163141	-0.000589383	0.993805	0.999649	0.117785	0.106316	0.438206	0.13625	0.070626	0.398832
ENSG00000071655.18	0.0880361	0.575979	0.781929	0.119382	0.443237	0.701016	0.012687	0.934854	0.996183	0.218677	0.141593	0.494013	0.124072	0.414179	0.75944
ENSG00000071794.16	-0.358843	0.00526052	0.0588421	-0.086625	0.477823	0.723776	0.00486932	0.968087	0.998893	-0.104128	0.368583	0.713324	-0.061206	0.60669	0.863795
ENSG00000071859.15	0.114638	0.342012	0.60169	0.102524	0.389152	0.656775	0.229819	0.0573663	0.772728	0.170686	0.133366	0.481298	0.12175	0.295387	0.677228
ENSG00000071889.16	0.231716	0.0704413	0.244036	0.285177	0.0255336	0.161777	0.134225	0.283126	0.90457	0.26326	0.0293361	0.27069	0.249261	0.0442805	0.340777
ENSG00000071894.17	0.173416	0.190643	0.43671	0.177331	0.175717	0.435887	0.0041722	0.974332	0.999562	0.200938	0.106792	0.43908	0.0584327	0.644489	0.880764
ENSG00000071909.18	-0.150537	0.684936	0.847167	0.425861	0.248158	0.519196	0.663834	0.0747122	0.787835	-0.425337	0.223794	0.588355	0.387899	0.280437	0.665888
ENSG00000071967.12	0.100307	0.453309	0.694093	-0.467972	0.000833138	0.0300104	0.0590786	0.6541	0.966612	-0.290459	0.0235864	0.251462	-0.393252	0.00348637	0.149324
ENSG00000071994.10	-0.210092	0.0192966	0.118491	0.0626358	0.468095	0.718236	-0.0116725	0.892147	0.99257	-0.0869057	0.289501	0.648759	0.0750239	0.37364	0.730397
ENSG00000072042.13	-0.255913	0.0013827	0.0311206	-0.135133	0.0754139	0.281421	-0.0834727	0.267077	0.90374	-0.130367	0.0703934	0.372475	-0.107359	0.145316	0.519252
ENSG00000072062.13	0.306999	0.0343301	0.163168	-0.273687	0.0550504	0.240207	0.170003	0.227742	0.898054	0.0590602	0.656084	0.869828	-0.0985808	0.471107	0.79439
ENSG00000072071.16	0.0661376	0.71651	0.863604	0.214742	0.235789	0.506021	0.139353	0.439679	0.92304	0.129496	0.448425	0.766912	0.0548462	0.754567	0.923897
ENSG00000072110.13	0.467505	0.00410067	0.0518015	-0.229378	0.140431	0.389299	0.101891	0.508595	0.935069	0.084986	0.560376	0.823312	-0.127579	0.396874	0.747879
ENSG00000072121.16	0.00753001	0.915844	0.962777	-0.0507269	0.472268	0.720367	-0.129071	0.0715416	0.78656	-0.0864513	0.198751	0.562782	-0.0888607	0.199507	0.587473
ENSG00000072134.15	0.424014	0.000591657	0.0208234	0.282608	0.0164991	0.131581	0.108517	0.344465	0.905711	0.23588	0.0334499	0.282878	0.159218	0.157511	0.534902
ENSG00000072135.13	0.0134874	0.919203	0.964345	-0.217992	0.1018	0.330653	0.120161	0.362306	0.91356	-0.10663	0.393238	0.731501	-0.123979	0.335516	0.706905
ENSG00000072163.19	-0.0806974	0.679826	0.844779	0.105118	0.58648	0.796813	-0.0583027	0.762633	0.977958	-0.0653357	0.720954	0.897356	-0.0397351	0.832832	0.952456
ENSG00000072195.15	0.0429687	0.834615	0.923073	0.566621	0.00734037	0.0886301	0.242649	0.236006	0.899278	0.562155	0.00514745	0.143645	0.53182	0.00968929	0.200932
ENSG00000072210.18	-0.133693	0.0401947	0.178121	0.0510736	0.418459	0.680763	0.0434297	0.491029	0.932312	0.02432	0.683464	0.880027	0.1071	0.0858334	0.427612
ENSG00000072274.13	-0.16001	0.119873	0.333492	-0.271946	0.00898765	0.097018	0.0693986	0.490058	0.932182	-0.0490752	0.606011	0.847819	-0.0701028	0.474839	0.795851
ENSG00000072310.16	0.167657	0.283868	0.542831	0.232238	0.135118	0.381888	0.0766006	0.618362	0.961698	0.281832	0.0574708	0.34558	0.0234913	0.875396	0.965547
ENSG00000072364.13	-0.0990493	0.120828	0.33501	-0.251562	0.000183422	0.0159163	-0.131073	0.0395999	0.743938	-0.235008	0.000219266	0.0422321	-0.290408	1.61495e-05	0.0242664
ENSG00000072401.15	-0.144572	0.423467	0.672196	-0.60604	0.00128029	0.0374343	-0.147321	0.409	0.920914	-0.435282	0.0124876	0.201689	-0.405447	0.0230112	0.268433
ENSG00000072415.8	-0.276312	0.0169342	0.10945	0.0235329	0.831811	0.930733	-0.0392203	0.723488	0.973044	-0.103007	0.328849	0.681919	-0.0751388	0.487973	0.802293
ENSG00000072422.17	0.00819446	0.981563	0.993332	-1.31386	0.000455011	0.0227083	0.0177758	0.95952	0.997942	-0.446435	0.182643	0.545315	-0.649014	0.0622784	0.381237
ENSG00000072501.17	-0.0547662	0.532676	0.75443	-0.0905244	0.298204	0.571133	0.00558016	0.948572	0.996837	-0.00204058	0.980137	0.994383	-0.0570777	0.499859	0.810306
ENSG00000072506.12	-0.0110468	0.945896	0.976471	0.0985997	0.540505	0.768036	0.315244	0.0546185	0.767755	0.138491	0.365344	0.712273	0.215332	0.17402	0.555277
ENSG00000072518.20	0.330311	0.00518192	0.0585552	-0.16304	0.149372	0.40023	0.0460223	0.680925	0.96902	0.0635504	0.549352	0.818442	-0.0791814	0.469138	0.793189
ENSG00000072609.17	0.311873	0.000352092	0.0163847	0.162186	0.0480932	0.224592	0.0986176	0.223299	0.897263	0.190655	0.0152645	0.213472	0.132971	0.0946435	0.443909
ENSG00000072682.18	0.555955	0.0288855	0.14701	0.0940528	0.70112	0.864042	-0.21167	0.38923	0.920239	0.0957209	0.68015	0.878796	0.295842	0.219237	0.608059
ENSG00000072694.20	0.0498441	0.707626	0.858451	-0.0279054	0.831558	0.930631	-0.0442522	0.735981	0.973491	-0.0559617	0.652807	0.868115	-0.0411497	0.747872	0.921882
ENSG00000072736.19	-0.0490161	0.507089	0.735123	-0.0819614	0.263478	0.534782	0.00938693	0.897418	0.993087	-0.0623885	0.367811	0.713183	-0.119473	0.0974252	0.44876
ENSG00000072756.17	-0.232482	0.0186826	0.115961	0.0627857	0.508496	0.745067	-0.0850687	0.371276	0.915804	-0.0720628	0.423629	0.752457	0.0426425	0.64486	0.880764
ENSG00000072778.20	0.352523	0.00440714	0.0538706	0.100667	0.391331	0.658207	0.0877545	0.454484	0.92458	0.112633	0.312118	0.668581	0.0307416	0.787684	0.9371
ENSG00000072786.13	0.250222	0.00585182	0.0622433	-0.0442982	0.607111	0.810351	0.0568279	0.509871	0.935069	0.0893156	0.276202	0.636122	-0.0803012	0.340968	0.711039
ENSG00000072803.17	-0.119273	0.0350981	0.165295	-0.145952	0.00990178	0.101712	-0.0300687	0.582247	0.950064	-0.14271	0.00790516	0.170632	-0.137539	0.0125097	0.216666
ENSG00000072818.12	0.15734	0.0518039	0.205176	0.157715	0.0485427	0.225955	0.0292109	0.709247	0.973044	0.149771	0.0480352	0.323059	0.08771	0.254049	0.642055
ENSG00000072840.13	0.0774669	0.707193	0.858273	0.410966	0.0480655	0.224584	0.402447	0.0526911	0.765594	0.174622	0.367251	0.713183	0.0626539	0.752452	0.923021
ENSG00000072849.11	-0.0635798	0.457251	0.697215	0.00248991	0.976415	0.990885	-0.00872281	0.917515	0.99427	-0.109252	0.175193	0.535205	-0.0750601	0.363043	0.724502
ENSG00000072858.10	-0.139115	0.165553	0.40324	0.0502124	0.609121	0.811594	-0.18174	0.0687095	0.785336	-0.117581	0.209511	0.574694	-0.050949	0.59485	0.860005
ENSG00000072864.15	0.431807	0.000144736	0.0111752	0.0935869	0.368525	0.640043	0.124294	0.233904	0.899278	0.177089	0.0761566	0.385326	0.0600976	0.552884	0.838019
ENSG00000072952.18	0.390115	0.0938323	0.287372	-0.455477	0.0489341	0.227156	0.0338478	0.881215	0.991769	-0.0356494	0.868064	0.9573	-0.161739	0.465399	0.790885
ENSG00000072954.7	0.457388	0.020498	0.121534	0.20361	0.285195	0.557585	0.40488	0.0367747	0.743938	0.243879	0.178212	0.539366	0.0933949	0.613583	0.867998
ENSG00000072958.8	0.181332	0.0438269	0.186785	-0.00567782	0.947912	0.980918	0.0935408	0.284763	0.90457	0.0980583	0.237209	0.601797	0.0109299	0.897424	0.972073
ENSG00000073008.15	0.201499	0.223306	0.476139	0.190466	0.243504	0.514688	0.2106	0.197928	0.882915	0.280289	0.0729075	0.378565	0.257376	0.108495	0.467125
ENSG00000073050.11	0.212339	0.0616157	0.226349	0.149606	0.178437	0.439594	0.237933	0.0349056	0.743938	0.209802	0.0488969	0.324253	0.15661	0.149326	0.523635
ENSG00000073060.16	0.198965	0.0766942	0.256163	0.15539	0.158961	0.413069	0.0441968	0.685772	0.96902	0.142422	0.172681	0.532539	0.141288	0.188584	0.576044
ENSG00000073111.14	0.0080846	0.957986	0.981647	-0.0574571	0.704841	0.865893	0.0198625	0.895747	0.993	0.032919	0.818723	0.939163	-0.0918489	0.535288	0.829131
ENSG00000073150.13	0.99302	0.00201151	0.036754	-0.170341	0.572582	0.790368	0.19356	0.521622	0.936721	0.299853	0.296459	0.655163	0.06975	0.812506	0.945743
ENSG00000073169.14	0.332627	0.00592263	0.0625964	0.327948	0.00600315	0.0817718	0.184146	0.112734	0.835617	0.214713	0.052526	0.333594	0.193649	0.0879808	0.430664
ENSG00000073282.13	0.107152	0.6703	0.840339	0.17727	0.476536	0.72301	0.098716	0.69124	0.969436	-0.341526	0.151135	0.508422	-0.232435	0.339676	0.709546
ENSG00000073331.18	0.291903	0.123515	0.340497	-0.158306	0.393496	0.659517	0.0143018	0.938314	0.996837	-0.0413033	0.81355	0.937723	-0.117274	0.516274	0.817932
ENSG00000073350.13	0.0544188	0.776758	0.895135	0.482099	0.013824	0.119729	0.0696466	0.713381	0.973044	0.226743	0.210384	0.575473	0.278065	0.137114	0.509457
ENSG00000073417.15	-0.0936919	0.346547	0.605971	0.0847381	0.388328	0.656092	-0.0174445	0.858509	0.990737	-0.00342474	0.970526	0.991496	0.0304284	0.749981	0.922261
ENSG00000073464.12	0.350316	0.0156247	0.104476	-0.184391	0.187619	0.451239	-0.118396	0.394934	0.920914	-0.00168419	0.989769	0.99741	-0.0458146	0.734924	0.918682
ENSG00000073536.18	-0.00061383	0.996189	0.999032	0.142841	0.263596	0.534897	-0.055119	0.664387	0.968087	0.140933	0.244589	0.608347	0.0911748	0.462744	0.789486
ENSG00000073578.17	-0.185998	0.00710522	0.0693411	0.0112615	0.86371	0.945594	-0.0711986	0.28076	0.90457	-0.0090519	0.884204	0.963567	0.0476228	0.458051	0.786649
ENSG00000073584.20	-0.339349	0.0147554	0.10117	0.0379429	0.775643	0.902244	-0.127909	0.338844	0.90457	-0.0659661	0.601344	0.845496	-0.0214814	0.868581	0.96303
ENSG00000073605.18	-0.0449521	0.724688	0.868375	0.306325	0.0183186	0.138277	-0.0453308	0.719149	0.973044	0.173931	0.149558	0.505852	0.201241	0.106371	0.462498
ENSG00000073614.12	0.061865	0.338012	0.597464	-0.0741379	0.246116	0.517541	-0.0256346	0.686503	0.96902	-0.0950911	0.11853	0.458002	-0.110811	0.0783548	0.412573
ENSG00000073711.11	-0.209357	0.217129	0.468304	-0.0863272	0.603912	0.807875	-0.213495	0.20279	0.884835	-0.28285	0.0772883	0.387404	-0.141697	0.383946	0.737399
ENSG00000073737.16	0.506925	0.0349325	0.165102	0.0370541	0.872965	0.949208	0.484979	0.0407574	0.743938	0.194392	0.377873	0.720409	0.232444	0.306492	0.686239
ENSG00000073756.12	0.0542852	0.790704	0.902389	-0.533647	0.0107574	0.10531	0.0352023	0.861637	0.990852	-0.220547	0.252355	0.615395	-0.148906	0.451083	0.781914
ENSG00000073792.15	0.31541	0.493366	0.725368	-1.33961	0.00470187	0.0716362	0.446749	0.327227	0.90457	-0.111123	0.796046	0.930756	-0.322873	0.466883	0.791768
ENSG00000073803.14	-0.0274725	0.857774	0.934154	-0.202124	0.185957	0.449125	0.00119892	0.993681	0.999649	-0.174178	0.228205	0.592766	-0.0645796	0.662194	0.888443
ENSG00000073849.15	-0.178418	0.051826	0.205183	-0.0226871	0.798369	0.914349	-0.0860285	0.334959	0.90457	-0.0543755	0.518895	0.806203	-0.0542396	0.531967	0.826661
ENSG00000073861.3	-0.227412	0.396721	0.649002	0.124305	0.638144	0.827569	0.0670775	0.799499	0.982357	-0.152277	0.543431	0.815407	-0.0670367	0.794692	0.939245
ENSG00000073910.21	0.406679	0.00327747	0.0464866	-0.0285873	0.826365	0.927905	-0.0102678	0.937185	0.996482	-0.0385954	0.75464	0.911369	-0.132055	0.301548	0.682267
ENSG00000073921.18	0.106977	0.451455	0.692367	-0.429586	0.0033897	0.0596767	-0.0776782	0.579323	0.950034	-0.215341	0.109059	0.443111	-0.279163	0.0453052	0.34294
ENSG00000073969.18	-0.0728995	0.341165	0.600942	-0.198747	0.0108179	0.105591	-0.0842231	0.26636	0.90374	-0.233727	0.00188085	0.0952218	-0.181756	0.0164382	0.233786
ENSG00000074054.18	0.0224086	0.733068	0.871683	-0.0442276	0.49634	0.73645	-0.0971399	0.138826	0.843321	-0.0964908	0.121106	0.461839	-0.130959	0.0429145	0.338104
ENSG00000074071.14	0.191058	0.319822	0.580774	0.227476	0.231546	0.500556	0.343151	0.0738496	0.78656	0.305713	0.0921332	0.415626	0.27215	0.14381	0.517477
ENSG00000074201.8	-0.184928	0.0503485	0.201058	0.130566	0.157652	0.411406	0.00877739	0.923506	0.994438	0.0237074	0.784358	0.924815	0.117404	0.192021	0.578773
ENSG00000074219.13	-0.650619	0.147959	0.379101	-0.541888	0.220952	0.4883	-0.462458	0.295162	0.90457	-0.0907204	0.82743	0.942678	0.0323662	0.939774	0.984727
ENSG00000074266.20	-0.318074	0.00219917	0.0384928	-0.0188523	0.846647	0.937324	-0.0934233	0.340139	0.90457	-0.185946	0.0486293	0.323656	-0.0523006	0.582836	0.854688
ENSG00000074276.10	0.0263486	0.874043	0.942128	0.251277	0.130515	0.374973	-0.00688552	0.966539	0.998271	-0.00391911	0.979893	0.99433	0.326267	0.0461239	0.344185
ENSG00000074319.13	0.134384	0.128219	0.348377	-0.0664978	0.441729	0.700082	0.12513	0.150979	0.855173	0.0434809	0.594846	0.843731	0.0513267	0.542238	0.833742
ENSG00000074356.17	0.00267539	0.967715	0.986577	-0.0362678	0.579152	0.793375	-0.0490669	0.453661	0.92458	-0.0622963	0.316444	0.671669	-0.0789589	0.218768	0.60778
ENSG00000074370.18	0.351322	0.0116989	0.0897645	0.0981735	0.461551	0.714047	0.0746415	0.575142	0.949546	0.166621	0.189969	0.553682	0.0606937	0.640166	0.878978
ENSG00000074416.14	-0.138298	0.612552	0.805662	-0.752917	0.007202	0.0877594	-0.0334125	0.90128	0.993391	-0.35022	0.174187	0.533751	-0.477356	0.0741351	0.405499
ENSG00000074582.14	-0.037607	0.756537	0.884142	0.356937	0.00435441	0.068718	0.193636	0.110714	0.835617	0.258064	0.0267616	0.263907	0.292355	0.0153451	0.230294
ENSG00000074603.19	-0.119536	0.143563	0.372381	-0.136196	0.0927558	0.314013	-0.0870523	0.278303	0.904368	-0.119958	0.117345	0.456496	-0.0684907	0.380833	0.73545
ENSG00000074621.14	0.000386135	0.996885	0.99907	0.130952	0.1843	0.447319	-0.108896	0.268191	0.90374	-0.0201451	0.82775	0.942855	0.0341792	0.720051	0.912222
ENSG00000074657.13	-0.01266	0.904304	0.957454	0.212252	0.0457941	0.218801	0.00894881	0.931428	0.995192	0.0753001	0.446117	0.765592	0.0918797	0.367177	0.72659
ENSG00000074660.16	0.552927	0.0147268	0.10117	-0.213977	0.326085	0.599268	0.0891553	0.681122	0.96902	0.141519	0.491841	0.792191	-0.0382408	0.856504	0.959423
ENSG00000074695.6	-0.355516	0.000813509	0.024445	-0.131112	0.187744	0.451478	-0.181496	0.0705556	0.78656	-0.262164	0.00699368	0.160985	-0.185695	0.0582975	0.374061
ENSG00000074696.13	-0.18913	0.0775687	0.257889	0.139683	0.183674	0.446555	0.0330647	0.750814	0.9761	0.0143515	0.884273	0.963567	0.130254	0.203373	0.591498
ENSG00000074706.13	0.080855	0.288306	0.547245	-0.149463	0.05019	0.229921	-0.0459845	0.539258	0.941621	-0.124117	0.0845943	0.402583	-0.104178	0.157538	0.534902
ENSG00000074755.15	0.231141	0.00192144	0.0361841	-0.0117624	0.866214	0.946109	-0.0682587	0.330646	0.90457	0.0260632	0.693761	0.885633	-0.0448491	0.511124	0.816149
ENSG00000074800.15	0.00963083	0.94436	0.975871	-0.1447	0.291259	0.563916	0.165037	0.229543	0.898731	0.0709983	0.583017	0.837688	-0.020533	0.877271	0.965907
ENSG00000074842.7	-0.0451385	0.717473	0.864059	0.16264	0.190602	0.455045	0.165401	0.183321	0.878736	0.0882289	0.450801	0.768266	0.246306	0.0448026	0.341622
ENSG00000074855.11	0.238106	0.107806	0.313655	0.404834	0.00697569	0.0867323	0.156225	0.281654	0.90457	0.354902	0.0120694	0.198925	0.299761	0.0373901	0.323185
ENSG00000074935.14	-0.22184	0.126087	0.344759	0.141385	0.32004	0.593095	-0.134198	0.345005	0.905809	-0.103012	0.443444	0.763446	0.0200101	0.884688	0.967935
ENSG00000074964.17	-0.0628878	0.701401	0.854611	-0.000504879	0.997511	0.998692	0.0575692	0.722267	0.973044	0.164144	0.287374	0.646714	-0.015772	0.920433	0.978982
ENSG00000074966.11	-0.183285	0.151347	0.383785	0.107059	0.392729	0.658809	-0.0275371	0.825368	0.985425	-0.0769995	0.515741	0.80457	0.00194428	0.987254	0.995872
ENSG00000075089.9	-0.36337	0.068075	0.239354	0.0581742	0.763423	0.896025	0.0796424	0.680422	0.96902	-0.100951	0.581849	0.836792	0.0363064	0.84725	0.956917
ENSG00000075131.10	-0.08298	0.611233	0.805034	0.241157	0.138831	0.38671	-0.0414496	0.796909	0.982305	-0.141895	0.354473	0.701772	0.0103176	0.947623	0.98598
ENSG00000075142.13	-0.186782	0.0538082	0.209846	0.00117174	0.990028	0.996161	0.0193912	0.836178	0.986768	-0.0575272	0.518136	0.805939	0.0189048	0.836268	0.953041
ENSG00000075151.20	-0.00528341	0.947701	0.977273	-0.186744	0.0224951	0.15291	-0.084642	0.290245	0.90457	-0.142961	0.0626637	0.35625	-0.216196	0.00738419	0.186302
ENSG00000075188.9	-0.311388	0.0141039	0.0991188	0.0176402	0.884337	0.954042	0.0866886	0.475832	0.929137	-0.0282329	0.805909	0.934926	0.135705	0.25454	0.642055
ENSG00000075213.11	-0.437858	0.269084	0.527447	-0.214294	0.582062	0.794447	-0.157755	0.685134	0.96902	-0.167247	0.650092	0.86689	-0.171544	0.65134	0.883787
ENSG00000075218.19	-0.288292	0.387424	0.641534	-0.637548	0.0567563	0.243577	-0.0834192	0.799379	0.982357	-0.161855	0.603115	0.846071	-0.439822	0.173674	0.55484
ENSG00000075223.14	0.1505	0.288098	0.547227	-0.387971	0.0073135	0.0884618	-0.0336951	0.808621	0.98289	-0.35215	0.00994911	0.187477	-0.518058	0.000369526	0.0614356
ENSG00000075234.17	-0.072342	0.749306	0.880352	0.144244	0.519548	0.752143	0.0506761	0.820649	0.983911	-0.0883125	0.676862	0.878	0.0596623	0.784399	0.935497
ENSG00000075239.13	-0.0383113	0.801697	0.907221	0.252477	0.0985779	0.324286	0.345636	0.0255159	0.743938	0.1658	0.248633	0.61209	0.341951	0.0235989	0.272154
ENSG00000075240.17	0.0751869	0.508313	0.736463	-0.0780992	0.48674	0.729326	-0.0958338	0.394037	0.920914	-0.0789487	0.458181	0.771252	-0.123463	0.261684	0.648234
ENSG00000075275.16	0.136176	0.400728	0.65326	0.31351	0.0539718	0.238414	-0.0173744	0.913232	0.99427	0.353738	0.0228052	0.24915	0.182184	0.244891	0.633233
ENSG00000075292.19	-0.146359	0.192493	0.439101	-0.0218076	0.842745	0.935852	-0.0556976	0.612795	0.959773	-0.116583	0.266041	0.628396	-0.0732176	0.495713	0.80732
ENSG00000075303.13	-0.260394	0.0136297	0.0971726	-0.241067	0.0202753	0.145398	-0.145073	0.154794	0.858366	-0.324642	0.00132376	0.0871065	-0.271749	0.00786475	0.18678
ENSG00000075336.12	-0.317336	0.00945777	0.0806557	0.0921222	0.430317	0.690835	0.0657461	0.57291	0.949424	0.0278022	0.801051	0.933564	0.0733781	0.51912	0.81942
ENSG00000075340.23	-0.259039	0.0938064	0.287344	-0.185022	0.222265	0.489558	-0.110298	0.464557	0.926976	-0.102482	0.473154	0.780621	-0.121402	0.409599	0.756281
ENSG00000075391.16	-0.0469735	0.833638	0.92273	-0.25259	0.256007	0.526572	-0.182789	0.409539	0.920914	-0.288254	0.172561	0.532489	-0.464169	0.0354112	0.316075
ENSG00000075399.14	0.17319	0.234578	0.490166	0.0343366	0.810051	0.919843	-0.112876	0.430841	0.92304	0.0951529	0.483036	0.785427	-0.038633	0.781618	0.934702
ENSG00000075407.18	-0.476098	0.00167289	0.0338072	0.0650588	0.646567	0.832596	-0.032588	0.818188	0.983266	-0.175365	0.195555	0.559294	0.054935	0.69134	0.900667
ENSG00000075413.18	0.110536	0.237527	0.494108	-0.13929	0.133593	0.379884	0.056304	0.54017	0.942035	-0.0125005	0.885638	0.964145	-0.0479144	0.592889	0.85929
ENSG00000075415.12	0.015232	0.842108	0.927002	-0.0437841	0.562707	0.784319	0.0799936	0.292295	0.90457	-0.0305586	0.669546	0.875423	-0.0377148	0.609116	0.865398
ENSG00000075420.13	0.218579	0.142484	0.370587	-0.149454	0.307043	0.579997	-0.019117	0.895474	0.993	-0.119662	0.387241	0.727816	-0.199714	0.163768	0.544671
ENSG00000075426.12	0.318136	0.0481245	0.196269	-0.475476	0.0035478	0.0610437	-0.17827	0.255409	0.900231	-0.271835	0.0701596	0.371679	-0.405936	0.00992852	0.202205
ENSG00000075539.14	-0.18245	0.0488768	0.198154	-0.177353	0.0524026	0.234904	-0.194124	0.0344292	0.743938	-0.226182	0.0101471	0.187662	-0.251685	0.00573342	0.170971
ENSG00000075568.17	-0.152125	0.0232902	0.130325	-0.257233	0.000213027	0.0168252	-0.228458	0.000847249	0.743938	-0.226055	0.000524808	0.0601905	-0.303625	1.36315e-05	0.0242664
ENSG00000075618.18	0.330366	0.28946	0.548682	-0.462696	0.135393	0.382214	-0.146391	0.632959	0.965581	-0.187345	0.519278	0.806584	-0.332345	0.268935	0.656068
ENSG00000075624.15	0.157273	0.40549	0.657104	-0.496094	0.0101058	0.102717	0.0797616	0.668413	0.968101	-0.10038	0.569658	0.827792	-0.277372	0.131106	0.498853
ENSG00000075651.16	0.271121	0.045431	0.190295	-0.113242	0.389125	0.656775	0.0268615	0.837529	0.98688	-0.0359794	0.771934	0.919549	-0.162827	0.206376	0.594884
ENSG00000075702.18	-0.143169	0.520843	0.746048	0.2939	0.185235	0.448323	0.0868167	0.693032	0.969454	0.277169	0.187206	0.550559	0.368538	0.0904936	0.434679
ENSG00000075711.20	-0.287453	0.00481037	0.0561525	-0.0238286	0.804852	0.916993	-0.0382313	0.691954	0.969454	-0.136183	0.140607	0.493471	0.0138216	0.883172	0.967935
ENSG00000075785.12	0.270356	0.0667538	0.236301	-0.284672	0.0511955	0.23197	0.173836	0.227826	0.898054	-0.0171514	0.899277	0.966998	-0.0694895	0.618875	0.870286
ENSG00000075790.10	-0.246439	0.0335797	0.161058	-0.0977156	0.383877	0.652671	-0.0741374	0.508096	0.935069	-0.118323	0.266947	0.628768	-0.0523516	0.631494	0.876143
ENSG00000075826.17	0.211645	0.164315	0.401643	0.44261	0.00441771	0.0692752	0.0725343	0.62624	0.962422	0.313861	0.0299359	0.271282	0.268215	0.0693978	0.396842
ENSG00000075856.12	-0.0600509	0.249742	0.506783	0.0295389	0.564396	0.784994	0.0227223	0.657294	0.966643	0.00132611	0.978173	0.993664	-0.0049483	0.921023	0.979136
ENSG00000075884.14	-0.00192985	0.98802	0.995828	0.0658875	0.604263	0.808106	0.0116156	0.927097	0.994794	-0.0435452	0.717485	0.895906	0.00819552	0.947232	0.98598
ENSG00000075914.13	-0.0780266	0.443836	0.687143	0.27649	0.00799675	0.0920374	0.159536	0.116608	0.837961	0.21107	0.0303959	0.273385	0.303664	0.00309741	0.142597
ENSG00000075945.13	-0.382659	0.000322636	0.015963	-0.0446703	0.648391	0.833632	-0.102461	0.29788	0.90457	-0.178197	0.059362	0.348957	-0.00405601	0.966106	0.9894
ENSG00000075975.16	-0.0237477	0.720544	0.865469	-0.0205939	0.753407	0.891128	0.0144411	0.825597	0.985451	-0.0329501	0.596091	0.843899	0.0681727	0.289047	0.67327
ENSG00000076003.5	-0.11515	0.312146	0.5731	-0.0118971	0.915336	0.967433	0.172533	0.127862	0.843321	0.0262018	0.804854	0.934926	0.0848459	0.438473	0.774242
ENSG00000076043.10	-0.400767	0.0032027	0.0460085	-0.0795687	0.535188	0.763876	-0.186282	0.150271	0.855173	-0.123683	0.31063	0.667302	0.0559826	0.654361	0.884987
ENSG00000076053.10	-0.282293	0.0176242	0.112376	-0.104486	0.361218	0.633131	-0.105176	0.358084	0.910841	-0.206548	0.0604512	0.352008	-0.11311	0.311431	0.689042
ENSG00000076067.13	0.0785931	0.522031	0.746663	-0.349459	0.00560511	0.078847	-0.0817465	0.500269	0.932715	-0.204674	0.0790556	0.390873	-0.27407	0.0238904	0.27323
ENSG00000076108.11	0.242575	0.012001	0.0908527	-0.177773	0.0584695	0.247313	-0.0172583	0.851457	0.989563	-0.00700488	0.936047	0.98057	-0.171968	0.0605175	0.378228
ENSG00000076201.15	0.114243	0.346865	0.606142	0.0367982	0.758008	0.893693	-0.0505075	0.672522	0.968751	0.126745	0.265615	0.628396	-0.0989409	0.397335	0.748296
ENSG00000076242.14	-0.0693222	0.304641	0.564741	0.155126	0.0229533	0.153985	0.0906236	0.176046	0.86806	0.0796582	0.20873	0.573924	0.185907	0.00583572	0.171164
ENSG00000076248.10	-0.17837	0.0946759	0.289235	-0.102672	0.325262	0.598317	-0.105423	0.312604	0.90457	-0.0349041	0.722892	0.898359	-0.0623995	0.538657	0.831802
ENSG00000076258.10	-0.0130553	0.912155	0.961898	0.278383	0.0206909	0.146833	0.108299	0.356316	0.910263	-0.0182347	0.869208	0.957703	-0.0535129	0.639183	0.878624
ENSG00000076321.11	-0.0917825	0.210144	0.45952	0.137828	0.0594376	0.249426	0.0727902	0.312836	0.90457	0.0567682	0.405235	0.740271	0.0780629	0.267703	0.655118
ENSG00000076351.13	-0.142621	0.363163	0.62064	-0.0139305	0.928025	0.97212	0.043352	0.778709	0.979889	0.0592536	0.685319	0.880913	-0.0590895	0.694699	0.901546
ENSG00000076356.7	0.648435	0.00113059	0.0286718	0.0113479	0.951241	0.982394	0.0118691	0.949005	0.996837	0.187628	0.288809	0.64828	-0.0261745	0.885045	0.967935
ENSG00000076382.17	-0.0104272	0.943907	0.975639	0.13834	0.346876	0.619555	0.0222045	0.879433	0.991769	0.0825944	0.552172	0.819639	0.0921447	0.519607	0.81942
ENSG00000076513.16	0.254999	0.0309346	0.153363	-0.296109	0.011936	0.111475	0.0392773	0.730138	0.973044	-0.0941483	0.384438	0.725554	-0.161881	0.149287	0.523635
ENSG00000076554.15	-0.18953	0.293202	0.552668	0.00729525	0.967129	0.988661	-0.140987	0.42736	0.921888	-0.076788	0.647428	0.865281	0.00898743	0.958492	0.988578
ENSG00000076555.15	0.0518066	0.614495	0.806772	0.192833	0.0621486	0.255449	0.0280533	0.782233	0.980785	0.192003	0.0503936	0.32839	0.125272	0.209427	0.598391
ENSG00000076604.15	0.0900504	0.558475	0.772249	0.17229	0.259416	0.529925	-0.0412178	0.785963	0.981549	0.147114	0.308793	0.665166	0.121384	0.413808	0.759439
ENSG00000076641.4	-0.262924	0.0012937	0.0303826	-0.154212	0.047724	0.223443	-0.121506	0.115882	0.83767	-0.20527	0.00636674	0.157123	-0.214141	0.005754	0.170971
ENSG00000076650.6	-0.0157998	0.841654	0.926929	0.0831899	0.289679	0.562	0.0374833	0.631665	0.965205	0.0419157	0.571689	0.829611	0.154217	0.0475079	0.346894
ENSG00000076662.10	0.709157	0.00077648	0.0239579	0.00122366	0.995015	0.998634	0.244647	0.215374	0.892134	0.280283	0.135546	0.485435	0.12013	0.530318	0.825797
ENSG00000076685.18	0.239089	0.082108	0.26589	-0.188447	0.162838	0.41772	-0.0967672	0.470178	0.928414	-0.0675795	0.594001	0.843228	-0.157708	0.229898	0.618834
ENSG00000076770.14	-0.254582	0.415619	0.665686	-1.30703	9.49407e-05	0.0122909	-0.363068	0.241618	0.899278	-0.808196	0.00766998	0.168661	-1.00225	0.00157581	0.118465
ENSG00000076864.19	0.740459	0.154022	0.387147	-0.245674	0.628709	0.823485	0.894709	0.0827943	0.793525	0.606791	0.210724	0.575473	0.566596	0.255652	0.642055
ENSG00000076924.12	0.0870258	0.509185	0.737044	0.0230027	0.859472	0.943827	-0.0206908	0.873466	0.991336	0.0632218	0.607962	0.848978	-0.012293	0.92272	0.979747
ENSG00000076928.17	0.391915	0.00135573	0.0310834	0.29694	0.0119928	0.111678	0.0865139	0.450084	0.923496	0.318073	0.00487212	0.140047	0.182463	0.106299	0.462375
ENSG00000076944.16	0.483864	0.00956785	0.0809619	-0.084599	0.634632	0.826157	0.0998703	0.57498	0.949546	0.178992	0.290878	0.649922	-0.0060315	0.972259	0.990436
ENSG00000076984.17	0.249221	0.0990947	0.29782	-0.0782425	0.595263	0.802351	0.0904363	0.539413	0.941621	0.14365	0.305269	0.663096	-8.95192e-05	0.999502	0.99956
ENSG00000077044.10	0.172104	0.0260492	0.139075	0.0730189	0.328539	0.601046	-0.0217261	0.770223	0.977958	0.0812378	0.252131	0.615361	0.0139252	0.847767	0.957119
ENSG00000077097.15	-0.280325	0.0141578	0.0992902	-0.191545	0.0843941	0.298745	-0.0259608	0.812169	0.983266	-0.175866	0.0941174	0.418846	-0.15555	0.148824	0.523056
ENSG00000077147.16	-0.350799	0.00471212	0.0556852	-0.292818	0.0156519	0.127844	-0.166773	0.15974	0.86064	-0.307597	0.00777668	0.169707	-0.235882	0.043848	0.340079
ENSG00000077150.19	0.226329	0.0365754	0.168971	-0.0623243	0.551368	0.7758	0.0106592	0.918699	0.99427	0.10615	0.286227	0.645989	-0.0191129	0.851186	0.958166
ENSG00000077152.10	-0.241039	0.343735	0.603534	0.0397462	0.87381	0.949862	-0.173317	0.489649	0.932182	-0.027339	0.908193	0.970128	-0.129885	0.595192	0.860005
ENSG00000077157.22	0.650687	6.14987e-05	0.00837278	0.14141	0.337548	0.609922	0.0110137	0.940165	0.996837	0.198714	0.157307	0.515712	0.0044318	0.975297	0.991732
ENSG00000077232.18	-0.390636	0.00354771	0.04825	-0.127269	0.316248	0.589333	-0.0867617	0.493219	0.932715	-0.198846	0.101459	0.430989	-0.0962152	0.436334	0.772922
ENSG00000077235.18	0.0936584	0.281194	0.539796	0.0636518	0.45689	0.710663	-0.00242366	0.977333	0.999562	0.00563881	0.944373	0.983144	-0.0729805	0.382399	0.736249
ENSG00000077238.14	0.0330222	0.779912	0.89632	0.0462966	0.691744	0.858411	-0.0120141	0.917986	0.99427	0.122	0.272801	0.633715	0.0576957	0.612666	0.867864
ENSG00000077254.14	-0.176515	0.0358393	0.166846	-0.150854	0.0677472	0.266777	-0.109957	0.179393	0.872195	-0.194734	0.0141787	0.207947	-0.116177	0.146541	0.521013
ENSG00000077312.9	-0.0118289	0.901346	0.956451	0.127454	0.180441	0.442444	0.0638301	0.499259	0.932715	0.0607368	0.497391	0.795267	0.103181	0.264887	0.651339
ENSG00000077348.9	0.0901096	0.529738	0.752312	0.160537	0.259245	0.529746	0.0802923	0.570602	0.948707	0.22428	0.0988213	0.425877	0.327045	0.021178	0.258612
ENSG00000077380.15	-0.232144	0.0236872	0.131904	0.0341379	0.729264	0.878935	0.13508	0.174841	0.867936	0.016808	0.857188	0.953299	-0.00965619	0.92001	0.978982
ENSG00000077420.16	0.158727	0.169513	0.408888	-0.389663	0.0011351	0.0352253	-0.0779221	0.491399	0.932312	-0.160404	0.138547	0.490471	-0.287602	0.0116926	0.210666
ENSG00000077454.16	0.514613	0.000324492	0.0159632	0.280583	0.0373801	0.197366	0.10393	0.431417	0.92304	0.334826	0.00965118	0.185318	0.172929	0.182323	0.567398
ENSG00000077458.13	-0.193566	0.0896468	0.279475	-0.0874599	0.431833	0.692364	-0.108164	0.331829	0.90457	-0.15724	0.139124	0.491572	-0.0918615	0.397585	0.748296
ENSG00000077463.15	0.345644	0.0451629	0.189771	0.24224	0.150834	0.402442	0.133211	0.425948	0.921669	0.243157	0.128494	0.473749	0.157125	0.336459	0.707015
ENSG00000077514.8	-0.0574488	0.526628	0.750184	-0.175592	0.0542773	0.239015	-0.0749509	0.403692	0.920914	-0.159577	0.0644459	0.359802	-0.159322	0.072664	0.40294
ENSG00000077549.18	0.183474	0.109873	0.316882	-0.169021	0.135211	0.381962	0.155864	0.167577	0.865709	0.0258856	0.806962	0.934926	-0.0132398	0.903367	0.974083
ENSG00000077585.14	-0.366487	0.000560866	0.0204165	-0.376424	0.00035614	0.0204617	-0.188448	0.0599377	0.777348	-0.279838	0.0040639	0.132023	-0.414713	7.32742e-05	0.0347215
ENSG00000077684.16	-0.0217555	0.724783	0.868375	-0.0405165	0.507489	0.744587	0.0366528	0.548633	0.943283	-0.0657445	0.25847	0.62147	-0.0110453	0.852739	0.958392
ENSG00000077713.19	-0.342286	0.0094858	0.0807348	-0.23021	0.0717683	0.274382	-0.0302518	0.809761	0.98289	-0.203252	0.0926076	0.416717	-0.0503393	0.681499	0.89655
ENSG00000077721.16	-0.195586	0.0203038	0.121011	-0.256415	0.00254682	0.0522333	-0.0913263	0.261806	0.9024	-0.235218	0.00338482	0.125064	-0.230849	0.00504002	0.167241
ENSG00000077782.20	0.153413	0.320975	0.581628	0.160674	0.292923	0.565927	-0.0196234	0.897193	0.993087	0.027934	0.846082	0.950407	-0.18574	0.21371	0.60352
ENSG00000077984.6	-0.285103	0.330373	0.589907	-0.228318	0.429169	0.690085	-0.082831	0.773603	0.978573	-0.423343	0.125288	0.468015	-0.420918	0.138459	0.51094
ENSG00000078018.19	-0.483361	0.0710341	0.245447	-0.199304	0.444458	0.701724	-0.340155	0.194507	0.881392	-0.284735	0.250738	0.614199	-0.152171	0.548998	0.836393
ENSG00000078043.16	-0.27769	0.0281264	0.145037	-0.0750075	0.538463	0.76677	-0.206628	0.0944282	0.805046	-0.174474	0.13486	0.484056	-0.100327	0.399798	0.749098
ENSG00000078061.13	0.195523	0.150227	0.382344	-0.0758097	0.568562	0.787634	-0.00653795	0.960714	0.997994	-0.0151679	0.903996	0.968483	-0.11694	0.3685	0.727236
ENSG00000078070.13	-0.212342	0.0258476	0.138315	0.117384	0.203966	0.471158	0.0371272	0.68551	0.96902	0.0455278	0.600384	0.844906	0.117614	0.192154	0.578826
ENSG00000078081.8	-0.327405	0.374328	0.630127	-0.684423	0.063807	0.259037	-0.345499	0.342802	0.904919	-0.596627	0.0872213	0.408914	-0.483631	0.175594	0.558023
ENSG00000078114.18	0.344644	0.612199	0.805548	-0.311405	0.642737	0.83033	0.525011	0.435151	0.92304	0.162676	0.797959	0.931754	0.0580935	0.92923	0.981262
ENSG00000078124.12	-0.464912	0.000336903	0.0161307	-0.332437	0.00738048	0.088803	-0.213449	0.07854	0.790373	-0.246872	0.0331074	0.281781	-0.29021	0.0157125	0.231214
ENSG00000078140.14	-0.359737	6.82623e-05	0.00837278	-0.291721	0.000791491	0.0289136	-0.125756	0.128539	0.843321	-0.239755	0.00314959	0.119186	-0.246116	0.00323328	0.144599
ENSG00000078142.13	-0.0546621	0.585048	0.78806	-0.0202225	0.837719	0.933112	-0.0138952	0.88807	0.992136	-0.0671193	0.474169	0.780847	-0.0137176	0.88673	0.968514
ENSG00000078177.14	-0.387414	0.00501933	0.0577307	0.0118542	0.927696	0.972037	-0.140457	0.285235	0.90457	-0.12679	0.308299	0.665046	-0.0856054	0.502732	0.811789
ENSG00000078237.7	-0.0380415	0.6986	0.853488	-0.139461	0.154804	0.407992	-0.106604	0.274627	0.90374	-0.131429	0.156941	0.515392	-0.247386	0.0115264	0.209935
ENSG00000078246.17	-0.220764	0.0625559	0.228102	0.0663336	0.564412	0.784994	0.0145894	0.898966	0.993087	-0.0291613	0.788856	0.92739	0.0198786	0.859245	0.959989
ENSG00000078269.15	0.0465966	0.652544	0.829552	-0.0825717	0.420324	0.682467	-0.0751138	0.463244	0.926855	-0.0622757	0.520643	0.806857	-0.0820111	0.411977	0.757715
ENSG00000078304.19	-0.103483	0.123984	0.34118	-0.129099	0.0537639	0.238245	-0.098814	0.136637	0.843321	-0.160789	0.0123984	0.201075	-0.106834	0.0999049	0.452494
ENSG00000078319.9	-0.0165213	0.840566	0.926531	0.26655	0.00183065	0.0452909	0.0893174	0.273826	0.90374	0.195348	0.013887	0.207865	0.244706	0.00318215	0.142839
ENSG00000078369.18	0.111803	0.292657	0.552216	-0.29386	0.00679487	0.086025	0.0324806	0.755627	0.976685	-0.0419057	0.671822	0.875855	-0.154218	0.13429	0.504407
ENSG00000078401.7	0.419316	0.073259	0.249777	0.524612	0.0246829	0.159891	0.127873	0.574242	0.949424	0.276175	0.20345	0.568263	0.205588	0.355849	0.719502
ENSG00000078403.17	-0.139492	0.0771603	0.256995	-0.0194785	0.799448	0.914806	-0.0686436	0.372497	0.916937	-0.102574	0.162165	0.520549	-0.0905925	0.229235	0.618478
ENSG00000078487.17	0.0120206	0.922384	0.966005	0.0475372	0.696669	0.861789	-0.117481	0.337359	0.90457	0.00127075	0.991217	0.99794	0.035151	0.767532	0.929189
ENSG00000078589.13	-0.172164	0.15339	0.386261	-0.0453539	0.700452	0.863578	0.0346046	0.769042	0.977958	-0.117619	0.294773	0.653794	0.00465343	0.967697	0.989865
ENSG00000078596.11	-0.178185	0.212763	0.462896	0.258907	0.0694018	0.269461	0.313107	0.0293627	0.743938	0.124981	0.348532	0.697418	0.337379	0.0166854	0.235652
ENSG00000078618.21	0.158915	0.161886	0.398022	-0.125384	0.262009	0.533563	0.06765	0.543125	0.942503	-0.0292771	0.780844	0.923201	-0.0911431	0.401823	0.750285
ENSG00000078668.14	-0.0214527	0.853713	0.931678	0.0476477	0.678626	0.851149	0.300609	0.0115057	0.743938	0.123575	0.259512	0.622251	0.165395	0.144592	0.518232
ENSG00000078674.17	-0.191667	0.0349656	0.165102	-0.001631	0.98515	0.993717	-0.0604094	0.491677	0.93237	-0.0774559	0.353049	0.700965	-0.0502394	0.557424	0.840799
ENSG00000078687.17	-0.00161087	0.985127	0.995078	0.0361762	0.671947	0.846968	-0.000197478	0.998154	0.999687	-0.000324759	0.996795	0.99962	0.0222585	0.789263	0.937705
ENSG00000078699.21	0.0032151	0.961695	0.98299	0.0324342	0.62419	0.820872	-0.0580415	0.381987	0.919609	0.0395132	0.529046	0.810846	0.0126643	0.844359	0.95539
ENSG00000078747.14	-0.0462439	0.550475	0.767339	-0.203968	0.00998236	0.101883	-0.0768134	0.317007	0.90457	-0.156843	0.0343299	0.28573	-0.144152	0.0576903	0.372938
ENSG00000078804.13	1.11127	0.000115798	0.00987035	-0.187275	0.476356	0.72289	0.209345	0.426288	0.921669	0.291295	0.244459	0.608255	-0.00925685	0.971134	0.990436
ENSG00000078808.16	0.195485	0.0955937	0.290801	0.0778319	0.496293	0.73645	0.0941789	0.41092	0.921228	0.138074	0.205476	0.571078	0.0568692	0.609939	0.865925
ENSG00000078902.16	0.331463	0.0373278	0.170859	-0.104719	0.49637	0.73645	0.119737	0.43706	0.92304	0.157156	0.283047	0.643455	-0.00645019	0.965655	0.9894
ENSG00000078967.13	-0.169029	0.08565	0.272317	-0.129688	0.179077	0.440288	-0.0316796	0.740468	0.973491	-0.0586165	0.518382	0.805939	-0.0999075	0.286887	0.670962
ENSG00000079134.12	-0.326922	0.00917104	0.0792998	0.0874354	0.465325	0.716122	-0.0755343	0.527918	0.937617	-0.106605	0.348322	0.697418	0.0344366	0.767614	0.929189
ENSG00000079156.17	1.3647	0.000996625	0.026981	-0.0567913	0.882994	0.95331	0.277812	0.472735	0.928693	0.337749	0.357686	0.704779	0.522706	0.169221	0.550007
ENSG00000079215.14	0.102434	0.758276	0.884902	0.000283189	0.999312	0.999603	0.542232	0.103787	0.821524	0.0267619	0.931492	0.978251	-0.0365886	0.90912	0.97635
ENSG00000079246.16	0.00541213	0.95552	0.980286	-0.031297	0.744129	0.885688	0.181506	0.0630534	0.780002	0.038648	0.670644	0.875423	0.0470534	0.615204	0.86869
ENSG00000079257.8	0.119847	0.524993	0.748774	0.12593	0.498986	0.738653	0.337979	0.0738152	0.78656	0.135524	0.442813	0.763406	0.197803	0.278167	0.663495
ENSG00000079263.19	-0.0626199	0.554772	0.770514	-0.0680447	0.515978	0.749524	-0.0513685	0.623536	0.962422	-0.0981227	0.324248	0.677866	-0.0836585	0.413581	0.759258
ENSG00000079277.20	0.210632	0.0863497	0.273515	-0.0455599	0.702964	0.864978	-0.0813778	0.49654	0.932715	0.00832801	0.941305	0.982193	-0.0116887	0.920054	0.978982
ENSG00000079308.19	0.392295	0.454848	0.695222	-1.37342	0.0103583	0.103855	0.412783	0.426093	0.921669	-0.0137091	0.977665	0.993534	-0.32668	0.517971	0.819177
ENSG00000079313.15	0.289303	0.0499149	0.200335	0.163551	0.255136	0.525848	0.0644929	0.651712	0.966612	0.253946	0.0652093	0.361954	0.0624667	0.654002	0.884987
ENSG00000079332.15	-0.115775	0.122387	0.338081	-0.136468	0.0666652	0.264724	0.0352575	0.62986	0.964433	-0.114687	0.10247	0.432862	-0.0702713	0.326689	0.700438
ENSG00000079335.20	-0.130803	0.208298	0.457704	0.055765	0.584432	0.79593	-0.115262	0.260775	0.9024	-0.0826945	0.393055	0.731501	-0.0364347	0.713877	0.910687
ENSG00000079385.22	0.158404	0.39026	0.643974	-0.355794	0.0545176	0.239331	-0.143908	0.429083	0.922199	-0.196165	0.256915	0.620183	-0.233099	0.191746	0.578598
ENSG00000079387.14	-0.232491	0.00240668	0.0397499	-0.063752	0.377513	0.646961	-0.0850343	0.240681	0.899278	-0.114936	0.0966323	0.42261	-0.015797	0.821937	0.948103
ENSG00000079432.7	0.359426	0.023928	0.132559	0.0290499	0.849337	0.938333	0.134269	0.381807	0.919434	0.193231	0.186343	0.549701	-0.0487131	0.744094	0.921025
ENSG00000079435.10	0.0544238	0.750757	0.880963	0.210038	0.21805	0.485878	0.13965	0.410684	0.921228	0.251428	0.121404	0.462465	0.264396	0.113866	0.474236
ENSG00000079459.13	0.082523	0.468459	0.706756	0.00224428	0.984028	0.993519	0.154053	0.173666	0.867936	0.0909927	0.393437	0.731501	0.10742	0.32843	0.702159
ENSG00000079462.7	0.0438314	0.822006	0.918609	0.205169	0.289129	0.561749	0.267298	0.16904	0.865709	0.197927	0.280514	0.640569	0.0556846	0.766776	0.928917
ENSG00000079482.13	-0.00307409	0.985474	0.995135	-0.414439	0.0160436	0.129916	-0.0234892	0.887998	0.992136	-0.286495	0.0746835	0.382024	-0.405722	0.0156896	0.231214
ENSG00000079616.12	0.0781789	0.389201	0.642807	0.312158	0.000991621	0.0329609	0.157649	0.0824754	0.793525	0.20731	0.0175072	0.221484	0.282779	0.00206193	0.127991
ENSG00000079691.18	-0.0986315	0.555361	0.770559	0.11535	0.485299	0.728559	-0.018735	0.909533	0.994066	0.0478915	0.759258	0.914061	-0.0101796	0.949531	0.986025
ENSG00000079739.17	0.0437626	0.720603	0.865469	-0.218919	0.0747808	0.280235	0.0125469	0.917259	0.99427	-0.0732633	0.522867	0.807986	-0.162257	0.172701	0.553633
ENSG00000079785.15	-0.312983	0.0119244	0.0906065	0.0179308	0.880019	0.951828	0.0962515	0.41937	0.921669	0.0116838	0.917308	0.973533	0.130593	0.262907	0.649383
ENSG00000079805.16	0.314916	0.00218638	0.0384134	0.0441159	0.647691	0.833118	0.0145455	0.880117	0.991769	0.10149	0.269758	0.631587	0.0321375	0.732773	0.917525
ENSG00000079819.19	-0.32786	0.00236724	0.0395336	-0.0637086	0.530138	0.759921	0.0566514	0.576503	0.9498	-0.071302	0.458681	0.771496	-0.0159016	0.872126	0.964621
ENSG00000079931.15	-0.0466758	0.875376	0.943134	-0.0770093	0.793377	0.911785	-0.440938	0.138192	0.843321	-0.413537	0.142109	0.494663	-0.291831	0.311385	0.689042
ENSG00000079950.14	-0.0934965	0.484657	0.719071	-0.177941	0.181161	0.443136	-0.182126	0.171306	0.866946	-0.237845	0.061598	0.354003	-0.194934	0.134126	0.504232
ENSG00000079974.17	-0.047951	0.590615	0.792005	0.115115	0.194375	0.460068	-0.114716	0.195899	0.881392	-0.0110622	0.89433	0.966416	0.0142423	0.868093	0.96303
ENSG00000079999.14	0.0512665	0.706036	0.857552	0.05627	0.675146	0.848687	0.105404	0.433516	0.92304	0.079461	0.532649	0.811283	0.0193802	0.882266	0.967682
ENSG00000080007.8	-0.0654996	0.84565	0.928095	0.343311	0.304209	0.577297	0.000268343	0.999356	0.999781	0.0120977	0.969341	0.991156	-0.0593977	0.854607	0.958874
ENSG00000080189.15	0.195237	0.0254351	0.137233	0.267066	0.00248768	0.0516682	0.0663022	0.431328	0.92304	0.236349	0.00447695	0.136647	0.164352	0.0494363	0.352546
ENSG00000080200.10	-0.22614	0.0274519	0.14345	-0.244471	0.0163243	0.131009	-0.0994146	0.316188	0.90457	-0.259893	0.00748703	0.166553	-0.259651	0.00930693	0.198688
ENSG00000080298.15	-0.142619	0.180801	0.423406	-0.112914	0.281716	0.554324	-0.0745242	0.475854	0.929137	-0.151048	0.130849	0.476815	-0.129159	0.207884	0.596856
ENSG00000080345.17	-0.282677	0.015502	0.104019	-0.173564	0.125064	0.367215	-0.199305	0.0793608	0.790558	-0.247957	0.0227594	0.248966	-0.200832	0.0702418	0.398341
ENSG00000080371.6	-0.0552777	0.518627	0.744259	-0.302243	0.000765099	0.0284838	-0.0518859	0.539504	0.941621	-0.198636	0.0160748	0.21742	-0.198197	0.0194367	0.249933
ENSG00000080493.17	-0.519593	0.0475191	0.194824	0.24711	0.332126	0.604115	0.0369309	0.884186	0.991862	-0.186635	0.438581	0.762557	-0.0204556	0.934075	0.982481
ENSG00000080503.24	-0.0338589	0.513442	0.740209	-0.00797116	0.875948	0.950531	-0.0383434	0.454008	0.92458	-0.0431559	0.374311	0.717656	-0.0531947	0.288402	0.67235
ENSG00000080546.13	0.00870727	0.93693	0.972925	0.0819285	0.452306	0.707468	0.0519366	0.63314	0.965581	-0.0129883	0.899622	0.966998	0.095975	0.367389	0.726653
ENSG00000080561.13	-0.118007	0.433665	0.680058	-0.0260446	0.860681	0.9442	-0.0741033	0.617939	0.961505	0.0731564	0.603283	0.846071	0.027459	0.849554	0.957555
ENSG00000080573.7	0.478798	0.399616	0.652003	0.241937	0.665628	0.843747	0.428514	0.444993	0.923195	-0.27319	0.606648	0.847968	-0.0248372	0.963688	0.9894
ENSG00000080603.17	0.228193	0.00970591	0.0813834	0.118102	0.164251	0.419657	-0.0247057	0.768843	0.977958	0.167601	0.0396337	0.299663	0.0342563	0.676275	0.894358
ENSG00000080608.10	-0.290663	0.0204695	0.121451	0.213073	0.0814531	0.293156	0.167348	0.168535	0.865709	0.0176371	0.877031	0.96062	0.23937	0.0459096	0.343683
ENSG00000080802.18	-0.16918	0.0143278	0.0997858	-0.097419	0.144746	0.394467	-0.136153	0.0437231	0.746109	-0.159056	0.0138978	0.207865	-0.152476	0.0214547	0.259963
ENSG00000080815.19	0.176642	0.057735	0.218192	-0.189546	0.0398986	0.204396	0.00839443	0.925818	0.99467	-0.0720402	0.400771	0.736446	-0.108137	0.222541	0.611216
ENSG00000080819.8	-0.262913	0.00108889	0.0282641	-0.118754	0.117999	0.35594	-0.143918	0.0596832	0.777348	-0.190989	0.00953481	0.184891	-0.155148	0.0382064	0.324888
ENSG00000080822.17	-0.192795	0.078575	0.259625	-0.00413497	0.969015	0.988903	-0.055968	0.599594	0.956609	-0.145722	0.152987	0.511263	-0.0133266	0.897889	0.972195
ENSG00000080823.23	0.435458	0.0395766	0.176841	0.259086	0.208429	0.4747	0.158165	0.440103	0.92304	0.331325	0.0917267	0.414905	0.461456	0.0242334	0.274768
ENSG00000080824.18	-0.209997	0.447001	0.689154	0.272531	0.318785	0.591788	0.503023	0.0691862	0.785336	0.231279	0.371334	0.715171	0.427839	0.111578	0.471693
ENSG00000080839.11	-0.330829	0.000430959	0.0183575	0.0326175	0.706939	0.866772	-0.0832502	0.339273	0.90457	-0.103671	0.210694	0.575473	0.0346958	0.681859	0.896682
ENSG00000080845.17	0.264039	0.00590091	0.0625512	0.0637072	0.484429	0.728119	0.115415	0.207958	0.887671	0.106498	0.219831	0.584641	-0.00236888	0.978681	0.992632
ENSG00000080854.14	0.146009	0.346399	0.605948	0.390688	0.0131816	0.117475	-0.06082	0.690123	0.96902	0.338373	0.0227234	0.248729	0.214086	0.154388	0.530627
ENSG00000080947.14	-0.0668745	0.630866	0.816759	0.29342	0.0368607	0.196066	0.0662501	0.629829	0.964433	0.27877	0.0363542	0.290867	0.203112	0.134033	0.504028
ENSG00000080986.13	0.12349	0.537365	0.758141	-0.0774795	0.694831	0.860346	0.133227	0.500638	0.932715	-0.161022	0.390954	0.731269	0.0997129	0.604969	0.863556
ENSG00000081014.11	-0.247348	0.0107912	0.0857339	-0.202304	0.0328515	0.185455	-0.202783	0.0324598	0.743938	-0.242132	0.00784283	0.170632	-0.187817	0.0418021	0.334358
ENSG00000081019.13	-0.336092	2.84176e-05	0.00698991	-0.34442	1.59108e-05	0.00502507	-0.199504	0.00764312	0.743938	-0.336929	9.3986e-06	0.0161825	-0.322815	2.97725e-05	0.0242664
ENSG00000081026.19	-0.107585	0.549225	0.766822	-0.0983122	0.579377	0.793375	-0.0830784	0.639337	0.965854	0.0165966	0.921195	0.974998	0.0125977	0.94186	0.985293
ENSG00000081052.12	0.244307	0.189759	0.435637	0.23525	0.200883	0.468437	-0.0308819	0.865507	0.991134	0.0453437	0.792985	0.928701	0.0513259	0.772973	0.931034
ENSG00000081059.20	0.0150372	0.90241	0.957155	0.205508	0.0946483	0.317486	0.0946666	0.435922	0.92304	0.197398	0.0902895	0.412909	0.156564	0.189196	0.576752
ENSG00000081087.15	-0.0196837	0.849179	0.930099	-0.138018	0.181109	0.443135	-0.00715487	0.944194	0.996837	-0.183731	0.0625944	0.35625	-0.0655553	0.51183	0.816296
ENSG00000081148.12	-0.00195346	0.991682	0.997533	-0.0127108	0.945242	0.979766	0.0489398	0.791509	0.981567	-0.157418	0.371323	0.715171	-0.1234	0.495322	0.80693
ENSG00000081154.11	-0.237537	0.0208674	0.122626	-0.117261	0.238039	0.508505	-0.0365676	0.711043	0.973044	-0.15854	0.0947029	0.41904	-0.0192583	0.841392	0.954668
ENSG00000081177.18	-0.0127951	0.898803	0.954875	-0.0326853	0.742334	0.884472	-0.0701835	0.481146	0.930291	0.0582712	0.536737	0.812301	-0.00620827	0.948928	0.98598
ENSG00000081189.15	-0.0674036	0.574075	0.781029	-0.136464	0.251812	0.522582	-0.0358144	0.762084	0.977958	-0.0656364	0.558644	0.822454	-0.079664	0.490868	0.803985
ENSG00000081237.20	-0.156782	0.0911352	0.282224	-0.297462	0.00178281	0.0448446	-0.0658248	0.467047	0.927201	-0.255964	0.00420316	0.134267	-0.276955	0.00274304	0.136108
ENSG00000081307.12	-0.320477	0.0224407	0.127393	-0.00494671	0.970722	0.989163	-0.0901114	0.504776	0.93424	-0.100163	0.434295	0.759465	0.0581727	0.658479	0.886242
ENSG00000081320.11	-0.0264352	0.776251	0.894911	-0.304902	0.00166045	0.0434663	-0.0981423	0.288101	0.90457	-0.249132	0.00599561	0.153849	-0.212881	0.0209608	0.257638
ENSG00000081377.16	-0.135213	0.411311	0.661956	-0.472815	0.00515422	0.0748274	-0.0753564	0.642105	0.965854	-0.224707	0.147612	0.503044	-0.19416	0.22277	0.611253
ENSG00000081386.12	-0.251524	0.0722138	0.24808	0.129066	0.344168	0.617279	-0.0171934	0.899246	0.993087	-0.0616226	0.632332	0.858891	0.172317	0.197274	0.584338
ENSG00000081665.14	-0.140717	0.169546	0.408888	0.0627355	0.531896	0.761294	-0.0663291	0.508767	0.935069	-0.0178947	0.850429	0.951457	0.0245186	0.801891	0.942052
ENSG00000081692.12	0.0154981	0.90898	0.960173	0.255226	0.0614057	0.254155	0.00584622	0.965169	0.998271	0.256863	0.0474316	0.321226	0.13825	0.292651	0.675543
ENSG00000081721.11	-0.20035	0.0713655	0.246296	0.147889	0.174466	0.433847	0.00705463	0.947834	0.996837	0.0769601	0.452582	0.768705	0.0480205	0.648346	0.88212
ENSG00000081760.17	0.0516986	0.570639	0.779103	0.23255	0.0123973	0.113481	0.114361	0.207137	0.887468	0.16101	0.0634715	0.358005	0.210604	0.0196982	0.251252
ENSG00000081791.9	0.103101	0.0687484	0.240738	0.171266	0.0029805	0.0563318	0.00302131	0.956154	0.997398	0.0773814	0.141803	0.494342	0.123835	0.0246021	0.27614
ENSG00000081870.11	-0.324438	0.0351959	0.165604	0.157648	0.291389	0.563944	-0.0856689	0.564766	0.947527	-0.116474	0.409521	0.744138	0.058465	0.686806	0.898589
ENSG00000081913.14	0.327985	0.0159104	0.105689	-0.336433	0.0124865	0.114055	-0.104921	0.421849	0.921669	-0.173992	0.162697	0.520863	-0.260844	0.0444636	0.340862
ENSG00000081985.11	-0.0380612	0.833911	0.922793	-0.0311138	0.862205	0.944914	-0.10075	0.57468	0.949546	-0.321062	0.0634796	0.358005	-0.0946326	0.588904	0.857847
ENSG00000082014.16	0.118544	0.446247	0.68871	-0.107166	0.485466	0.728559	0.0207091	0.892505	0.99257	-0.0141697	0.922248	0.975145	-0.137392	0.360172	0.723284
ENSG00000082068.8	-0.196113	0.0361816	0.167647	0.129523	0.155866	0.409158	0.0544846	0.546962	0.943283	0.0568208	0.507487	0.800249	0.120846	0.174275	0.555576
ENSG00000082074.17	0.0344699	0.717576	0.864079	-0.249386	0.0105138	0.104218	-0.0127134	0.89249	0.99257	-0.152672	0.0915815	0.414524	-0.177896	0.0572635	0.371678
ENSG00000082146.13	0.211912	0.626739	0.814725	-1.33771	0.00301776	0.0566144	0.389579	0.366841	0.91413	-0.174796	0.668045	0.875034	-0.22267	0.595915	0.860005
ENSG00000082153.18	-0.237224	0.0244036	0.133816	-0.208632	0.0438788	0.214145	-0.00318116	0.97494	0.999562	-0.147386	0.129218	0.475027	-0.115731	0.244818	0.633209
ENSG00000082196.20	0.240612	0.149177	0.381061	0.267121	0.105944	0.336619	0.144118	0.37833	0.918413	0.330296	0.0366224	0.291495	0.370146	0.0235001	0.272071
ENSG00000082212.13	-0.0239569	0.751988	0.881578	-0.156929	0.0403879	0.205375	-0.0069909	0.925573	0.99467	-0.0950434	0.184214	0.547069	-0.10127	0.169674	0.550308
ENSG00000082213.18	-0.374894	2.88869e-05	0.00700527	-0.288226	0.00075027	0.0283117	-0.216867	0.00927678	0.743938	-0.25203	0.00170438	0.0921886	-0.238289	0.00368746	0.150096
ENSG00000082258.13	-0.268423	0.0179923	0.113477	-0.0422657	0.697628	0.862364	-0.141691	0.196415	0.881392	-0.195239	0.0627933	0.356353	-0.0840407	0.429557	0.769965
ENSG00000082269.16	-0.277765	0.0367097	0.169203	-0.0154428	0.904164	0.963633	-0.146134	0.257802	0.901976	-0.149202	0.223158	0.587872	-0.0528746	0.672845	0.892855
ENSG00000082293.13	-0.231887	0.211723	0.461545	0.278255	0.130704	0.375265	-0.00959111	0.957938	0.997738	0.155918	0.367561	0.713183	0.325693	0.0712411	0.400238
ENSG00000082397.17	-0.231709	0.0733915	0.250055	-0.489147	0.000292284	0.0191036	-0.104452	0.407425	0.920914	-0.224234	0.06438	0.359784	-0.422761	0.00113371	0.102738
ENSG00000082438.16	-0.180799	0.139711	0.366476	-0.144837	0.2291	0.498061	-0.10336	0.38894	0.920239	-0.163211	0.153878	0.511559	-0.0471568	0.686051	0.898425
ENSG00000082458.12	-0.141821	0.310352	0.571145	0.142803	0.301113	0.57453	0.123653	0.369896	0.91548	0.0339629	0.794098	0.929657	0.131772	0.327694	0.701334
ENSG00000082512.15	-0.221077	0.0568989	0.216649	0.121968	0.281056	0.553687	-0.0992906	0.379197	0.918413	0.0236224	0.824549	0.941327	0.148333	0.180456	0.563697
ENSG00000082515.18	-0.207137	0.0976436	0.295034	0.108953	0.372652	0.642999	0.134592	0.271834	0.90374	0.011798	0.918494	0.974129	0.0235723	0.842621	0.955055
ENSG00000082516.9	-0.158002	0.0785239	0.259556	-0.186346	0.0369363	0.1963	-0.0507136	0.561671	0.94695	-0.136554	0.103331	0.434402	-0.131776	0.126191	0.490542
ENSG00000082641.16	0.0664094	0.409619	0.660562	-0.0937448	0.240365	0.51075	0.0110601	0.889024	0.992224	0.000488325	0.994811	0.999473	-0.103218	0.185974	0.572827
ENSG00000082701.15	0.0727465	0.420553	0.669552	-0.33604	0.000416193	0.0217766	-0.0743501	0.404675	0.920914	-0.208285	0.0165251	0.218083	-0.287179	0.0017018	0.119112
ENSG00000082781.12	0.0895378	0.818419	0.915987	-1.45718	0.000411528	0.0217766	0.115157	0.765017	0.977958	-0.342271	0.350422	0.699138	-0.5074	0.180972	0.564826
ENSG00000082805.20	-0.0565894	0.41982	0.669062	0.0857502	0.217973	0.485877	0.00972018	0.888043	0.992136	0.0267533	0.682782	0.879988	-0.0149397	0.824481	0.948798
ENSG00000082898.16	-0.30522	0.00838967	0.0754719	-0.14107	0.20405	0.471158	-0.21141	0.0596368	0.777348	-0.214709	0.0440615	0.310287	-0.178785	0.100896	0.453075
ENSG00000082996.19	0.135413	0.31595	0.576891	-0.20488	0.127194	0.37094	0.0313572	0.813176	0.983266	-0.0943902	0.453945	0.769111	-0.106812	0.410793	0.756797
ENSG00000083093.9	-0.190261	0.0481268	0.196269	-0.0469704	0.614349	0.814559	0.00456052	0.960928	0.998023	0.010598	0.904357	0.968483	0.050119	0.581613	0.854295
ENSG00000083097.14	-0.277589	0.0202832	0.120968	-0.0588721	0.608288	0.810832	-0.179955	0.121476	0.842951	-0.199297	0.0715544	0.375503	-0.163662	0.148113	0.522707
ENSG00000083099.11	-0.277184	0.0469831	0.19418	0.149232	0.271726	0.543704	0.189707	0.164019	0.864424	0.0191679	0.880789	0.962456	0.141214	0.286147	0.670324
ENSG00000083123.15	-0.292851	0.0153802	0.103443	0.01536	0.894303	0.958934	-0.00125481	0.991339	0.999562	-0.118038	0.284104	0.644153	-0.0344408	0.760156	0.926282
ENSG00000083168.11	0.0815723	0.214565	0.465043	-0.154697	0.0196539	0.143408	-0.0376244	0.559639	0.946752	-0.0909196	0.140657	0.493546	-0.174735	0.00745274	0.186302
ENSG00000083223.18	0.260671	0.0566312	0.216106	-0.0620352	0.639863	0.828233	0.123983	0.351416	0.908577	0.00431234	0.972581	0.992272	-0.0532401	0.68051	0.896157
ENSG00000083290.20	-0.269714	0.0015633	0.0328656	-0.10956	0.173684	0.432841	-0.0414163	0.603966	0.958261	-0.187225	0.0163067	0.218083	-0.109566	0.1633	0.54406
ENSG00000083312.17	-0.24717	0.00607142	0.0633105	-0.307174	0.000728394	0.0281199	-0.165948	0.0566951	0.772728	-0.273108	0.00141011	0.0882807	-0.273898	0.00182169	0.121425
ENSG00000083444.17	0.40469	0.0219402	0.126095	-0.0985234	0.561821	0.783815	0.135067	0.427159	0.921888	-0.00254187	0.987372	0.99658	-0.162942	0.326948	0.700521
ENSG00000083454.22	0.0687517	0.675834	0.842941	0.191231	0.241982	0.512788	-0.141722	0.3843	0.919993	0.192936	0.213199	0.578727	0.178785	0.261827	0.648282
ENSG00000083457.12	-0.0819306	0.414617	0.664823	0.0946544	0.340581	0.613226	-0.131472	0.187576	0.881392	0.0573538	0.541006	0.81461	0.0577447	0.549974	0.836393
ENSG00000083520.15	-0.215707	0.027615	0.143909	-0.00158038	0.986615	0.994469	-0.00960782	0.918767	0.99427	-0.0583369	0.514289	0.803566	-0.00665198	0.942292	0.985626
ENSG00000083535.16	-0.284499	0.0648725	0.232703	0.20374	0.17695	0.438188	0.0537803	0.719081	0.973044	0.0458478	0.746161	0.908339	0.215297	0.144225	0.51778
ENSG00000083544.14	-0.268855	0.0163642	0.107399	0.0309484	0.772892	0.900992	-0.0452053	0.673517	0.968928	-0.0675019	0.507244	0.800003	-0.0333179	0.750125	0.922283
ENSG00000083635.8	-0.275019	0.0510569	0.203025	0.121999	0.373063	0.6432	0.0268749	0.843809	0.987875	-0.0472262	0.714917	0.894855	0.106466	0.425119	0.767864
ENSG00000083642.19	-0.208672	0.0333262	0.160372	-0.249349	0.0108598	0.10576	-0.12962	0.174406	0.867936	-0.22073	0.0168382	0.219341	-0.227792	0.016603	0.235091
ENSG00000083720.13	-0.299342	0.00339491	0.047064	0.172036	0.0789169	0.288358	0.0559576	0.561856	0.94695	-0.016737	0.854453	0.95291	0.101412	0.28327	0.667854
ENSG00000083750.12	-0.209873	0.0604674	0.224139	0.0796441	0.463474	0.714553	-0.0954936	0.379983	0.918413	0.0536287	0.601794	0.845662	0.0936506	0.37745	0.733845
ENSG00000083799.17	-0.168383	0.0182725	0.114573	-0.0963655	0.163051	0.417958	-0.0339803	0.619608	0.96207	-0.111158	0.0910326	0.414215	-0.0818282	0.223485	0.611364
ENSG00000083807.10	0.104307	0.443901	0.687143	0.440075	0.00186261	0.0455546	-0.0345219	0.796961	0.982305	0.332114	0.011593	0.1975	0.237222	0.0747289	0.406663
ENSG00000083812.12	0.1631	0.0885375	0.277363	0.247508	0.0103274	0.103684	0.0382618	0.681384	0.96902	0.115197	0.195597	0.559294	0.138642	0.13159	0.499562
ENSG00000083814.13	0.0834714	0.230835	0.485347	0.212003	0.00307774	0.0571854	0.226135	0.00170042	0.743938	0.217344	0.00147775	0.0888411	0.28643	7.96062e-05	0.0352514
ENSG00000083817.9	-0.153287	0.175542	0.417236	-0.052617	0.634852	0.826157	0.0260412	0.814009	0.983266	-0.0692415	0.509947	0.801329	0.0618697	0.567217	0.846157
ENSG00000083828.16	0.203519	0.0336521	0.161264	0.102326	0.270904	0.542753	0.006864	0.940743	0.996837	0.114245	0.195586	0.559294	0.0314519	0.727111	0.915311
ENSG00000083838.15	0.431827	0.00622416	0.0643666	0.395577	0.0107377	0.10531	0.244275	0.1075	0.832629	0.467396	0.00177964	0.0945734	0.415646	0.0062684	0.173875
ENSG00000083844.10	-0.153643	0.0336492	0.161264	-0.200268	0.00584668	0.0808148	-0.145508	0.0412715	0.743938	-0.133005	0.0486096	0.323656	-0.182822	0.00954161	0.200436
ENSG00000083845.9	0.0905151	0.665916	0.837894	0.650327	0.00275855	0.0546568	0.43123	0.0415228	0.743938	0.472662	0.0192277	0.231674	0.597093	0.0046218	0.165672
ENSG00000083896.12	-0.0158881	0.846127	0.928218	-0.0413944	0.609137	0.811594	0.0352721	0.662945	0.967847	-0.00823658	0.914366	0.97269	-0.0197738	0.802078	0.942052
ENSG00000083937.9	-0.213467	0.0674639	0.238023	-0.374879	0.00170751	0.0438804	-0.0757811	0.504339	0.93424	-0.25561	0.0206455	0.238936	-0.193473	0.0847573	0.425152
ENSG00000084070.12	0.515917	0.00109797	0.0282816	-0.298191	0.0474149	0.223118	0.0811716	0.58203	0.950034	-0.00814898	0.953413	0.985468	-0.17838	0.217988	0.607151
ENSG00000084072.16	-0.187985	0.0640712	0.23071	0.125648	0.205641	0.471908	-0.0372745	0.705107	0.972671	-0.00334738	0.971362	0.992013	0.0689866	0.473631	0.795297
ENSG00000084073.9	-0.123871	0.231622	0.48635	-0.318392	0.0028122	0.0548363	-0.0121644	0.904602	0.993728	-0.16157	0.0977949	0.423904	-0.200309	0.047622	0.346894
ENSG00000084090.13	-0.198063	0.00717266	0.0695808	-0.198503	0.00642272	0.0836509	-0.0329272	0.638186	0.965854	-0.149783	0.0276833	0.266434	-0.108696	0.115934	0.476088
ENSG00000084092.7	-0.0753511	0.39573	0.648284	0.0171696	0.844095	0.936627	0.0737376	0.400049	0.920914	-0.0234821	0.776539	0.921718	0.0154432	0.856101	0.959267
ENSG00000084093.17	-0.228439	0.00437473	0.0537102	-0.259855	0.00119876	0.0359586	-0.107904	0.158655	0.860203	-0.216117	0.00399279	0.131293	-0.201765	0.0085364	0.192887
ENSG00000084110.11	0.733711	0.000189428	0.0132048	-0.111507	0.535879	0.764141	0.028338	0.87475	0.991336	0.0557438	0.743557	0.907354	-0.132913	0.449836	0.781168
ENSG00000084112.15	0.111282	0.305037	0.565049	-0.252521	0.0213001	0.14896	-0.0330477	0.756556	0.976685	-0.0951429	0.348203	0.697418	-0.188793	0.074202	0.405499
ENSG00000084207.16	0.0764289	0.677285	0.84341	-0.0171136	0.924763	0.970935	0.255495	0.162968	0.863482	0.107941	0.53039	0.810919	0.0782656	0.658272	0.886242
ENSG00000084234.17	0.235465	0.103286	0.306141	-0.301068	0.0366677	0.195561	0.0208052	0.88247	0.991769	-0.0823525	0.537572	0.812778	-0.309363	0.0281239	0.291008
ENSG00000084444.14	-0.207929	0.060216	0.223735	-0.110158	0.306901	0.579843	-0.0840935	0.434323	0.92304	-0.162836	0.113726	0.450704	0.00711759	0.945738	0.98598
ENSG00000084463.8	-0.143327	0.0716837	0.247097	-0.203521	0.0109569	0.106105	-0.0194151	0.801561	0.982647	-0.0919621	0.212594	0.577823	-0.155007	0.0441196	0.34021
ENSG00000084623.11	-0.0225643	0.861491	0.936319	0.180781	0.161324	0.416069	0.244518	0.0603317	0.777348	0.150636	0.216901	0.582112	0.218859	0.0838751	0.422904
ENSG00000084652.16	-0.148743	0.0579271	0.218534	-0.031306	0.680576	0.852297	-0.0338671	0.656113	0.966612	-0.0249606	0.728926	0.901001	-0.048033	0.517851	0.819067
ENSG00000084676.15	0.177808	0.100362	0.300371	-0.309267	0.0049232	0.0732384	-0.025264	0.810495	0.98317	-0.134836	0.180822	0.542781	-0.228475	0.0301836	0.297323
ENSG00000084693.16	-0.0833166	0.53339	0.755161	-0.0802935	0.543318	0.769756	0.0883448	0.503833	0.93424	0.027405	0.826378	0.942227	0.0452809	0.724947	0.91423
ENSG00000084731.15	0.354213	0.0801182	0.262067	-0.436242	0.0305401	0.178553	-0.0257332	0.89588	0.993	-0.034314	0.853873	0.952509	-0.297457	0.12568	0.490046
ENSG00000084733.11	-0.156786	0.0878837	0.276519	-0.392657	5.82865e-05	0.0103718	0.0056142	0.949879	0.996837	-0.219346	0.0122399	0.200511	-0.189	0.0342416	0.312578
ENSG00000084754.12	0.0475251	0.663788	0.836503	0.0021039	0.984439	0.993673	0.245709	0.0265765	0.743938	0.089389	0.383698	0.724875	0.0605847	0.565466	0.845376
ENSG00000084764.11	0.40739	0.0155972	0.104363	0.0552827	0.731758	0.879926	0.107277	0.506673	0.935069	0.281743	0.0698953	0.37164	0.0437185	0.781041	0.934414
ENSG00000084774.14	0.0259863	0.840934	0.926531	0.0766271	0.549719	0.774492	-0.0783429	0.540854	0.942035	0.053449	0.659356	0.871013	-0.0282953	0.820567	0.947459
ENSG00000085063.16	-0.0196064	0.889003	0.950146	-0.254109	0.0718981	0.274582	0.0371104	0.789166	0.981549	-0.11235	0.394511	0.732681	-0.0876482	0.51814	0.819257
ENSG00000085117.12	0.435448	0.0149349	0.10171	-0.0291436	0.86476	0.945659	0.0457393	0.78928	0.981549	0.151617	0.351827	0.700398	0.01079	0.94845	0.98598
ENSG00000085185.15	0.256153	0.0631796	0.229131	-0.189157	0.161377	0.416144	-0.0560617	0.675148	0.968943	-0.0404103	0.749732	0.90946	-0.243645	0.0664835	0.390554
ENSG00000085224.22	-0.1923	0.131072	0.353011	-0.121098	0.332181	0.60415	-0.100337	0.420965	0.921669	-0.141568	0.232685	0.597699	-0.132884	0.275967	0.661322
ENSG00000085231.14	-0.333163	0.146111	0.376044	0.0845821	0.705727	0.866344	0.144606	0.519176	0.935549	-0.0959369	0.651322	0.867425	0.189846	0.386486	0.738816
ENSG00000085265.11	0.0804386	0.635923	0.819989	-0.300432	0.077989	0.286439	0.0629858	0.707294	0.973044	-0.0236758	0.881492	0.962733	-0.230868	0.162354	0.542271
ENSG00000085274.15	-0.147846	0.240344	0.496728	0.0512388	0.678363	0.850943	-0.002988	0.980689	0.999562	-0.108477	0.355849	0.70288	0.111204	0.357932	0.721007
ENSG00000085365.18	-0.323459	0.00421835	0.0525855	-0.219068	0.0446892	0.216194	-0.122903	0.252988	0.899295	-0.281106	0.00751799	0.166596	-0.237315	0.0265121	0.283531
ENSG00000085377.14	-0.214399	0.00162642	0.0334572	-0.035921	0.573089	0.79075	-0.00832032	0.895984	0.993042	-0.140689	0.0232602	0.250999	-0.0842605	0.178882	0.562041
ENSG00000085382.12	-0.3028	0.0352948	0.165659	0.0135226	0.922334	0.969857	-0.161279	0.248303	0.899295	-0.126078	0.33968	0.691244	-0.106529	0.432577	0.770837
ENSG00000085415.16	-0.307532	0.000983133	0.0267841	-0.00597074	0.945181	0.979766	0.0114066	0.895498	0.993	-0.069245	0.401723	0.737208	-0.0459411	0.588144	0.857247
ENSG00000085433.15	-0.000703426	0.992647	0.997783	-0.25285	0.00150462	0.0411771	0.019799	0.792901	0.982045	-0.132897	0.0676334	0.367719	-0.112505	0.130742	0.498632
ENSG00000085449.15	-0.299183	0.00200442	0.036754	-0.528588	4.52313e-07	0.00111256	-0.162931	0.0775566	0.790159	-0.400415	2.46589e-05	0.0212607	-0.301163	0.00130894	0.109938
ENSG00000085465.12	0.271424	0.215557	0.466323	0.325439	0.13422	0.38074	0.0439991	0.837643	0.98688	0.258927	0.206879	0.572754	0.410579	0.0546352	0.364899
ENSG00000085491.17	-0.453299	4.10471e-05	0.00740576	-0.378867	0.000378897	0.0210897	-0.240717	0.0187991	0.743938	-0.370912	0.000254614	0.0424285	-0.321591	0.00168223	0.118465
ENSG00000085511.20	-0.153316	0.0405638	0.179084	0.0776472	0.285631	0.557912	-0.0248807	0.730818	0.973044	-0.0192416	0.778788	0.922486	0.00179362	0.979703	0.99303
ENSG00000085514.16	0.713178	0.000484929	0.0193158	-0.115647	0.54099	0.768097	0.255655	0.179911	0.872289	0.17065	0.342392	0.693157	0.0434769	0.813427	0.945743
ENSG00000085563.14	-0.234113	0.135168	0.359377	0.112597	0.462803	0.714473	-0.108057	0.480938	0.930291	-0.169046	0.246653	0.610267	-0.0537361	0.718831	0.911939
ENSG00000085644.13	0.467969	0.0129137	0.0941044	-0.0900597	0.616825	0.816538	0.259419	0.153463	0.856755	0.242943	0.158145	0.516967	0.0539731	0.758336	0.925573
ENSG00000085662.14	0.00112034	0.991799	0.997541	0.0733497	0.496704	0.736806	0.116904	0.280513	0.90457	0.122626	0.232803	0.597709	0.187835	0.0785723	0.41296
ENSG00000085719.13	-0.24718	0.000895476	0.0254008	-0.413396	2.65771e-07	0.00111256	-0.126446	0.0724635	0.78656	-0.269733	0.000144733	0.0371942	-0.282036	0.000117891	0.0362832
ENSG00000085721.12	-0.245516	0.0104524	0.0844136	-0.0679936	0.458148	0.7115	0.000316868	0.997233	0.999687	-0.106291	0.223217	0.587901	0.0279434	0.754028	0.923805
ENSG00000085733.16	0.141588	0.743298	0.877303	-1.46104	0.00122652	0.0366002	0.0683294	0.87281	0.991336	-0.319804	0.430495	0.756895	-0.532965	0.204376	0.592415
ENSG00000085760.14	-0.0766341	0.473787	0.710448	0.232931	0.0311226	0.180367	0.178742	0.0947449	0.805046	0.0442918	0.657604	0.870297	0.182751	0.080326	0.416331
ENSG00000085788.13	-0.282268	0.010503	0.0846635	0.00330523	0.974919	0.990614	-0.0746248	0.478991	0.930179	-0.0715102	0.473987	0.780847	0.0239692	0.815244	0.946255
ENSG00000085831.15	0.155276	0.575699	0.781672	-0.802909	0.00493813	0.0732972	-0.21275	0.438212	0.92304	-0.489977	0.0635025	0.358005	-0.125981	0.63724	0.877861
ENSG00000085832.17	-0.15612	0.00869265	0.0770304	-0.211904	0.000465669	0.0230399	-0.036544	0.519422	0.935591	-0.188036	0.000957302	0.0763603	-0.20352	0.000555904	0.0755818
ENSG00000085840.13	0.0783985	0.773746	0.893598	0.109011	0.685809	0.855187	0.2731	0.313055	0.90457	0.0708885	0.781157	0.923296	0.248169	0.346973	0.714495
ENSG00000085871.9	0.0863114	0.608062	0.803377	-0.0147195	0.92934	0.972577	0.166243	0.319157	0.90457	0.0136037	0.931066	0.978208	0.0997013	0.538875	0.831915
ENSG00000085872.15	0.228674	0.0497116	0.199985	0.00974371	0.93111	0.97322	0.0552391	0.6245	0.962422	0.113816	0.289382	0.648759	-0.00269718	0.980427	0.99314
ENSG00000085978.22	0.0199984	0.770423	0.891235	0.179317	0.0105379	0.104397	-0.0465531	0.492478	0.932641	0.0709528	0.271414	0.632718	0.124579	0.0638903	0.384832
ENSG00000085982.13	-0.103275	0.392601	0.645909	0.0756952	0.525065	0.755711	-0.000942212	0.993674	0.999649	-0.0596474	0.596818	0.844357	0.013544	0.906998	0.975875
ENSG00000085998.14	-0.0359187	0.752801	0.882092	0.240634	0.0368453	0.196066	0.135682	0.231719	0.898731	0.179898	0.0965771	0.422476	0.22446	0.0454942	0.34294
ENSG00000086015.21	-0.0687793	0.444158	0.687417	-0.0396913	0.654134	0.836617	-0.0848017	0.340304	0.90457	-0.0283833	0.735112	0.90352	-0.0829805	0.338804	0.709156
ENSG00000086061.16	-0.0595643	0.775388	0.894335	0.0728896	0.723752	0.875806	0.397629	0.0584484	0.775988	0.0674801	0.729794	0.901109	0.26315	0.194574	0.581337
ENSG00000086062.12	0.102539	0.283194	0.542082	-0.282323	0.0040134	0.0658748	-0.0761426	0.418494	0.921669	-0.154324	0.087334	0.409222	-0.252813	0.00783941	0.186693
ENSG00000086065.14	0.0170523	0.939113	0.973684	0.0314929	0.886429	0.955222	0.299039	0.179223	0.872195	0.0809038	0.698748	0.887524	0.216661	0.316361	0.691872
ENSG00000086102.19	-0.0606355	0.273869	0.532188	0.102285	0.0648173	0.260875	0.0454735	0.404781	0.920914	0.0221776	0.667155	0.874834	0.0700896	0.190482	0.577914
ENSG00000086189.10	-0.330753	0.00716245	0.0695808	-0.0404107	0.729461	0.87905	-0.0146806	0.899962	0.993161	-0.106875	0.336417	0.688345	-0.00511705	0.964169	0.9894
ENSG00000086200.16	-0.381454	0.00549887	0.0601904	0.0210721	0.871354	0.948475	-0.153678	0.241022	0.899278	-0.15056	0.22558	0.589562	-0.0451182	0.722392	0.912824
ENSG00000086232.13	0.0698782	0.786345	0.900028	-0.75657	0.00445504	0.0695142	0.268106	0.295012	0.90457	-0.101431	0.674295	0.877486	-0.182591	0.463356	0.789486
ENSG00000086288.11	0.245894	0.283124	0.542069	0.0287415	0.898302	0.960902	-0.0834417	0.710784	0.973044	-0.348306	0.106933	0.439211	-0.332073	0.134729	0.50534
ENSG00000086289.12	-0.616591	0.136609	0.361478	-0.588975	0.149659	0.400541	-0.141703	0.726103	0.973044	-0.402617	0.295967	0.654511	-0.577233	0.14779	0.522582
ENSG00000086300.15	0.0402642	0.795866	0.904649	-0.392826	0.0134118	0.117817	0.101531	0.509772	0.935069	-0.14852	0.31032	0.666857	-0.177624	0.23952	0.627512
ENSG00000086475.15	-0.226945	0.00653818	0.0663373	0.00499532	0.949683	0.981449	0.0863529	0.278369	0.904368	-0.0387882	0.605521	0.847636	0.0156896	0.83902	0.953925
ENSG00000086504.16	0.254867	0.155791	0.389829	0.149386	0.39629	0.662008	0.229008	0.195773	0.881392	0.232091	0.166929	0.525996	0.0673472	0.694142	0.901167
ENSG00000086506.3	0.627926	0.322634	0.582785	-0.902255	0.15254	0.404884	0.628088	0.316562	0.90457	0.394487	0.505417	0.798667	0.396729	0.515322	0.817932
ENSG00000086544.3	0.159448	0.183111	0.426747	-0.0694706	0.553986	0.777402	0.0607221	0.604806	0.958261	-0.00211347	0.984809	0.99605	-0.0794072	0.488326	0.802429
ENSG00000086548.9	0.555326	0.227678	0.481179	-0.802413	0.0801918	0.29105	0.367182	0.417303	0.921669	0.596123	0.1674	0.526091	-0.331271	0.452909	0.782736
ENSG00000086589.12	0.104714	0.159436	0.394932	-0.104936	0.153542	0.406033	0.0301655	0.678571	0.96902	-0.0400811	0.561447	0.823448	-0.0784525	0.271887	0.658417
ENSG00000086598.11	-0.20468	0.0608824	0.224918	-0.113818	0.285073	0.557571	0.0799474	0.45132	0.923761	-0.111027	0.27121	0.632718	-0.00225809	0.982547	0.994117
ENSG00000086619.13	-0.233045	0.0795301	0.261276	0.0295374	0.819077	0.924279	-0.235419	0.0731204	0.78656	-0.143618	0.243754	0.607605	-0.131849	0.297928	0.680198
ENSG00000086666.19	-0.0453342	0.565733	0.776282	-0.0873307	0.264968	0.536641	0.0158424	0.838716	0.98688	-0.0628815	0.395543	0.733434	0.0173705	0.819049	0.947404
ENSG00000086712.13	-0.262159	0.0149189	0.101692	-0.0442664	0.667624	0.845045	-0.0821985	0.426352	0.921669	-0.148585	0.132483	0.479322	0.0196583	0.844885	0.95561
ENSG00000086730.17	0.43449	0.00590709	0.0625512	0.0420666	0.778595	0.904079	0.190263	0.207213	0.887468	0.221166	0.123324	0.465658	0.114242	0.435094	0.772234
ENSG00000086758.16	-0.0019527	0.982759	0.9939	-0.145696	0.107448	0.338589	-0.112698	0.210525	0.889963	-0.0721145	0.395549	0.733434	-0.190904	0.0324334	0.305658
ENSG00000086827.9	-0.17645	0.0799048	0.261749	-0.0449222	0.646618	0.832596	-0.0409938	0.675616	0.968943	-0.0697882	0.453035	0.768716	0.0560838	0.557637	0.841046
ENSG00000086848.15	-0.118105	0.380577	0.635204	0.118652	0.372513	0.642999	-0.103031	0.438229	0.92304	0.00044382	0.997179	0.99962	0.0305923	0.812923	0.945743
ENSG00000086967.10	-0.543762	0.15255	0.385402	-0.746777	0.0488967	0.227112	-0.651386	0.084283	0.793525	-0.404819	0.253117	0.616035	-0.0923369	0.798823	0.940646
ENSG00000087008.16	0.126138	0.149316	0.381061	0.104153	0.226451	0.495001	0.0493105	0.564503	0.947527	0.205502	0.0140139	0.207865	0.130614	0.121822	0.482829
ENSG00000087053.18	-0.277396	0.00403839	0.051278	-0.0859812	0.347441	0.619986	-0.122253	0.183671	0.87899	-0.187857	0.0336351	0.283193	-0.130073	0.147733	0.522582
ENSG00000087074.8	0.400255	0.0128834	0.0940338	-0.0663681	0.666168	0.844009	0.169036	0.274475	0.90374	0.0888906	0.542329	0.815114	0.0816608	0.586543	0.856292
ENSG00000087077.14	0.126218	0.487764	0.721117	0.222138	0.21886	0.486362	-0.210274	0.24407	0.899295	0.113985	0.502985	0.797564	0.0429078	0.806151	0.943084
ENSG00000087085.15	0.770083	0.224437	0.477483	-1.03451	0.100704	0.328716	1.42965	0.0251033	0.743938	0.902012	0.130025	0.475931	0.296163	0.625412	0.872754
ENSG00000087086.15	0.357606	0.260339	0.51768	-0.480223	0.128073	0.371848	0.397281	0.206289	0.887468	0.0853677	0.772574	0.919993	-0.0487862	0.872518	0.964745
ENSG00000087087.20	0.108674	0.178274	0.419792	0.10808	0.175329	0.435114	-0.020744	0.792843	0.982045	0.120147	0.113093	0.449697	0.0934646	0.228584	0.618399
ENSG00000087088.20	0.273362	0.0436738	0.186409	0.0997464	0.447533	0.704031	0.264005	0.0483419	0.750848	0.270932	0.0330767	0.281695	0.135023	0.293253	0.675814
ENSG00000087095.13	-0.211603	0.0144565	0.100327	-0.280778	0.00133588	0.0381446	-0.154915	0.0659284	0.781485	-0.22178	0.00656165	0.157123	-0.191874	0.020884	0.257211
ENSG00000087111.21	0.0913266	0.36705	0.6236	-0.038149	0.701812	0.864336	0.0651038	0.514131	0.935069	-0.000884283	0.99252	0.998477	-0.0430887	0.657613	0.886198
ENSG00000087152.15	0.120273	0.242728	0.499796	-0.132841	0.192225	0.457714	0.00525526	0.958478	0.997783	-0.00866569	0.927798	0.977173	-0.014274	0.884747	0.967935
ENSG00000087157.19	0.356887	0.0176058	0.112376	0.0902002	0.531927	0.761294	-0.114914	0.426447	0.921669	0.123416	0.367754	0.713183	-0.027081	0.847152	0.956916
ENSG00000087191.13	0.0932078	0.473811	0.710448	0.21916	0.0921956	0.312855	0.280208	0.0329299	0.743938	0.276655	0.0265335	0.2633	0.287194	0.0253777	0.279918
ENSG00000087206.17	0.18586	0.0681298	0.239497	0.0321802	0.744862	0.886074	0.11496	0.248155	0.899295	0.121783	0.197389	0.561202	0.0967271	0.318304	0.693557
ENSG00000087253.13	0.12921	0.456617	0.696741	-0.50201	0.00491043	0.0732384	-0.0304123	0.858796	0.990787	-0.252053	0.124331	0.46657	-0.322586	0.0577677	0.37312
ENSG00000087258.15	-0.0593847	0.834425	0.923073	-0.34307	0.225025	0.493375	-0.28027	0.320328	0.90457	-0.443279	0.100237	0.428471	-0.253053	0.357287	0.720601
ENSG00000087263.16	-0.213766	0.0068227	0.0678314	-0.0395473	0.598448	0.804126	0.00174548	0.981428	0.999562	-0.0867568	0.225653	0.589664	-0.013138	0.857473	0.959786
ENSG00000087266.16	0.276649	0.0140633	0.0990953	0.0383486	0.7219	0.875133	0.00154976	0.988516	0.999562	0.138784	0.177899	0.539008	0.0069971	0.946885	0.98598
ENSG00000087269.16	-0.0273153	0.754382	0.883301	0.0302519	0.725749	0.876909	0.109436	0.20804	0.887671	0.0902433	0.272169	0.63359	0.0828739	0.326748	0.700438
ENSG00000087274.17	0.0680842	0.470912	0.708446	-0.204375	0.0320888	0.183444	0.00680643	0.941661	0.996837	-0.039484	0.654418	0.869091	-0.142607	0.120766	0.481567
ENSG00000087299.12	-0.342052	0.00560894	0.0607037	-0.0067457	0.954009	0.983011	-0.0311233	0.790241	0.981549	-0.245837	0.0305497	0.273385	-0.00486008	0.966022	0.9894
ENSG00000087301.9	-0.194988	0.134433	0.358363	-0.156939	0.220678	0.488144	-0.075506	0.553241	0.944151	-0.179032	0.141707	0.494211	-0.0711627	0.56669	0.845982
ENSG00000087302.9	-0.235544	0.0230352	0.129699	0.112191	0.262827	0.534202	0.108187	0.280017	0.90457	-0.00915694	0.922633	0.97528	0.100726	0.302233	0.683098
ENSG00000087338.5	-0.108345	0.334242	0.59377	-0.180072	0.107323	0.338558	0.0233818	0.832103	0.986538	-0.142832	0.175791	0.536	-0.0810726	0.452368	0.782723
ENSG00000087365.15	0.11554	0.296682	0.55624	-0.18438	0.0947887	0.317771	0.0766214	0.482079	0.930437	0.0452301	0.660864	0.871717	-0.0929317	0.382779	0.736249
ENSG00000087448.11	-0.232132	0.045601	0.19085	0.0256698	0.819125	0.924279	-0.0594135	0.597071	0.956136	-0.0582282	0.584528	0.838044	0.0523013	0.633236	0.87663
ENSG00000087460.24	0.0684651	0.647712	0.826674	-0.435207	0.0048166	0.0726202	0.0594371	0.687868	0.96902	-0.100938	0.472282	0.780105	-0.1872	0.19819	0.585716
ENSG00000087470.17	-0.374364	0.000394953	0.0174874	-0.176152	0.0753437	0.2814	-0.154878	0.116519	0.83767	-0.232752	0.0145872	0.210706	-0.0709087	0.456672	0.785658
ENSG00000087502.18	-0.0907626	0.526176	0.749788	0.00830628	0.953064	0.982861	-0.0130364	0.9264	0.994794	-0.120915	0.36787	0.713183	-0.0224296	0.870583	0.963731
ENSG00000087586.17	-0.00957292	0.971651	0.988826	-0.229707	0.389799	0.657223	0.202603	0.447746	0.923195	0.0122385	0.961273	0.988063	-0.027603	0.915298	0.978189
ENSG00000087589.16	0.62751	0.00102147	0.0273525	-0.193985	0.278392	0.550644	0.196922	0.271271	0.90374	0.142507	0.399437	0.735988	0.0812949	0.639717	0.878852
ENSG00000087884.14	0.00188696	0.990711	0.997022	0.270415	0.0960734	0.319836	0.316201	0.0529123	0.765636	0.110655	0.466858	0.776954	0.175621	0.263912	0.650356
ENSG00000087903.13	0.329489	0.0604197	0.224059	-0.0809846	0.634265	0.825962	0.0814941	0.632139	0.965336	0.180953	0.264484	0.626911	0.0453783	0.78447	0.935518
ENSG00000087995.15	-0.175259	0.100708	0.300778	0.0469862	0.651547	0.83528	0.00499091	0.961698	0.998084	-0.00914667	0.925988	0.976341	0.182895	0.0761267	0.409865
ENSG00000088035.17	-0.338505	0.0458609	0.191537	-0.165042	0.316445	0.589436	-0.194092	0.239712	0.899278	-0.32066	0.0433472	0.309091	-0.198794	0.217369	0.606492
ENSG00000088038.19	0.414675	5.52197e-05	0.00820512	0.127697	0.173137	0.431816	0.104152	0.264968	0.90374	0.185822	0.0389208	0.297228	0.0995785	0.27445	0.660444
ENSG00000088053.11	-0.151832	0.659688	0.83422	-1.35386	0.000223122	0.0171227	-0.0594489	0.861297	0.990852	-0.569826	0.0819845	0.397973	-0.666207	0.0493074	0.352272
ENSG00000088179.9	-0.460078	0.000153065	0.0114268	-0.142855	0.20156	0.468854	-0.155985	0.16387	0.864171	-0.327575	0.0029651	0.117091	-0.20509	0.0627473	0.382398
ENSG00000088205.13	-0.258835	0.00900943	0.0786635	-0.087231	0.357182	0.629345	0.0266521	0.777568	0.979477	-0.0715211	0.42501	0.75279	0.01228	0.893816	0.970816
ENSG00000088247.17	0.00527709	0.960498	0.982454	-0.19154	0.073631	0.277656	0.0120003	0.909213	0.994066	-0.02008	0.840406	0.947493	-0.141653	0.171896	0.552595
ENSG00000088256.9	0.0670506	0.726791	0.869229	0.0492662	0.794857	0.912546	0.0139893	0.941125	0.996837	0.23336	0.197457	0.561211	-0.0269379	0.884094	0.967935
ENSG00000088298.13	0.216864	0.0220421	0.126465	0.00223056	0.980426	0.992933	0.122892	0.180675	0.872745	0.103606	0.232619	0.597617	0.00602352	0.94585	0.98598
ENSG00000088305.18	0.3079	0.243824	0.500528	-0.0529976	0.83791	0.933131	0.0253627	0.921999	0.994362	-0.260661	0.291027	0.649922	0.30916	0.224775	0.612936
ENSG00000088325.16	-0.0985143	0.693603	0.851224	-0.423095	0.0913517	0.311575	0.296779	0.232685	0.899278	-0.223172	0.34212	0.692783	-0.367878	0.131147	0.498853
ENSG00000088356.6	0.205993	0.0496294	0.199953	0.230808	0.0268035	0.166427	0.225654	0.0302075	0.743938	0.147572	0.12956	0.475532	0.352725	0.000808915	0.091032
ENSG00000088387.19	-0.145057	0.180045	0.422397	0.000116307	0.999123	0.99953	-0.115257	0.279168	0.904368	-0.0671388	0.504127	0.798093	-0.0469588	0.649564	0.882801
ENSG00000088448.14	-0.253506	0.00349056	0.0477367	-0.00547354	0.946658	0.980248	-0.152131	0.0678136	0.783634	-0.185676	0.0200115	0.236437	-0.00824436	0.917721	0.978774
ENSG00000088451.11	-0.311912	0.0795048	0.261243	-0.00355895	0.983566	0.993432	-0.0571495	0.74096	0.973491	-0.160248	0.330051	0.68303	-0.0623849	0.711464	0.909144
ENSG00000088538.13	-0.261866	0.248036	0.504989	0.274974	0.219832	0.487202	-0.165033	0.459163	0.925285	0.0833565	0.69249	0.885174	0.160619	0.460174	0.787316
ENSG00000088543.15	-0.126133	0.331734	0.591712	0.261927	0.0447674	0.216363	0.126584	0.324079	0.90457	0.242983	0.0492081	0.324996	0.156248	0.21352	0.603365
ENSG00000088682.14	0.102301	0.190719	0.43671	0.152958	0.0502226	0.229921	-0.0126853	0.868332	0.991205	0.10817	0.140244	0.493104	0.0755201	0.314225	0.690131
ENSG00000088726.16	0.360199	0.351556	0.610313	-0.849002	0.0294927	0.175529	0.369416	0.333543	0.90457	-0.190386	0.597562	0.844436	-0.0101681	0.978121	0.992486
ENSG00000088727.12	0.485258	0.0105798	0.084885	0.27936	0.127315	0.371037	0.0845361	0.640713	0.965854	0.175865	0.307599	0.664354	0.102707	0.561302	0.84303
ENSG00000088766.11	-0.362611	0.0154895	0.103999	0.0406822	0.776581	0.902908	-0.252344	0.0831726	0.793525	-0.143481	0.293442	0.652658	0.0144649	0.917584	0.978774
ENSG00000088808.17	-0.172403	0.083533	0.267735	0.0702255	0.469463	0.71882	-0.04576	0.636847	0.965854	0.0781605	0.395943	0.733714	0.164408	0.0866205	0.428966
ENSG00000088812.18	-0.20785	0.00748925	0.0709025	-0.178246	0.0191098	0.141155	-0.105821	0.156212	0.85945	-0.184344	0.0109485	0.193345	-0.20865	0.00547271	0.167998
ENSG00000088826.18	0.181713	0.708263	0.859008	-1.31562	0.00823032	0.0932183	0.272795	0.569892	0.948193	-0.193765	0.669863	0.875423	-0.331749	0.479124	0.79834
ENSG00000088827.12	-0.349413	0.375613	0.63093	-0.839689	0.0345941	0.190271	-0.426141	0.274978	0.90374	-0.684965	0.0671676	0.366907	-0.73975	0.0552772	0.366063
ENSG00000088832.17	0.146823	0.267763	0.52608	-0.331399	0.0136475	0.11899	0.102092	0.43373	0.92304	-0.0655179	0.59526	0.843833	-0.085858	0.49937	0.810077
ENSG00000088833.17	0.315957	0.00198072	0.0365247	-0.104284	0.279047	0.551496	-0.00816823	0.932006	0.995345	0.0124945	0.890439	0.965626	-0.0711045	0.447812	0.779206
ENSG00000088854.12	-0.0521225	0.541318	0.761033	-0.00860052	0.918559	0.968094	0.0410469	0.625977	0.962422	0.0971256	0.226551	0.591381	0.0323717	0.693411	0.900861
ENSG00000088876.11	-0.263303	0.0268885	0.141627	0.0549995	0.631156	0.824595	-0.0639971	0.576573	0.9498	0.0305582	0.778104	0.922407	0.0747431	0.504082	0.812973
ENSG00000088881.20	0.573123	0.0367131	0.169203	0.578092	0.0330645	0.185877	0.390042	0.145088	0.849239	0.729654	0.00528278	0.146236	0.746017	0.00558356	0.168702
ENSG00000088888.18	0.0987622	0.112677	0.322433	0.0301475	0.619659	0.81803	-0.0256311	0.672928	0.9688	0.0811837	0.162169	0.520549	-0.00728523	0.902019	0.973719
ENSG00000088899.15	0.247869	0.394207	0.646874	0.317666	0.270178	0.541979	-0.121779	0.670779	0.968551	0.514175	0.062745	0.356314	0.415644	0.141171	0.514883
ENSG00000088930.8	0.0240579	0.794486	0.904008	-0.155465	0.0931248	0.314705	0.111853	0.223639	0.897263	0.00161145	0.985117	0.996105	-0.0675905	0.448713	0.78024
ENSG00000088970.16	0.0482916	0.472241	0.70925	0.205548	0.00306689	0.0570873	0.0966996	0.148444	0.85365	0.048859	0.437216	0.761658	0.184291	0.00613342	0.172723
ENSG00000088986.11	-0.130304	0.340253	0.60007	-0.0794497	0.554836	0.778095	0.0581983	0.665052	0.968087	-0.142229	0.26677	0.628679	0.0324553	0.804378	0.942754
ENSG00000088992.18	0.431585	0.313958	0.575098	-0.776237	0.0700986	0.270869	0.470443	0.26699	0.90374	0.175333	0.660563	0.871717	0.0487644	0.905486	0.975051
ENSG00000089006.16	-0.231953	0.0125837	0.0930695	-0.000828551	0.992551	0.99765	-0.0526217	0.553954	0.944448	-0.119809	0.158601	0.516967	-0.0135585	0.875555	0.965547
ENSG00000089009.15	0.22226	0.426408	0.674373	0.772715	0.00694091	0.0867323	0.7862	0.00608471	0.743938	0.640885	0.0171063	0.220439	0.743666	0.00767171	0.186302
ENSG00000089012.14	0.0276669	0.825065	0.919834	0.2778	0.0285337	0.171637	0.115525	0.352181	0.908883	0.238268	0.0464187	0.318548	0.212569	0.0827998	0.422039
ENSG00000089022.14	-0.0401272	0.630593	0.816654	0.0820881	0.321191	0.593804	-0.0185516	0.821727	0.984449	0.0347178	0.656508	0.870212	0.0395167	0.623051	0.872754
ENSG00000089041.17	-0.252931	0.0597694	0.22251	-0.206383	0.117685	0.355588	-0.0239345	0.854146	0.990215	-0.111364	0.368614	0.713324	-0.146918	0.25064	0.640067
ENSG00000089048.14	-0.342836	0.0622735	0.227745	0.227413	0.205883	0.472151	0.120382	0.500451	0.932715	0.0972273	0.565435	0.825481	0.320231	0.0703691	0.398341
ENSG00000089050.16	-0.447282	0.00042065	0.0181337	-0.149711	0.204474	0.471302	-0.152866	0.19526	0.881392	-0.266167	0.0197009	0.23491	-0.175262	0.129233	0.496562
ENSG00000089053.13	-0.0570085	0.367196	0.623632	0.103592	0.100551	0.328456	-0.00959182	0.877395	0.991769	0.0177229	0.763589	0.916003	0.057825	0.342654	0.71164
ENSG00000089057.15	0.210447	0.00283326	0.0432415	0.00926066	0.88894	0.956371	-0.0594081	0.372342	0.916937	0.0270152	0.667475	0.874883	-0.0362152	0.576189	0.850672
ENSG00000089060.11	0.206707	0.0284211	0.145927	0.173677	0.0604708	0.251798	0.0104964	0.907936	0.994066	0.163941	0.0613767	0.353476	0.0571746	0.519344	0.81942
ENSG00000089063.15	-0.158266	0.0102105	0.0834777	-0.0609834	0.301665	0.574947	-0.0597205	0.311673	0.90457	-0.0228557	0.681374	0.879614	-0.0520292	0.365679	0.725404
ENSG00000089091.16	-0.11292	0.447261	0.689337	0.122149	0.405481	0.670324	-0.0859501	0.557576	0.945524	-0.0438802	0.751668	0.909822	0.0899343	0.52942	0.825235
ENSG00000089094.19	-0.0798966	0.366154	0.622849	0.0164921	0.849568	0.938333	-0.0832964	0.34036	0.90457	0.0183334	0.823895	0.941079	-0.00176892	0.983358	0.994454
ENSG00000089123.16	-0.0738985	0.460538	0.70035	0.329009	0.00158498	0.0421795	0.116195	0.242152	0.899278	0.210096	0.0284586	0.26862	0.25327	0.011028	0.207181
ENSG00000089127.13	-0.49639	0.102794	0.305197	-0.620471	0.0406013	0.205672	-0.154482	0.602523	0.957637	-0.507341	0.0755303	0.384045	-0.46084	0.115554	0.476088
ENSG00000089154.11	-0.0343356	0.741145	0.87632	0.0160774	0.875495	0.950286	-0.0895447	0.384726	0.919993	0.0256662	0.791813	0.928118	-0.036895	0.712586	0.909849
ENSG00000089157.16	0.0631158	0.756315	0.884122	0.497233	0.01639	0.131135	0.31042	0.126824	0.843321	0.274896	0.152906	0.511263	0.423469	0.0348103	0.314866
ENSG00000089159.16	0.402871	0.0142019	0.0994105	-0.219607	0.166351	0.422383	0.0586348	0.709073	0.973044	0.032205	0.828666	0.943212	-0.13807	0.36949	0.728154
ENSG00000089163.4	0.0687129	0.793451	0.903503	0.289676	0.266739	0.538418	0.271863	0.296889	0.90457	0.486097	0.0523471	0.333079	0.530226	0.0403093	0.330027
ENSG00000089169.15	0.062484	0.870044	0.940768	-0.849564	0.0282102	0.170755	-0.498522	0.190333	0.881392	-0.46163	0.200353	0.564872	-0.910396	0.0164731	0.233828
ENSG00000089177.18	-0.0752606	0.423685	0.67233	0.0405394	0.661828	0.842001	-0.0293834	0.751106	0.9761	0.0446776	0.611016	0.850276	0.0167116	0.85323	0.958392
ENSG00000089195.15	-0.282596	0.0353358	0.165659	0.0673515	0.603449	0.80757	0.1596	0.221411	0.895385	0.0743647	0.545132	0.816021	0.196555	0.124401	0.487468
ENSG00000089220.5	0.0161753	0.910729	0.961372	0.218659	0.129593	0.373501	0.247841	0.0868815	0.801308	0.247827	0.0712504	0.374592	0.249308	0.0777639	0.411488
ENSG00000089234.16	0.0442012	0.597504	0.797291	-0.0601255	0.467706	0.717933	0.0726179	0.381048	0.918945	0.00192302	0.980385	0.994419	0.0032654	0.967657	0.989865
ENSG00000089248.7	-0.00945564	0.943151	0.975208	0.143448	0.276425	0.548764	0.269938	0.0437732	0.746224	0.204509	0.104171	0.434947	0.197535	0.126775	0.492276
ENSG00000089280.18	0.100777	0.153292	0.386192	0.222342	0.00218687	0.0495383	0.0325848	0.636846	0.965854	0.152231	0.0234104	0.250999	0.126663	0.0644568	0.385952
ENSG00000089289.16	0.140211	0.43076	0.677719	0.260371	0.141801	0.390208	0.519088	0.00457079	0.743938	0.246547	0.142	0.494481	0.362762	0.0380832	0.324888
ENSG00000089327.14	0.0926242	0.488144	0.721262	0.0499256	0.704661	0.865864	0.18636	0.161215	0.862981	0.101854	0.415678	0.748828	0.0162464	0.89931	0.972877
ENSG00000089335.21	-0.281246	0.0665618	0.235961	0.260362	0.084828	0.299453	0.0902406	0.544652	0.942653	0.0517054	0.71374	0.894713	0.213229	0.146049	0.520414
ENSG00000089351.14	0.428027	0.000459948	0.0190828	0.145143	0.202108	0.469154	0.0582291	0.606189	0.958673	0.202382	0.0630548	0.357326	0.0792978	0.472303	0.794609
ENSG00000089472.16	1.2424	0.0241121	0.132941	0.524004	0.324639	0.597439	1.12259	0.0382376	0.743938	0.410843	0.414223	0.747855	0.967486	0.0657647	0.388292
ENSG00000089486.17	0.180842	0.224911	0.477668	0.0689281	0.637274	0.827133	0.141872	0.333661	0.90457	0.158513	0.25515	0.61867	0.0461624	0.745991	0.921691
ENSG00000089505.17	0.584206	0.00161607	0.0333562	0.137362	0.429512	0.690304	0.0919025	0.596423	0.955744	0.172219	0.296999	0.655605	0.0779196	0.645196	0.880853
ENSG00000089597.18	-0.0410453	0.691171	0.84986	-0.114892	0.263029	0.534438	-0.0663904	0.5159	0.935069	-0.0836539	0.388373	0.728988	-0.192777	0.057341	0.371678
ENSG00000089639.11	0.565972	0.000205151	0.0136382	0.0493703	0.723639	0.875773	0.0932029	0.505163	0.934353	0.211261	0.114837	0.452094	0.0223857	0.869376	0.96307
ENSG00000089682.16	-0.342385	0.00157	0.0329049	-0.0322818	0.750001	0.889143	-0.140017	0.171044	0.866946	-0.23459	0.0177069	0.223088	-0.140393	0.159645	0.538702
ENSG00000089692.9	0.151902	0.624365	0.813308	-0.0416292	0.891793	0.957705	-0.31594	0.304575	0.90457	-0.0177243	0.951247	0.984921	0.0368916	0.90164	0.973551
ENSG00000089693.10	0.498237	0.00952272	0.0807695	-0.162836	0.375495	0.645197	0.25544	0.167038	0.865709	0.177885	0.307501	0.66431	0.078251	0.661391	0.887794
ENSG00000089723.10	0.214221	0.54702	0.765589	-0.307644	0.382236	0.651094	-0.21104	0.548033	0.943283	-0.0712224	0.830273	0.943856	-0.0958891	0.779298	0.933948
ENSG00000089737.17	-0.0810864	0.408268	0.659615	0.0195526	0.83945	0.934111	0.1361	0.16279	0.863482	0.115524	0.210174	0.575412	0.0688574	0.465701	0.791136
ENSG00000089775.11	-0.254363	0.033388	0.16058	0.00246567	0.982927	0.99316	-0.154395	0.184414	0.87899	-0.056065	0.608036	0.849011	-0.00791288	0.943874	0.985947
ENSG00000089818.18	-0.057214	0.380762	0.635299	-0.137589	0.0363826	0.195334	-0.11813	0.0706667	0.78656	-0.0783476	0.201685	0.566963	-0.0793947	0.208776	0.597325
ENSG00000089820.15	0.384669	0.00320276	0.0460085	0.295298	0.0196728	0.143408	0.098857	0.422814	0.921669	0.289747	0.0159154	0.216113	0.178223	0.141754	0.515513
ENSG00000089847.12	0.262662	0.367426	0.6239	0.663207	0.0243613	0.158777	-0.1277	0.656216	0.966612	0.40126	0.14401	0.497572	0.502783	0.0769925	0.410735
ENSG00000089876.11	-0.158926	0.124749	0.342846	-0.128803	0.205908	0.472151	-0.013375	0.894607	0.992803	-0.0793618	0.408385	0.743171	0.0613659	0.534028	0.82822
ENSG00000089902.10	0.24558	0.023217	0.130079	-0.405023	0.000288505	0.0190599	-0.0123644	0.905284	0.993728	-0.146498	0.141313	0.493729	-0.292338	0.00567104	0.170111
ENSG00000089916.17	-0.118285	0.128101	0.348321	-0.07866	0.302299	0.575521	-0.111009	0.147728	0.853265	-0.150272	0.0408507	0.303568	-0.094406	0.205707	0.593885
ENSG00000090006.17	0.119023	0.453962	0.694536	0.283391	0.0750981	0.280729	0.0673127	0.667443	0.968101	0.285413	0.0590226	0.348215	0.178154	0.246661	0.63597
ENSG00000090013.10	0.308821	0.466028	0.704596	-0.596426	0.157321	0.411027	0.541173	0.198599	0.882915	0.213642	0.58944	0.840197	0.0587217	0.885288	0.967935
ENSG00000090020.11	0.405537	0.00850056	0.076072	-0.115373	0.432695	0.69325	0.0194215	0.894587	0.992803	0.0474993	0.732445	0.901898	-0.129934	0.365548	0.725404
ENSG00000090054.15	-0.0250755	0.736801	0.873768	-0.0603815	0.413945	0.676702	-0.039602	0.591323	0.954111	-0.0693803	0.322569	0.67723	-0.0674111	0.350307	0.716031
ENSG00000090060.17	-0.1438	0.128673	0.348897	-0.26485	0.00591236	0.0812442	-0.0898867	0.332664	0.90457	-0.205257	0.0225273	0.248164	-0.140148	0.124401	0.487468
ENSG00000090061.17	0.0395277	0.483471	0.718152	-0.15628	0.00688057	0.0867275	-0.0095789	0.863153	0.990852	-0.0640946	0.227052	0.591702	-0.104261	0.0591915	0.375243
ENSG00000090097.21	-0.0146963	0.933287	0.970898	0.438597	0.0143537	0.122408	0.37027	0.0370126	0.743938	0.272937	0.101507	0.430989	0.231661	0.175056	0.557185
ENSG00000090238.11	0.575477	0.0406385	0.179184	-0.323846	0.236298	0.506482	0.367813	0.179541	0.872195	0.202642	0.432138	0.757848	0.045612	0.863224	0.96182
ENSG00000090263.16	-0.257966	0.193737	0.44051	0.297379	0.13054	0.374981	0.154162	0.429003	0.922199	0.113622	0.537826	0.813019	0.370922	0.0550227	0.365477
ENSG00000090266.13	-0.0887939	0.521148	0.746144	0.435652	0.0023909	0.0506383	0.361839	0.0104709	0.743938	0.200902	0.124757	0.467174	0.349375	0.0112252	0.208496
ENSG00000090273.14	-0.0738185	0.379503	0.634657	-0.0599642	0.469207	0.718818	0.17156	0.042294	0.743938	0.0454442	0.56221	0.823676	0.0417962	0.604537	0.863452
ENSG00000090316.16	0.442097	1.52106e-05	0.00612061	0.101324	0.268425	0.540238	0.0575011	0.528132	0.937648	0.198126	0.0252493	0.257602	0.0555111	0.53238	0.827005
ENSG00000090339.9	0.062962	0.724969	0.868403	-0.317389	0.0772691	0.284521	0.0234495	0.894393	0.992758	-0.0926571	0.5804	0.835632	-0.169558	0.327566	0.701234
ENSG00000090372.15	0.466204	0.000640495	0.0217945	0.107933	0.39537	0.661328	0.113882	0.370055	0.91548	0.271351	0.0274443	0.265707	0.127594	0.303879	0.684483
ENSG00000090376.10	0.121059	0.425448	0.67372	-0.450145	0.00400729	0.0658373	-0.157545	0.294842	0.90457	-0.294594	0.0419808	0.305583	-0.418944	0.00585211	0.171164
ENSG00000090382.6	-0.030954	0.853629	0.931678	-0.114115	0.492072	0.732991	0.320885	0.0575316	0.772728	0.0199256	0.898993	0.966998	0.0695914	0.667069	0.890492
ENSG00000090432.7	0.160426	0.223819	0.476885	0.073369	0.570838	0.789213	0.128901	0.321063	0.90457	0.0700694	0.567747	0.827168	-0.0218668	0.862293	0.961466
ENSG00000090447.12	-0.0508265	0.69636	0.85244	0.0902956	0.483515	0.727406	-0.0689552	0.592196	0.954228	0.0837591	0.492646	0.792698	0.0371485	0.767112	0.929032
ENSG00000090470.15	-0.166416	0.0414729	0.181304	0.0262749	0.739014	0.883589	-0.00869486	0.912165	0.99427	-0.00324545	0.965333	0.989997	-0.00074268	0.992293	0.996927
ENSG00000090487.11	0.18855	0.0660419	0.23504	-0.216242	0.0338877	0.188706	-0.0128093	0.897545	0.993087	-0.0575198	0.542425	0.815114	-0.113119	0.247104	0.636083
ENSG00000090520.11	-0.164367	0.048326	0.196802	0.0373296	0.643215	0.830761	0.00948849	0.906173	0.993732	-0.055869	0.465087	0.775882	0.048582	0.536942	0.83042
ENSG00000090530.10	-0.337744	0.373803	0.629883	-0.672808	0.0765394	0.283274	-0.717854	0.0593748	0.776694	-0.616962	0.0861432	0.40636	-0.529747	0.150448	0.52497
ENSG00000090554.13	0.107705	0.480614	0.715848	0.348031	0.024391	0.158777	0.0650293	0.665815	0.968087	0.368835	0.012367	0.201075	0.249719	0.0936888	0.441511
ENSG00000090565.16	0.131652	0.256983	0.514324	0.293954	0.0126159	0.114663	0.016564	0.884402	0.991862	0.224261	0.0421603	0.306328	0.165778	0.14036	0.513863
ENSG00000090581.10	0.315843	0.0100481	0.0828186	0.200757	0.0907959	0.310738	0.137545	0.242745	0.899278	0.201645	0.0735047	0.379412	0.16849	0.144055	0.517477
ENSG00000090612.21	-0.292213	0.0783569	0.259302	0.250102	0.125592	0.367968	0.0538229	0.738649	0.973491	0.0372517	0.807376	0.934926	0.208062	0.189937	0.577696
ENSG00000090615.15	-0.0338629	0.6553	0.831624	0.00288252	0.969276	0.988903	-0.0419765	0.575517	0.949546	0.0502581	0.479607	0.783702	-0.0300516	0.68087	0.89627
ENSG00000090621.14	-0.0627506	0.362334	0.619857	-0.0921401	0.177956	0.439039	0.00190942	0.97751	0.999562	-0.0501167	0.436295	0.761175	-0.065553	0.323658	0.697777
ENSG00000090659.18	0.424121	0.140876	0.368241	0.32306	0.25386	0.524159	0.27169	0.336275	0.90457	0.0599097	0.822086	0.940327	0.00345337	0.989953	0.996285
ENSG00000090661.12	0.155078	0.227383	0.480802	0.194394	0.12729	0.371037	0.108467	0.390784	0.920329	0.290312	0.0182062	0.226191	0.19758	0.112472	0.472902
ENSG00000090674.16	0.425685	0.22651	0.479694	-0.524813	0.132801	0.378758	0.267123	0.440109	0.92304	0.127238	0.697215	0.886999	-0.095767	0.776006	0.932414
ENSG00000090686.15	0.0366137	0.686449	0.847867	0.0186429	0.835035	0.932463	-0.0729767	0.416523	0.921669	-0.0323	0.703478	0.889838	-0.0143296	0.869646	0.963172
ENSG00000090776.6	-0.099779	0.540215	0.760283	-0.29902	0.0674368	0.266307	0.0297879	0.852855	0.989851	0.00243637	0.987222	0.99658	-0.151766	0.335002	0.706871
ENSG00000090857.13	0.0244619	0.829263	0.921016	0.0402225	0.7197	0.874056	-0.0660321	0.556238	0.944955	-0.0306838	0.772559	0.919993	-0.0663198	0.544646	0.834948
ENSG00000090861.15	-0.133448	0.214786	0.46518	-0.0316974	0.763656	0.89611	0.0186469	0.859554	0.990787	0.0858106	0.39187	0.731419	0.021062	0.83767	0.95323
ENSG00000090863.11	-0.0639695	0.429669	0.677166	-0.139304	0.0855381	0.300509	-0.128898	0.110809	0.835617	-0.110751	0.147161	0.502794	-0.231896	0.00434513	0.163462
ENSG00000090905.19	-0.136968	0.0646235	0.232042	0.000604146	0.993292	0.998162	-0.0808344	0.263884	0.903113	-0.055406	0.417417	0.749675	-0.0233619	0.739088	0.919694
ENSG00000090924.15	-0.0144267	0.901986	0.957072	0.133022	0.253559	0.523726	-0.01572	0.891926	0.99257	0.144338	0.191944	0.555885	0.106537	0.347438	0.714677
ENSG00000090971.5	0.198701	0.470056	0.70779	0.132976	0.623974	0.82081	0.233612	0.390384	0.920239	0.248996	0.33439	0.687301	-0.0145009	0.956239	0.987967
ENSG00000090975.12	0.0238019	0.851574	0.931001	0.0459685	0.714599	0.87128	-0.0288554	0.818364	0.983266	0.0942807	0.429774	0.756419	-0.029293	0.811112	0.94527
ENSG00000090989.18	-0.0662418	0.491624	0.723919	-0.0449379	0.636201	0.826851	-0.0456528	0.630856	0.964987	-0.0891437	0.323921	0.67784	-0.0643265	0.488201	0.802429
ENSG00000091009.8	-0.369723	0.0125452	0.0929248	-0.206459	0.14878	0.399609	-0.0722082	0.610055	0.959192	-0.331306	0.0165224	0.218083	-0.235691	0.0923947	0.439145
ENSG00000091039.17	0.0561948	0.686503	0.847874	-0.361329	0.0111152	0.107097	0.0607045	0.658947	0.966833	-0.14566	0.266309	0.628396	-0.152818	0.257473	0.643302
ENSG00000091073.19	0.479912	0.000107251	0.00959202	0.218372	0.0572396	0.244554	0.156485	0.168996	0.865709	0.29957	0.00696635	0.160582	0.0687417	0.53232	0.826986
ENSG00000091106.19	0.176052	0.296589	0.556221	-0.562928	0.00131826	0.0380658	-0.177368	0.287115	0.90457	-0.398689	0.0139417	0.207865	-0.500252	0.00315336	0.142839
ENSG00000091127.14	-0.173841	0.115169	0.326365	0.0129153	0.904406	0.963682	0.0267581	0.803549	0.982841	-0.0135693	0.894048	0.966416	0.044833	0.669382	0.891232
ENSG00000091129.20	-0.201883	0.424129	0.672609	0.0211344	0.932254	0.973766	-0.0617631	0.803859	0.982841	0.0992894	0.673637	0.877088	-0.00467346	0.984624	0.994981
ENSG00000091140.14	-0.193695	0.104336	0.307614	-0.0841007	0.470135	0.719025	0.00163674	0.988753	0.999562	-0.0917004	0.406253	0.741449	-0.0597135	0.598598	0.861112
ENSG00000091157.13	-0.105614	0.142791	0.371107	0.0428062	0.543709	0.769785	-0.0649979	0.357763	0.910719	-0.0787349	0.240997	0.604971	-0.040662	0.554272	0.838949
ENSG00000091164.13	-0.15411	0.0531434	0.208238	-0.115847	0.137762	0.385312	-0.0549238	0.477605	0.929828	-0.156331	0.036683	0.291495	-0.0414438	0.582358	0.854684
ENSG00000091181.19	-0.173859	0.354723	0.613277	0.024867	0.892903	0.958121	0.307808	0.100491	0.816513	0.0133492	0.939187	0.981543	0.180858	0.318029	0.693313
ENSG00000091262.15	0.613093	0.000231411	0.0143325	0.113072	0.46002	0.713276	0.0631204	0.679413	0.96902	0.488033	0.00141197	0.0882807	-0.0355568	0.811259	0.94527
ENSG00000091317.8	-0.0020554	0.989187	0.996258	-0.472877	0.00265874	0.053621	-0.0597561	0.69019	0.96902	-0.319577	0.0282464	0.268329	-0.24913	0.0931108	0.440511
ENSG00000091409.15	-0.308007	0.0308508	0.152992	-0.0735892	0.592753	0.801289	-0.113798	0.409184	0.920914	-0.122403	0.349248	0.698002	-0.116214	0.387723	0.739948
ENSG00000091428.18	-0.199164	0.49201	0.724116	0.117218	0.681711	0.85272	-0.0839182	0.768951	0.977958	-0.0526943	0.845593	0.95014	-0.0683524	0.806213	0.943092
ENSG00000091436.17	-0.13458	0.323916	0.58406	-0.294645	0.0320364	0.183257	-0.0855218	0.524359	0.937354	-0.242755	0.060722	0.352143	-0.294655	0.0281429	0.29103
ENSG00000091483.6	-0.213609	0.0432481	0.18542	0.0244234	0.810971	0.920209	0.19554	0.0602256	0.777348	0.0354945	0.713812	0.894713	0.112936	0.260004	0.646286
ENSG00000091490.11	-0.197406	0.0664407	0.235835	0.0618489	0.553944	0.777402	-0.117988	0.261215	0.9024	-0.0404692	0.682409	0.879988	0.0362036	0.722145	0.912705
ENSG00000091527.15	-0.142065	0.0822555	0.266136	-0.329472	0.000130603	0.0137959	0.0199805	0.801463	0.982604	-0.191833	0.0136606	0.207415	-0.186882	0.0192315	0.248969
ENSG00000091536.18	0.223547	0.439734	0.684428	-0.365131	0.203817	0.471051	0.239235	0.402744	0.920914	-0.0258673	0.923638	0.975578	0.353009	0.207792	0.596692
ENSG00000091542.9	0.0361271	0.771999	0.892159	-0.255032	0.0427312	0.21136	0.0319211	0.795442	0.982136	-0.0158553	0.891855	0.966122	-0.148648	0.219437	0.608219
ENSG00000091592.16	0.45595	7.00796e-06	0.00570654	0.244696	0.00849557	0.0942863	0.0563007	0.530327	0.939228	0.23688	0.00725439	0.164134	0.129378	0.143104	0.516878
ENSG00000091622.16	0.392284	0.145444	0.374832	0.447163	0.0941316	0.316554	0.111799	0.671186	0.968551	0.624412	0.0152642	0.213472	0.709346	0.00783069	0.186693
ENSG00000091640.8	-0.0248871	0.873083	0.941944	0.300559	0.0554805	0.240863	0.318756	0.0427456	0.743938	0.274809	0.0642112	0.359307	0.334311	0.0299107	0.296156
ENSG00000091651.9	-0.428421	0.080981	0.263479	0.160504	0.502024	0.741063	-0.386997	0.109551	0.835617	-0.106898	0.636563	0.860475	0.164324	0.481181	0.798777
ENSG00000091732.16	-0.196342	0.0440552	0.187294	0.0842112	0.373433	0.643427	0.0624561	0.508362	0.935069	-0.0566943	0.526187	0.809607	0.144304	0.121146	0.481833
ENSG00000091831.23	-0.122684	0.496598	0.727262	0.252524	0.159935	0.414237	-0.132105	0.458778	0.925285	0.274978	0.107436	0.439725	0.397963	0.025526	0.280848
ENSG00000091947.10	0.0600228	0.600991	0.799273	0.203764	0.0767401	0.283482	0.134693	0.237579	0.899278	0.169954	0.117805	0.456741	0.212844	0.0586598	0.374061
ENSG00000091972.18	-0.187005	0.264665	0.522472	0.0268705	0.870243	0.947925	-0.127233	0.440647	0.92304	0.0452132	0.771792	0.919466	-0.00492073	0.975532	0.991732
ENSG00000092010.15	0.100294	0.524656	0.748446	-0.108673	0.4854	0.728559	0.207387	0.186072	0.879819	0.0349688	0.812266	0.936933	0.0722876	0.633788	0.876752
ENSG00000092020.10	-0.0573305	0.708795	0.85936	-0.0771977	0.610853	0.812485	0.0262568	0.862425	0.990852	-0.141963	0.325139	0.678739	-0.08181	0.580478	0.853589
ENSG00000092036.18	0.252459	0.142557	0.370667	-0.167427	0.321755	0.594519	0.00243703	0.988432	0.999562	-0.0162121	0.91891	0.974296	-0.107646	0.512439	0.816809
ENSG00000092067.5	-0.00508812	0.984733	0.995008	0.367864	0.165669	0.421405	0.537033	0.0454007	0.746991	0.54807	0.0316943	0.278141	0.500173	0.0556172	0.367182
ENSG00000092068.20	-0.142191	0.657681	0.833255	0.0465215	0.883189	0.953342	0.276769	0.383948	0.919993	0.099497	0.740243	0.905578	0.399711	0.199548	0.587473
ENSG00000092094.11	-0.0329493	0.713279	0.862172	0.278006	0.00277899	0.0547812	0.0573992	0.517545	0.935069	0.191635	0.0260829	0.261578	0.233178	0.00923826	0.198688
ENSG00000092096.16	-0.0374142	0.886209	0.948455	0.423225	0.106061	0.336619	-0.10704	0.678735	0.96902	0.253008	0.303742	0.661919	-0.223953	0.375913	0.731946
ENSG00000092098.17	0.188424	0.192252	0.438843	0.0891775	0.52917	0.759398	-0.063663	0.652926	0.966612	0.00869875	0.948232	0.983891	0.0438835	0.750519	0.922331
ENSG00000092108.20	-0.254365	0.0176822	0.112469	-0.053537	0.60272	0.807032	-0.0747149	0.468214	0.928236	-0.112773	0.249852	0.613784	0.024556	0.80644	0.943094
ENSG00000092140.16	-0.302685	0.0221488	0.126781	-0.0427173	0.73676	0.882551	-0.0683775	0.590881	0.954111	-0.197934	0.104848	0.435741	-0.07601	0.540331	0.832709
ENSG00000092148.13	-0.148106	0.0309507	0.153399	-0.0944866	0.157337	0.411027	-0.050541	0.445923	0.923195	-0.0887174	0.160992	0.519753	-0.106795	0.102557	0.456292
ENSG00000092199.17	0.0140377	0.870208	0.940863	-0.0422187	0.619215	0.817715	0.100951	0.23762	0.899278	0.00147558	0.985353	0.996231	0.0389409	0.638371	0.878336
ENSG00000092200.12	0.897018	7.2979e-05	0.00837278	0.385774	0.0643439	0.260139	0.3633	0.080882	0.793217	0.390082	0.0489072	0.324253	0.260244	0.196522	0.583499
ENSG00000092201.10	-0.0745876	0.550974	0.767716	0.00914535	0.940877	0.978037	0.238353	0.0579941	0.772728	0.123834	0.292	0.650914	0.118462	0.327178	0.70084
ENSG00000092203.14	0.119119	0.145356	0.374717	-0.141235	0.0819509	0.294055	0.0655375	0.413605	0.921469	-0.0257579	0.73372	0.902758	-0.0894486	0.254277	0.642055
ENSG00000092208.17	-0.229778	0.185715	0.430067	0.152364	0.371816	0.642441	0.0678308	0.689921	0.96902	0.12295	0.446307	0.765695	0.198688	0.234079	0.62245
ENSG00000092295.12	0.209109	0.394255	0.646874	0.199989	0.409284	0.673072	-0.0335689	0.889449	0.992224	0.192371	0.402196	0.737409	-0.052506	0.823654	0.948734
ENSG00000092330.17	0.127659	0.205591	0.455113	-0.00340726	0.972476	0.989332	0.0285437	0.772643	0.978267	0.0563199	0.547954	0.8174	0.0136545	0.887288	0.968714
ENSG00000092439.15	-0.336829	0.00416751	0.0522243	-0.0732973	0.510065	0.745603	-0.111535	0.317636	0.90457	-0.166762	0.117636	0.456741	-0.119445	0.273112	0.659807
ENSG00000092470.12	-0.32316	0.00261761	0.0413339	-0.024388	0.809113	0.919195	-0.142137	0.163428	0.863482	-0.103481	0.282138	0.642573	0.0263483	0.789058	0.937685
ENSG00000092529.24	0.140564	0.388381	0.642273	0.186604	0.247811	0.519051	-0.181552	0.260663	0.9024	0.110739	0.467172	0.777176	0.0889395	0.570183	0.846912
ENSG00000092531.10	0.139874	0.247973	0.504965	-0.3377	0.00631489	0.0832764	0.0984765	0.408555	0.920914	-0.0941297	0.404409	0.739722	-0.067858	0.558627	0.841729
ENSG00000092621.12	0.303883	0.216648	0.467761	0.365588	0.133856	0.38032	0.172387	0.475508	0.929137	0.400597	0.0841829	0.401847	0.553237	0.0221416	0.264013
ENSG00000092758.17	0.65947	0.0432351	0.18541	-0.243314	0.441528	0.69986	0.141418	0.653966	0.966612	0.117444	0.69429	0.886033	-0.0443871	0.885204	0.967935
ENSG00000092820.18	-0.140518	0.223173	0.475981	-0.115203	0.310746	0.583529	0.0958811	0.398066	0.920914	0.0395262	0.712222	0.893992	-0.00713051	0.948432	0.98598
ENSG00000092841.18	0.484518	0.106204	0.310734	0.395758	0.17962	0.440995	0.865169	0.00458342	0.743938	0.524351	0.0629092	0.356893	0.720087	0.0144259	0.226835
ENSG00000092847.12	0.0790065	0.254942	0.512455	-0.192449	0.00661135	0.0850143	-0.0662742	0.332658	0.90457	-0.096695	0.13839	0.490087	-0.195575	0.00479783	0.166427
ENSG00000092853.14	0.0367637	0.876905	0.943702	0.0101741	0.965377	0.988162	0.504781	0.035509	0.743938	-0.0405909	0.854984	0.953053	-0.181673	0.428413	0.769428
ENSG00000092871.16	0.349801	0.000559632	0.0204153	-0.141814	0.135143	0.381895	0.0744362	0.428884	0.922199	0.0234072	0.792261	0.928118	-0.05025	0.583383	0.854866
ENSG00000092929.11	0.591459	0.000703061	0.0227437	0.0111189	0.94523	0.979766	0.0955673	0.555613	0.944826	0.198459	0.199549	0.563993	-0.038298	0.808389	0.943438
ENSG00000092931.11	-0.0728793	0.275867	0.534415	-0.00882674	0.893032	0.958139	-0.208185	0.00254862	0.743938	-0.0460416	0.460357	0.772865	-0.0306581	0.632465	0.876352
ENSG00000092964.18	-0.357872	0.00250528	0.0403894	-0.558017	7.3182e-06	0.00398443	-0.128333	0.251931	0.899295	-0.312541	0.00453629	0.136647	-0.454475	0.000114428	0.0362832
ENSG00000092978.11	-0.131695	0.214373	0.464929	0.102907	0.324437	0.597261	0.0747239	0.4732	0.928693	-0.0652239	0.508526	0.801002	0.115621	0.257192	0.643302
ENSG00000093000.19	0.209544	0.0323912	0.157769	-0.1814	0.0593161	0.249099	0.0661035	0.484703	0.931344	-0.0672588	0.453164	0.768716	-0.104877	0.257782	0.643633
ENSG00000093010.13	-0.0199125	0.876061	0.9434	0.0661238	0.600502	0.805378	0.0959427	0.448092	0.923202	0.107876	0.368554	0.713324	-0.0362054	0.76857	0.929757
ENSG00000093072.17	-0.136836	0.206268	0.455791	-0.294244	0.00759169	0.0900752	-0.171638	0.110294	0.835617	-0.165972	0.103314	0.434402	-0.349755	0.00138541	0.113052
ENSG00000093100.13	0.119391	0.654107	0.830684	0.336009	0.205114	0.471702	0.534072	0.0467631	0.747384	0.165608	0.507093	0.800003	0.432541	0.0965703	0.446495
ENSG00000093134.14	0.652376	0.00416026	0.0522243	-0.0153014	0.943254	0.978671	-0.121122	0.573774	0.949424	0.04688	0.817989	0.938754	0.00646085	0.975419	0.991732
ENSG00000093144.19	-0.127002	0.293975	0.553428	0.023087	0.845964	0.937052	0.0660855	0.578705	0.950034	-0.0587895	0.602013	0.845662	0.0416135	0.719747	0.912164
ENSG00000093167.18	-0.103826	0.315156	0.576337	-0.159018	0.122099	0.362279	-0.0635907	0.531982	0.939935	-0.139885	0.150419	0.507728	-0.174189	0.0835546	0.422837
ENSG00000093183.14	-0.163175	0.0148136	0.101456	0.00347076	0.956771	0.98447	-0.0654683	0.309248	0.90457	-0.0933809	0.128438	0.473739	-0.0491708	0.43265	0.770837
ENSG00000093217.10	-0.382322	0.0268975	0.141627	0.0933582	0.574828	0.791854	-0.108821	0.513455	0.935069	-0.0444859	0.777559	0.92223	0.163682	0.315151	0.69066
ENSG00000094631.19	0.164734	0.135596	0.359958	0.0756749	0.483491	0.727406	0.124638	0.250595	0.899295	0.100598	0.32674	0.680547	0.0673091	0.522693	0.821068
ENSG00000094804.11	0.110594	0.699163	0.853722	0.111198	0.694021	0.859873	0.380771	0.181775	0.875397	-0.0308222	0.908295	0.970128	0.0163267	0.952742	0.986965
ENSG00000094841.14	-0.290368	0.00377031	0.0494214	-0.0379042	0.688783	0.856464	-0.0742571	0.433797	0.92304	-0.0606712	0.499301	0.79572	-0.0917325	0.322528	0.697047
ENSG00000094880.11	-0.191192	0.0185985	0.115764	0.0345238	0.657776	0.839173	-0.0603624	0.439609	0.92304	0.0101522	0.890532	0.965626	0.0283281	0.709337	0.908159
ENSG00000094914.13	-0.126357	0.159066	0.394403	0.0518943	0.554666	0.778024	-0.0982905	0.265452	0.90374	0.0434165	0.601718	0.845662	-0.00792888	0.926137	0.980554
ENSG00000094916.16	-0.360785	0.00337011	0.046891	-0.253946	0.032648	0.184973	-0.215276	0.0682463	0.785336	-0.237504	0.0348325	0.286411	-0.285462	0.0145648	0.227772
ENSG00000094975.14	-0.230347	0.0114484	0.088712	-0.217811	0.0151965	0.125814	-0.0257401	0.767144	0.977958	-0.238808	0.0054178	0.147135	-0.148963	0.0837484	0.422904
ENSG00000095002.14	-0.242532	0.0440474	0.187294	0.106973	0.360127	0.632206	0.0333307	0.774648	0.978922	0.0271717	0.805383	0.934926	0.137552	0.229227	0.618478
ENSG00000095015.6	-0.144086	0.0780145	0.258716	-0.298571	0.000442949	0.0224864	-0.146512	0.0698905	0.78656	-0.214323	0.00623716	0.15655	-0.294828	0.000383828	0.0622837
ENSG00000095059.16	0.301278	0.0188095	0.116306	0.316631	0.0127573	0.115669	0.125016	0.311764	0.90457	0.298102	0.0132888	0.205023	0.40889	0.00127511	0.108353
ENSG00000095066.11	0.0102577	0.921989	0.965891	0.286775	0.00766235	0.0904293	0.110792	0.287128	0.90457	0.290821	0.00451997	0.136647	0.25616	0.0140342	0.223741
ENSG00000095139.14	-0.0650626	0.442713	0.686585	-0.191673	0.0253935	0.161768	0.0847359	0.312557	0.90457	-0.0584365	0.461116	0.773307	-0.0894911	0.27468	0.660444
ENSG00000095209.12	-0.33653	0.0069367	0.0684447	0.0814825	0.49208	0.732991	-0.209287	0.0818138	0.793525	-0.120365	0.285823	0.645756	-0.107278	0.354798	0.718925
ENSG00000095261.14	-0.155617	0.0146687	0.101107	-0.0866451	0.159711	0.414143	0.047034	0.441895	0.92304	-0.0893102	0.126803	0.471402	-0.0488017	0.413568	0.759258
ENSG00000095303.16	0.000662874	0.998012	0.999164	-0.898222	0.00124351	0.0369089	-0.0436189	0.868155	0.991205	-0.299834	0.231941	0.596767	-0.465607	0.0741492	0.405499
ENSG00000095319.14	-0.100874	0.304869	0.565018	0.00834847	0.931097	0.97322	-0.0933358	0.336099	0.90457	-0.00519199	0.954736	0.98555	-0.0280524	0.765919	0.928494
ENSG00000095321.17	0.127907	0.684174	0.846697	-0.563957	0.0740368	0.278759	0.110317	0.722369	0.973044	0.0643582	0.826743	0.942457	-0.145883	0.630241	0.875842
ENSG00000095370.20	0.260498	0.0335651	0.161058	0.0174415	0.882629	0.952976	0.0652008	0.581589	0.950034	0.159085	0.1596	0.517611	0.0160886	0.888966	0.969023
ENSG00000095380.11	0.175604	0.169775	0.409066	0.109753	0.382065	0.65094	0.320688	0.0131365	0.743938	0.162933	0.173312	0.533515	0.228777	0.0655606	0.388157
ENSG00000095383.20	0.281902	0.0450329	0.189579	-0.131204	0.336773	0.608877	-0.0655799	0.629867	0.964433	0.0305989	0.812216	0.936933	-0.132951	0.318545	0.693563
ENSG00000095397.14	0.601572	0.0024633	0.0400124	0.434878	0.0234435	0.155578	0.291405	0.123181	0.843312	0.365615	0.0431198	0.308577	0.325347	0.0788188	0.413521
ENSG00000095485.18	0.023436	0.743865	0.877312	0.0358364	0.613236	0.813984	0.000328319	0.9963	0.999687	0.0324546	0.628926	0.856995	0.0329194	0.634024	0.876752
ENSG00000095564.14	-0.216545	0.0418516	0.181902	-0.0111471	0.913623	0.966787	-0.19046	0.0686934	0.785336	-0.165222	0.0945969	0.41904	-0.105022	0.297596	0.680117
ENSG00000095574.11	-0.182793	0.0416449	0.181622	-0.100534	0.249355	0.520096	-0.0823894	0.344032	0.905602	-0.146458	0.0793397	0.391265	-0.116598	0.172062	0.552692
ENSG00000095585.16	-0.271309	0.0773055	0.257406	0.00676364	0.963828	0.987692	-0.240213	0.112113	0.835617	-0.0730177	0.605832	0.847819	0.0797911	0.583985	0.855368
ENSG00000095627.9	-0.940757	0.0448907	0.189304	-0.543505	0.234049	0.503433	-0.788683	0.0867807	0.801308	-0.463554	0.283342	0.643772	-0.720167	0.108214	0.466623
ENSG00000095637.22	-0.191372	0.327295	0.587253	-0.141179	0.463342	0.714553	0.0479381	0.802854	0.982841	-0.257215	0.161664	0.520101	-0.0733305	0.695568	0.901785
ENSG00000095787.22	-0.0210905	0.750362	0.880777	-0.268944	0.000147372	0.014583	-0.0148527	0.820484	0.983832	-0.155864	0.0149171	0.212523	-0.175919	0.00799476	0.187694
ENSG00000095794.19	-0.17923	0.174833	0.416301	-0.262013	0.0470917	0.222279	-0.198196	0.129667	0.843321	-0.395854	0.00212836	0.101299	-0.18941	0.137438	0.509777
ENSG00000095906.17	0.280776	0.0870443	0.275198	0.229047	0.155491	0.408966	0.175143	0.275271	0.90374	0.37271	0.0168101	0.219341	0.268323	0.0895419	0.432475
ENSG00000095932.6	0.845922	0.129629	0.350881	-1.25049	0.0254034	0.161768	0.961385	0.0823635	0.793525	0.232734	0.6522	0.867752	0.310269	0.559801	0.842316
ENSG00000095951.17	-0.0180085	0.796794	0.904755	-0.076277	0.272414	0.544511	-0.0834425	0.230486	0.898731	-0.092549	0.161555	0.520101	-0.155854	0.0243834	0.275389
ENSG00000096006.11	0.267208	0.585233	0.788216	-0.759527	0.12047	0.359808	-0.189878	0.694344	0.969454	-0.31037	0.498474	0.795267	-0.677127	0.154977	0.5312
ENSG00000096060.14	0.318904	0.0554356	0.213533	-0.252992	0.121328	0.360986	-0.0492491	0.760083	0.977314	-0.155508	0.311217	0.667772	-0.233257	0.142567	0.51641
ENSG00000096063.16	0.205105	0.130518	0.352125	-0.304885	0.0249646	0.160808	-0.0596225	0.652646	0.966612	-0.142061	0.260386	0.623031	-0.241175	0.0665549	0.39084
ENSG00000096070.19	0.22734	0.0213739	0.124288	-0.0543325	0.567226	0.78689	0.0242621	0.798067	0.982357	0.0417775	0.642187	0.863174	-0.0454071	0.623842	0.872754
ENSG00000096080.11	-0.0798909	0.476756	0.712877	0.0655699	0.553997	0.777402	0.0323076	0.770287	0.977958	0.0380243	0.716858	0.895668	0.155795	0.153197	0.529267
ENSG00000096092.6	-0.168256	0.450459	0.691231	0.46528	0.038393	0.200123	0.354493	0.111219	0.835617	0.0424754	0.838212	0.946452	0.177209	0.40966	0.756281
ENSG00000096093.16	0.0378688	0.765807	0.888276	0.134243	0.287731	0.560488	-0.0837358	0.505668	0.934785	0.0287448	0.809031	0.93539	0.0726483	0.553658	0.838498
ENSG00000096384.20	-0.0888777	0.546299	0.765165	0.0291243	0.841073	0.934733	0.202522	0.167473	0.865709	0.143911	0.298345	0.656978	0.0756769	0.593729	0.860005
ENSG00000096401.8	-0.071586	0.546413	0.765261	-0.0315349	0.787591	0.909159	0.126244	0.283545	0.90457	-0.0350032	0.75228	0.910215	-0.0073874	0.948388	0.98598
ENSG00000096433.11	0.049908	0.691911	0.850416	0.285285	0.0254883	0.161777	-0.108446	0.384847	0.919993	0.214016	0.0740337	0.38061	0.190652	0.120618	0.481468
ENSG00000096654.15	-0.228973	0.112888	0.322822	0.226314	0.112628	0.34747	0.166373	0.240581	0.899278	0.081371	0.542431	0.815114	0.252723	0.0704909	0.398592
ENSG00000096696.14	-0.500823	0.608168	0.803456	0.17503	0.855864	0.942216	0.470151	0.625993	0.962422	0.236111	0.795951	0.930756	0.995819	0.292207	0.675421
ENSG00000096717.12	-0.198232	0.0361322	0.167463	-0.185044	0.0471049	0.222279	-0.144729	0.117469	0.839203	-0.221356	0.0132549	0.204868	-0.143241	0.11234	0.472902
ENSG00000096746.17	0.0166592	0.881321	0.946169	-0.0480224	0.663309	0.84237	0.0558872	0.612531	0.959773	-0.0428027	0.68208	0.87991	-0.0455902	0.67177	0.892342
ENSG00000096872.16	-0.318688	0.0266717	0.141085	-0.0173175	0.900342	0.96144	0.044889	0.745596	0.975453	0.0443801	0.734934	0.903412	0.0700707	0.60394	0.863243
ENSG00000096968.13	-0.203211	0.0967184	0.293341	-0.326523	0.00827783	0.0933383	-0.0778194	0.51426	0.935069	-0.249246	0.0311648	0.275909	-0.233971	0.04852	0.350568
ENSG00000096996.15	0.0296039	0.795224	0.904375	0.0331375	0.768673	0.898313	0.0487894	0.665164	0.968087	0.056224	0.598759	0.844906	-0.00450115	0.967317	0.989865
ENSG00000097007.18	0.0389223	0.706423	0.857771	-0.0735583	0.471965	0.719999	-0.051981	0.61075	0.959245	0.000393249	0.996752	0.99962	-0.048972	0.622968	0.872754
ENSG00000097021.19	-0.0840766	0.716771	0.863758	-0.0627793	0.783815	0.907397	-0.000466771	0.998372	0.999687	-0.0195968	0.927947	0.977235	0.102278	0.647042	0.881917
ENSG00000097033.14	-0.0431932	0.680892	0.84531	-0.37113	0.000765944	0.0284838	-0.051183	0.621863	0.962422	-0.246231	0.0151614	0.213472	-0.266149	0.011037	0.207181
ENSG00000097046.13	-0.328462	0.00434235	0.0535194	-0.170115	0.122678	0.363557	-0.264365	0.0183947	0.743938	-0.386052	0.000463431	0.0577009	-0.199453	0.0650246	0.387671
ENSG00000097096.9	-0.512216	0.0162438	0.106913	0.0211181	0.917544	0.96804	-0.177013	0.387405	0.920239	-0.19912	0.305554	0.663351	-0.299357	0.137103	0.509457
ENSG00000099139.13	0.0388498	0.774822	0.894102	0.10682	0.427168	0.688301	-0.0373475	0.780664	0.980416	-0.0307664	0.808664	0.93539	-0.0697616	0.594298	0.860005
ENSG00000099194.6	-0.469969	0.00642705	0.0656352	-0.193236	0.240908	0.511399	-0.0103604	0.949493	0.996837	-0.0617823	0.69035	0.883289	-0.0861314	0.589872	0.858386
ENSG00000099203.7	0.327742	0.134855	0.358931	0.168596	0.432075	0.692494	0.486754	0.0267022	0.743938	0.460805	0.0268087	0.264069	0.282577	0.179822	0.563122
ENSG00000099204.20	-0.20542	0.052966	0.20769	-0.0358317	0.727414	0.877917	-0.0773479	0.452869	0.92458	-0.0728443	0.455535	0.770548	-0.0733824	0.465273	0.790749
ENSG00000099219.14	-0.169493	0.128938	0.349449	-0.00968199	0.929151	0.972552	-0.14443	0.188817	0.881392	-0.129796	0.212151	0.577686	-0.108374	0.310265	0.687976
ENSG00000099246.16	-0.0169278	0.896977	0.954033	-0.00527065	0.967437	0.988752	0.0915996	0.479219	0.930179	-0.108675	0.376307	0.719437	-0.0319033	0.80009	0.941101
ENSG00000099250.18	-0.203359	0.4148	0.664993	-0.196134	0.425761	0.687237	-0.500064	0.0461396	0.747348	-0.396025	0.0934371	0.417673	-0.4762	0.0513391	0.356722
ENSG00000099251.14	-0.0704967	0.607299	0.80304	0.131803	0.33238	0.60432	-0.076688	0.571473	0.948848	-0.0868062	0.499281	0.79572	0.00891813	0.946122	0.98598
ENSG00000099256.19	0.503136	0.219082	0.470755	0.0102078	0.979694	0.992665	0.197015	0.623706	0.962422	0.20816	0.584398	0.838044	0.123856	0.751681	0.922747
ENSG00000099282.10	-0.526026	0.0283371	0.145688	0.0695769	0.763213	0.895896	0.10534	0.648514	0.96637	0.170032	0.438352	0.762359	0.27272	0.229461	0.618516
ENSG00000099284.14	-0.124399	0.452555	0.693308	0.0342943	0.833466	0.931374	-0.0187073	0.908672	0.994066	0.0789322	0.609902	0.849551	0.0376279	0.813056	0.945743
ENSG00000099290.17	0.00767824	0.918235	0.963741	-0.0880462	0.236824	0.507222	-0.0269084	0.715845	0.973044	-0.0629329	0.370576	0.714825	-0.104233	0.152532	0.528583
ENSG00000099308.10	0.613962	6.61507e-05	0.00837278	-0.0524667	0.706348	0.866577	0.0834172	0.549623	0.943283	0.177909	0.181361	0.543601	-0.0441423	0.745162	0.921511
ENSG00000099326.8	0.258026	0.00632697	0.064983	0.298199	0.00162587	0.0429359	0.00707517	0.937072	0.996482	0.27333	0.00222365	0.104609	0.220298	0.0146962	0.228397
ENSG00000099330.9	0.387918	0.0186104	0.115764	0.20168	0.205635	0.471908	0.361537	0.025904	0.743938	0.262951	0.0838579	0.401074	0.0805955	0.601498	0.862319
ENSG00000099331.13	0.49365	0.000239795	0.014487	-0.0607469	0.622462	0.820074	0.0379782	0.758033	0.977314	0.122258	0.297781	0.656323	-0.0660526	0.583238	0.854848
ENSG00000099337.5	0.104202	0.285556	0.544304	-0.0162042	0.865673	0.945758	0.106176	0.270757	0.90374	0.0617656	0.497138	0.795267	0.0821919	0.380978	0.73545
ENSG00000099338.23	-0.0470482	0.626651	0.814725	0.247752	0.0120973	0.112166	0.126348	0.189487	0.881392	0.155872	0.089537	0.411716	0.217606	0.0229977	0.268433
ENSG00000099341.11	0.109669	0.392741	0.646016	0.121858	0.336795	0.608877	0.203075	0.112536	0.835617	0.126432	0.293314	0.652658	0.159398	0.199495	0.587473
ENSG00000099364.16	0.22812	0.130065	0.351398	0.0660541	0.653519	0.836167	0.0306218	0.835017	0.986743	0.119515	0.392642	0.731419	-0.0177488	0.901495	0.973551
ENSG00000099365.11	0.408981	0.175798	0.417236	0.408617	0.170938	0.429103	0.0519012	0.860566	0.990787	0.395785	0.161749	0.520101	0.270385	0.350376	0.716031
ENSG00000099377.14	0.509977	0.086392	0.273515	0.501757	0.087563	0.304666	0.0709532	0.806182	0.98289	0.430024	0.121186	0.462042	0.522206	0.0689295	0.396042
ENSG00000099381.18	-0.00685848	0.955048	0.980035	-0.110412	0.360359	0.632443	-0.0474886	0.692949	0.969454	0.0554361	0.626738	0.856375	-0.0519055	0.65824	0.886242
ENSG00000099385.11	0.0133494	0.931241	0.969707	0.272348	0.0796122	0.289925	0.365471	0.0201997	0.743938	0.340957	0.0220734	0.245836	0.30473	0.0454431	0.34294
ENSG00000099622.14	0.234534	0.000862821	0.0249756	0.254567	0.000294021	0.0191036	0.114665	0.0845198	0.794791	0.206974	0.00156782	0.0896015	0.191778	0.00406453	0.157739
ENSG00000099624.8	0.204207	0.334579	0.593961	0.134964	0.517308	0.750767	0.164151	0.43147	0.92304	0.120544	0.541472	0.814882	0.191259	0.348079	0.714925
ENSG00000099725.14	-1.25602	0.0944532	0.288863	-1.37386	0.0648968	0.261012	-0.971567	0.187719	0.881392	-1.10707	0.114572	0.4516	-1.44571	0.0470819	0.346144
ENSG00000099783.12	-0.0912659	0.232431	0.487336	-0.0375843	0.616321	0.816231	0.0447424	0.551064	0.94346	-0.000686653	0.99228	0.998477	-0.0038856	0.957591	0.988181
ENSG00000099785.10	0.281047	0.4169	0.666432	-0.663462	0.056241	0.242574	0.333936	0.329511	0.90457	0.0452542	0.888514	0.96514	-0.0957085	0.773463	0.931228
ENSG00000099795.7	0.137529	0.538144	0.758526	0.460699	0.0408273	0.206322	0.470446	0.0369241	0.743938	0.374733	0.0773548	0.387404	0.465061	0.0345741	0.31381
ENSG00000099797.15	0.123654	0.274178	0.532539	0.230909	0.0418887	0.208631	0.127251	0.254813	0.900123	0.201053	0.0606178	0.352008	0.156078	0.153829	0.529938
ENSG00000099800.8	0.156729	0.348087	0.607309	0.31597	0.0590827	0.248648	0.218739	0.18692	0.881242	0.340494	0.032731	0.281066	0.365273	0.026396	0.28334
ENSG00000099804.9	0.492772	0.217567	0.469076	-0.662519	0.0955045	0.318805	0.513208	0.193933	0.881392	0.267972	0.471218	0.779881	0.089234	0.815292	0.946255
ENSG00000099810.20	-0.213779	0.0398866	0.177459	0.0315954	0.753165	0.891026	-0.0408918	0.684118	0.96902	-0.00305287	0.974401	0.992834	0.0303294	0.756965	0.924952
ENSG00000099814.16	0.70662	0.0493433	0.199342	0.463193	0.186924	0.450512	0.545528	0.121433	0.842951	1.16749	0.000855378	0.0726639	0.688552	0.0469053	0.346117
ENSG00000099817.12	0.336043	0.0481074	0.196269	0.0931429	0.571685	0.789495	0.290749	0.0819065	0.793525	0.281799	0.0753238	0.383592	0.20028	0.215511	0.605024
ENSG00000099821.14	0.150575	0.351022	0.609816	0.161483	0.311621	0.584199	-0.0297643	0.851271	0.989563	0.192178	0.205145	0.570813	0.0957216	0.537231	0.830605
ENSG00000099840.13	0.503165	0.0608572	0.224918	0.612461	0.0221066	0.151622	0.17136	0.510999	0.935069	0.258476	0.297046	0.655626	0.544548	0.0361133	0.318304
ENSG00000099849.15	0.336226	0.144101	0.373103	0.591983	0.0109935	0.10634	0.0590279	0.792889	0.982045	0.52713	0.016421	0.218083	0.528071	0.019374	0.249737
ENSG00000099860.9	0.166032	0.386773	0.640702	-0.243794	0.200357	0.467827	0.0816193	0.665676	0.968087	0.0581108	0.745285	0.907971	-0.0556151	0.762662	0.927433
ENSG00000099866.15	0.602691	0.0350115	0.165113	0.245595	0.374908	0.644871	0.539267	0.0551159	0.767828	0.516415	0.0526393	0.333977	0.129589	0.63022	0.875842
ENSG00000099875.14	0.369773	0.0553416	0.213218	-0.279627	0.139123	0.387133	0.0790517	0.672507	0.968751	0.0479589	0.786511	0.926403	-0.130988	0.473528	0.795201
ENSG00000099889.14	0.0107745	0.963631	0.984151	0.176724	0.450296	0.705735	-0.282466	0.229773	0.898731	0.104394	0.637216	0.860854	0.0049241	0.982743	0.994117
ENSG00000099899.15	0.175502	0.173648	0.414785	0.228636	0.0747869	0.280235	0.102047	0.42011	0.921669	0.222668	0.0672661	0.367001	0.165504	0.182751	0.567467
ENSG00000099901.17	-0.025384	0.799844	0.906451	0.132363	0.184698	0.447717	0.210308	0.0376792	0.743938	0.0959081	0.308461	0.66507	0.181487	0.0646389	0.386174
ENSG00000099904.15	0.185438	0.25352	0.510659	0.270876	0.0939234	0.316286	0.0535307	0.736953	0.973491	0.237461	0.120355	0.46049	0.109132	0.483571	0.799053
ENSG00000099910.17	0.141131	0.0579938	0.218594	0.220204	0.00355598	0.0610437	0.0623682	0.388975	0.920239	0.163816	0.0198978	0.236113	0.144161	0.0449325	0.34202
ENSG00000099917.17	0.243807	0.0090002	0.0786227	0.146319	0.10437	0.334706	0.0655996	0.461474	0.92578	0.196298	0.023303	0.250999	0.0711039	0.413508	0.759258
ENSG00000099940.12	0.0201339	0.825942	0.920186	-0.137006	0.134329	0.38074	0.0595263	0.511225	0.935069	-0.119299	0.167993	0.527251	-0.103223	0.245221	0.633682
ENSG00000099942.13	0.066442	0.52578	0.74941	-0.289705	0.00698171	0.0867323	-0.0282836	0.784129	0.981476	-0.129576	0.1892	0.553131	-0.1997	0.0519653	0.358613
ENSG00000099949.20	-0.00281292	0.98202	0.993678	0.16188	0.193195	0.458629	-0.135351	0.275312	0.90374	0.154745	0.189288	0.553151	0.091133	0.449934	0.781259
ENSG00000099953.10	-0.239564	0.336975	0.596083	0.223241	0.364718	0.636243	-0.170887	0.486984	0.931585	0.220309	0.345258	0.695245	0.068537	0.774557	0.931568
ENSG00000099954.18	-0.0967726	0.719032	0.864727	-0.346567	0.195797	0.461559	0.0040777	0.987746	0.999562	-0.168383	0.504233	0.798181	-0.0447568	0.862813	0.961672
ENSG00000099956.19	0.120613	0.139223	0.365473	0.220233	0.00778206	0.0910268	0.152231	0.0606571	0.777348	0.237651	0.00270543	0.114464	0.222911	0.00588955	0.171164
ENSG00000099958.14	0.268521	0.192737	0.439425	0.30728	0.132445	0.378142	-0.0701849	0.7281	0.973044	0.327601	0.0914639	0.414215	0.364045	0.0692157	0.396365
ENSG00000099968.17	0.0826185	0.50707	0.735123	-0.230986	0.0646208	0.260463	0.0900811	0.464173	0.926976	-0.0296944	0.798459	0.931869	-0.0379311	0.751454	0.922643
ENSG00000099974.8	-0.140444	0.709872	0.860018	-0.00758702	0.983753	0.993505	-0.362727	0.332718	0.90457	-0.118368	0.737515	0.904282	-0.357567	0.327682	0.701334
ENSG00000099985.4	0.227109	0.393039	0.646417	-0.0825425	0.752473	0.890636	-0.057295	0.82667	0.985703	-0.0265708	0.914622	0.972765	-0.00808164	0.974734	0.991676
ENSG00000099991.18	0.245711	0.0150079	0.101976	0.250557	0.0122065	0.11239	0.180961	0.0659151	0.781485	0.296345	0.0021106	0.101227	0.21745	0.0247709	0.276383
ENSG00000099992.15	0.105112	0.255023	0.512487	0.193977	0.0364899	0.195561	-0.00754258	0.933633	0.99589	0.156443	0.0731713	0.378565	0.17099	0.0577017	0.372938
ENSG00000099995.19	0.177845	0.182388	0.42555	-0.305386	0.022864	0.153898	0.034682	0.790447	0.981549	-0.0803795	0.516446	0.805232	-0.232113	0.0730738	0.403264
ENSG00000099999.14	0.296822	0.049278	0.19925	0.344724	0.0217688	0.150795	0.00825164	0.954931	0.997267	0.21765	0.120405	0.46049	0.136857	0.338972	0.709337
ENSG00000100003.18	0.10052	0.657611	0.833255	0.0101923	0.963669	0.987646	0.036088	0.871891	0.991205	-0.101153	0.633659	0.859244	0.126293	0.563553	0.84479
ENSG00000100014.20	0.0999505	0.219229	0.47101	0.0418898	0.5997	0.804656	0.108586	0.177292	0.870229	0.0700409	0.355808	0.70288	0.0698394	0.371064	0.728746
ENSG00000100023.19	0.0399679	0.621913	0.811834	0.0994626	0.217208	0.485317	-0.0283833	0.722734	0.973044	0.0627335	0.409215	0.743911	0.0120336	0.877376	0.965961
ENSG00000100024.14	0.373549	0.111462	0.320038	0.235325	0.306096	0.579003	0.120192	0.599645	0.956609	0.0733268	0.735126	0.90352	0.219164	0.32826	0.702131
ENSG00000100027.15	-0.0494288	0.73278	0.871548	0.09609	0.502329	0.741153	0.0252173	0.859943	0.990787	-0.0408477	0.762966	0.915918	0.0355066	0.798997	0.940722
ENSG00000100028.12	-0.0945203	0.246006	0.503593	-0.0777832	0.332671	0.604572	0.0457174	0.567816	0.947729	0.0156348	0.836375	0.945933	0.0455056	0.559969	0.842352
ENSG00000100029.18	-0.0121003	0.906555	0.958959	0.158616	0.123985	0.365795	0.176223	0.0883775	0.801308	0.212308	0.0318038	0.278653	0.209237	0.0394861	0.327659
ENSG00000100030.14	0.160647	0.0753001	0.253351	-0.29293	0.00156569	0.0419254	-0.0719994	0.413288	0.921469	-0.10554	0.207823	0.57324	-0.195717	0.0259336	0.282163
ENSG00000100031.19	0.5461	0.0092553	0.0796789	0.578646	0.0054772	0.0776185	0.0717242	0.719702	0.973044	0.261305	0.171607	0.5321	0.301654	0.126304	0.490792
ENSG00000100034.14	0.465939	0.00201161	0.036754	-0.015806	0.911007	0.966349	0.0688302	0.626875	0.962505	0.184042	0.173798	0.533692	0.0800963	0.562171	0.843689
ENSG00000100036.13	-0.349633	0.109511	0.316295	0.241381	0.259924	0.530509	-0.245187	0.252587	0.899295	0.0950081	0.637853	0.861239	0.00766264	0.970553	0.990436
ENSG00000100038.19	0.193202	0.0211534	0.123422	0.264318	0.00183078	0.0452909	-0.0141431	0.860416	0.990787	0.20645	0.00903059	0.181434	0.179236	0.0261306	0.282881
ENSG00000100055.21	0.243637	0.05966	0.222295	0.0686423	0.584526	0.79593	0.14873	0.23888	0.899278	0.20445	0.0900368	0.412602	0.140635	0.253363	0.641443
ENSG00000100056.12	0.296435	0.00726603	0.0700723	0.0939578	0.372282	0.642859	0.147786	0.163122	0.863482	0.0486333	0.624893	0.85604	0.00873936	0.931913	0.982108
ENSG00000100058.12	0.0041699	0.964906	0.985002	0.267374	0.00611595	0.0824828	0.0056655	0.951738	0.997046	0.116403	0.193376	0.557434	0.193972	0.0379634	0.324888
ENSG00000100060.17	0.274082	0.0270063	0.142027	0.196603	0.10396	0.334013	0.178398	0.139125	0.843321	0.233091	0.0434944	0.309091	0.19148	0.104484	0.459283
ENSG00000100068.12	0.0842163	0.437424	0.682763	0.136368	0.205412	0.471702	-0.131033	0.223399	0.897263	0.052165	0.60655	0.847899	0.121681	0.246072	0.635022
ENSG00000100075.10	0.0373692	0.823432	0.91891	-0.0695842	0.674198	0.848252	0.167065	0.314995	0.90457	0.0746116	0.634308	0.859555	0.00384487	0.980984	0.993328
ENSG00000100077.15	-0.245565	0.0147165	0.10117	-0.295346	0.0034149	0.0599032	-0.203119	0.039208	0.743938	-0.235337	0.0126104	0.202192	-0.295718	0.00271616	0.135556
ENSG00000100079.7	-0.523942	0.188174	0.433847	-0.274552	0.48211	0.726753	0.28799	0.461049	0.925563	0.0598092	0.871277	0.958388	0.0815762	0.830059	0.951284
ENSG00000100083.19	0.150382	0.097205	0.29404	0.155021	0.0838354	0.297563	-0.0346705	0.694581	0.969454	0.136767	0.106665	0.438879	0.0994424	0.251261	0.640197
ENSG00000100084.14	0.213	0.0282978	0.145529	0.0524509	0.575245	0.792168	0.13579	0.150723	0.855173	0.0412302	0.641805	0.863174	-0.00163432	0.985695	0.995456
ENSG00000100092.22	0.25715	0.107569	0.313124	0.072651	0.641016	0.82904	0.11227	0.471902	0.928506	0.158642	0.284912	0.644627	0.100418	0.509301	0.815317
ENSG00000100095.19	-0.430769	0.0211169	0.12336	-0.305877	0.0928469	0.314198	-0.0998614	0.578077	0.949832	-0.203723	0.233839	0.599055	-0.51867	0.00453148	0.165672
ENSG00000100097.12	0.00666575	0.977697	0.991726	0.178884	0.448889	0.704916	0.401747	0.0929396	0.804947	0.117257	0.599728	0.844906	0.164836	0.474245	0.795785
ENSG00000100099.20	0.0139042	0.844348	0.927755	0.134524	0.0591752	0.248871	-0.0317947	0.649714	0.966598	0.122107	0.0701998	0.371679	0.102444	0.137806	0.509939
ENSG00000100100.12	0.160933	0.144595	0.373789	0.172703	0.113664	0.348978	0.0442052	0.681757	0.96902	0.176456	0.0886793	0.411037	0.140197	0.186201	0.572875
ENSG00000100104.13	0.0493523	0.797818	0.905466	-0.451885	0.0210059	0.147987	0.168825	0.376776	0.918413	-0.0529982	0.76878	0.918483	-0.059695	0.747787	0.921844
ENSG00000100105.18	-0.0282393	0.758782	0.885203	0.000723996	0.993637	0.998209	-0.0605848	0.505543	0.934656	0.0367566	0.669404	0.875423	0.0259905	0.769239	0.93024
ENSG00000100106.21	0.557205	7.32513e-05	0.00837278	0.123369	0.334526	0.60656	0.199497	0.121579	0.842951	0.298116	0.0165018	0.218083	0.193374	0.123887	0.486753
ENSG00000100109.17	0.0997314	0.360928	0.619032	-0.00450125	0.966548	0.988509	0.114103	0.290649	0.90457	0.0797442	0.43442	0.759606	0.0549927	0.599948	0.861556
ENSG00000100116.16	0.334684	0.475863	0.712346	-0.767569	0.101793	0.330653	0.372554	0.42199	0.921669	0.175671	0.688642	0.882745	-0.071976	0.873223	0.965167
ENSG00000100124.15	0.0456094	0.63008	0.816403	0.236061	0.0144463	0.122893	0.138862	0.141766	0.847878	0.264443	0.00426942	0.13513	0.329877	0.000680302	0.0826435
ENSG00000100129.18	0.0568154	0.603052	0.80032	0.0877327	0.417176	0.679688	0.193832	0.0769531	0.788208	0.150334	0.145426	0.500295	0.138445	0.191855	0.578663
ENSG00000100138.15	-0.0205253	0.847593	0.929131	0.0903073	0.393669	0.65974	0.158228	0.138166	0.843321	0.140321	0.164562	0.523257	0.106978	0.301159	0.682144
ENSG00000100139.13	0.123914	0.334999	0.594274	0.0274742	0.827847	0.928833	0.0551902	0.662471	0.967847	0.111086	0.355454	0.702583	0.0245117	0.842338	0.955055
ENSG00000100142.15	0.215801	0.0318008	0.155819	0.203512	0.039944	0.204446	0.125573	0.198639	0.882915	0.253992	0.00772621	0.169249	0.188037	0.0511392	0.356722
ENSG00000100147.13	0.0158126	0.890388	0.951031	0.275839	0.0181993	0.137833	-0.0881987	0.437838	0.92304	0.0897452	0.404912	0.740104	0.105689	0.341337	0.711507
ENSG00000100150.18	-0.0217128	0.759126	0.885424	0.133933	0.0601553	0.251031	-0.0101907	0.884103	0.991862	0.130083	0.0542075	0.339398	0.118316	0.0876403	0.430637
ENSG00000100151.16	0.311761	0.00316198	0.045712	0.430605	7.26095e-05	0.010857	0.178383	0.0778222	0.790373	0.315788	0.00151776	0.0888869	0.223999	0.0246903	0.276172
ENSG00000100154.14	-0.0859023	0.660998	0.834912	0.0932302	0.629955	0.824203	-0.0222228	0.908463	0.994066	0.0866757	0.636346	0.860475	-0.148848	0.431334	0.770229
ENSG00000100162.15	0.285884	0.238784	0.495466	0.589812	0.0162797	0.131009	0.549104	0.0247207	0.743938	0.516526	0.0257049	0.260652	0.41097	0.0814895	0.418961
ENSG00000100181.22	-0.086459	0.76501	0.887777	-0.382483	0.184571	0.447661	-0.27342	0.340657	0.90457	-0.352074	0.197112	0.560868	-0.465364	0.09968	0.452494
ENSG00000100201.21	-0.0178953	0.810886	0.912419	0.00279719	0.969783	0.988903	-0.133551	0.0754206	0.788208	-0.0667036	0.342682	0.693228	-0.0253325	0.725241	0.914277
ENSG00000100207.18	0.212094	0.00165382	0.0336988	-0.015541	0.8054	0.917154	0.0274322	0.663874	0.968087	0.0357291	0.550573	0.818986	-0.00905651	0.882965	0.967935
ENSG00000100209.10	-0.23642	0.0752007	0.253287	0.0623243	0.629441	0.824035	-0.0739847	0.566986	0.947527	-0.0524386	0.668187	0.875034	0.0366254	0.771113	0.930403
ENSG00000100211.10	0.133139	0.228554	0.482556	0.45604	0.000107337	0.0127457	0.130167	0.233218	0.899278	0.215722	0.0399905	0.300155	0.261387	0.0165372	0.234546
ENSG00000100216.6	-0.121906	0.365602	0.622638	0.219765	0.102074	0.330883	0.251847	0.0621363	0.778819	0.125565	0.319725	0.674986	0.239074	0.0692132	0.396365
ENSG00000100218.11	0.593402	0.086371	0.273515	-0.0244532	0.942047	0.978415	0.222473	0.509343	0.935069	0.163769	0.607815	0.84896	0.0356247	0.913544	0.977476
ENSG00000100219.16	-0.15272	0.189166	0.435146	0.117236	0.305689	0.578772	0.175342	0.128132	0.843321	-0.0145438	0.892709	0.96616	0.0790821	0.477444	0.797345
ENSG00000100220.12	-0.140787	0.300164	0.559574	0.15368	0.25277	0.522981	0.224267	0.0977242	0.809455	0.128724	0.311215	0.667772	0.17787	0.176016	0.558334
ENSG00000100221.10	-0.0465722	0.612318	0.805548	-0.162412	0.0780822	0.286478	-0.0567528	0.532094	0.939966	-0.178538	0.0420551	0.305917	-0.140619	0.116566	0.476758
ENSG00000100225.18	0.246627	0.523314	0.747531	-1.14705	0.00399362	0.0658011	0.17612	0.644109	0.965854	-0.309644	0.392604	0.731419	-0.368314	0.323969	0.697963
ENSG00000100226.16	0.294777	0.0200073	0.120156	-0.135856	0.266776	0.53843	-0.0803201	0.509642	0.935069	-0.0293299	0.798981	0.932162	-0.142196	0.233889	0.622234
ENSG00000100227.18	0.103124	0.29302	0.55253	-0.0864117	0.371533	0.642223	0.0395947	0.681179	0.96902	0.00893258	0.921996	0.974998	-0.042126	0.654125	0.884987
ENSG00000100228.12	0.633962	0.00501181	0.0576827	0.103156	0.629759	0.824203	0.0868706	0.684661	0.96902	0.205105	0.313717	0.669674	-0.0338384	0.871076	0.963952
ENSG00000100239.16	0.29614	0.00151861	0.0324813	0.246004	0.0067721	0.086025	-0.0119402	0.8912	0.992371	0.211572	0.0133376	0.205319	0.139791	0.105501	0.461436
ENSG00000100241.21	0.265401	0.0762581	0.255313	0.126271	0.386941	0.655099	0.0302982	0.834926	0.986743	0.216751	0.120301	0.460401	0.0553364	0.696578	0.902324
ENSG00000100242.15	0.0538206	0.662183	0.83572	0.0765391	0.529745	0.75992	0.00458747	0.969892	0.999481	0.0698333	0.544997	0.81601	-0.0481977	0.684619	0.897925
ENSG00000100243.21	0.139531	0.52353	0.747574	-0.258295	0.23438	0.503941	0.142047	0.510896	0.935069	0.0240489	0.906263	0.96941	-0.0973698	0.643691	0.880588
ENSG00000100246.13	0.209777	0.139618	0.366342	0.224621	0.109981	0.343614	0.236263	0.0932098	0.805046	0.18706	0.158755	0.51715	0.208527	0.127751	0.4936
ENSG00000100258.18	0.366581	0.0539979	0.210348	0.356185	0.0578543	0.245898	0.119599	0.516993	0.935069	0.25545	0.147703	0.503044	0.128763	0.474709	0.795785
ENSG00000100263.14	0.0555443	0.754686	0.883362	0.196506	0.265969	0.537494	0.00350859	0.984047	0.999562	0.219772	0.190265	0.553937	-0.0158117	0.926403	0.980623
ENSG00000100266.19	0.42968	0.00596127	0.0627007	-0.224994	0.133351	0.379574	0.0556975	0.707028	0.973044	0.0760744	0.588218	0.839714	-0.100723	0.486742	0.8016
ENSG00000100271.17	-0.194183	0.186745	0.431474	-0.113462	0.431952	0.692427	-0.00646977	0.964139	0.998195	-0.000312022	0.998174	0.999718	0.126823	0.368355	0.727188
ENSG00000100280.16	0.0956639	0.454773	0.695222	-0.0939195	0.457451	0.711079	-0.0109195	0.930954	0.995158	0.0627673	0.59962	0.844906	-0.046726	0.704086	0.905612
ENSG00000100281.14	-0.13421	0.0389083	0.174988	-0.0357673	0.569144	0.788123	0.080282	0.204442	0.886512	0.00314038	0.957849	0.986496	-0.00455438	0.940657	0.984886
ENSG00000100284.21	0.50329	0.000554048	0.0203837	0.0714447	0.596668	0.803051	0.0776971	0.565053	0.947527	0.212947	0.100338	0.428583	0.0340919	0.795502	0.939435
ENSG00000100285.9	-0.0918249	0.744215	0.877354	0.0369282	0.894258	0.958934	0.569602	0.0448461	0.746991	0.148058	0.574382	0.830858	0.0740002	0.784874	0.935526
ENSG00000100288.19	0.400616	0.00528279	0.0589495	0.283309	0.0416018	0.207963	0.0878201	0.519231	0.93555	0.360346	0.00715716	0.162575	0.264006	0.0511603	0.356722
ENSG00000100290.3	0.675862	0.0672361	0.237354	0.572791	0.114621	0.350791	0.273014	0.447343	0.923195	0.702941	0.0427791	0.308097	0.503854	0.15378	0.529873
ENSG00000100292.17	0.0568415	0.802047	0.907395	-0.396006	0.081821	0.293866	0.124068	0.580048	0.950034	-0.144424	0.496952	0.795267	-0.22312	0.309581	0.687663
ENSG00000100294.12	0.117884	0.361951	0.619708	0.165107	0.198078	0.464835	-0.0452568	0.722051	0.973044	0.185292	0.128706	0.474319	0.16215	0.1951	0.581593
ENSG00000100296.13	0.260055	0.0176517	0.112376	-0.0213467	0.838897	0.933862	0.0869562	0.409195	0.920914	0.114241	0.254015	0.617054	-0.0160329	0.875598	0.965547
ENSG00000100297.16	0.0991463	0.273394	0.531755	0.106844	0.23263	0.501492	-0.0242933	0.78456	0.981549	0.140639	0.0995885	0.427184	0.0655736	0.450566	0.781601
ENSG00000100298.15	-0.507544	0.157341	0.391715	-0.0581991	0.868207	0.94745	0.126601	0.718277	0.973044	0.00893949	0.978534	0.993714	-0.161153	0.637967	0.878336
ENSG00000100299.18	0.646012	0.000396103	0.0174874	0.308255	0.0715237	0.273787	0.14192	0.400226	0.920914	0.395221	0.0161632	0.218083	0.14955	0.363788	0.724502
ENSG00000100300.18	0.555932	0.0433245	0.185424	0.088349	0.739728	0.883589	0.301476	0.259934	0.9024	0.345669	0.1741	0.533731	0.233254	0.370359	0.728644
ENSG00000100304.13	0.130156	0.320465	0.581208	-0.026489	0.836971	0.932987	0.101152	0.433427	0.92304	0.00764913	0.94998	0.984661	-0.0699014	0.578304	0.851923
ENSG00000100307.13	0.348687	3.0729e-05	0.00724783	0.175944	0.0226162	0.152948	0.0649765	0.388337	0.920239	0.223371	0.00276814	0.115026	0.159	0.0339823	0.311094
ENSG00000100311.16	-0.174195	0.419195	0.66827	-0.18106	0.395422	0.661328	-0.223945	0.294194	0.90457	-0.203636	0.313803	0.66969	-0.251665	0.22776	0.617377
ENSG00000100316.16	0.247557	0.27617	0.53458	0.690277	0.00317603	0.0580011	0.627432	0.00688261	0.743938	0.627532	0.00449863	0.136647	0.691677	0.00250138	0.133754
ENSG00000100319.12	0.244553	0.0283974	0.145911	0.0637031	0.553692	0.777291	0.210238	0.0549229	0.767828	0.153963	0.134785	0.484027	0.155377	0.142514	0.51641
ENSG00000100320.23	-0.0111382	0.971687	0.988826	0.378171	0.226082	0.494714	0.258083	0.406766	0.920914	0.0536821	0.854966	0.953053	0.173689	0.566324	0.845982
ENSG00000100321.15	-0.204644	0.30618	0.56601	0.136039	0.489658	0.730945	0.0785802	0.689346	0.96902	0.0902808	0.627979	0.85644	0.0524422	0.784382	0.935497
ENSG00000100324.14	-0.0133406	0.90222	0.957155	0.143264	0.185716	0.44892	0.0848989	0.430093	0.92304	0.144668	0.158909	0.51715	0.0699553	0.504679	0.813503
ENSG00000100325.15	0.342789	0.336711	0.595854	-0.702412	0.0497971	0.228906	0.284406	0.418973	0.921669	0.0758602	0.819425	0.939588	-0.0658491	0.847373	0.956977
ENSG00000100330.15	0.387923	0.00531919	0.0590174	-0.264369	0.0494263	0.228137	-0.0187821	0.886656	0.991969	-0.0425266	0.733496	0.902675	-0.181831	0.161556	0.541543
ENSG00000100335.15	-0.0198021	0.804699	0.909036	-0.0549671	0.488067	0.730171	-0.00690901	0.930372	0.995158	-0.0425308	0.570858	0.828879	-0.0556002	0.472217	0.794609
ENSG00000100342.20	0.00948916	0.956164	0.980742	-0.247915	0.150466	0.401973	0.084935	0.618841	0.96191	-0.136495	0.3999	0.736204	-0.163052	0.329382	0.702468
ENSG00000100345.21	0.328887	0.0473386	0.194516	-0.344683	0.0358122	0.193428	0.00726908	0.963837	0.998195	-0.043355	0.775405	0.921135	-0.329587	0.0394492	0.327658
ENSG00000100346.17	0.305249	0.22905	0.48307	0.364223	0.147612	0.397931	0.00799025	0.97437	0.999562	0.202369	0.392259	0.731419	0.180846	0.457328	0.786179
ENSG00000100347.15	-0.115073	0.169621	0.408976	0.163184	0.0510036	0.231618	0.00501504	0.951181	0.997046	0.0963153	0.218315	0.584115	0.166891	0.0411569	0.333881
ENSG00000100348.10	0.0127521	0.922911	0.966234	-0.0244321	0.851118	0.939395	0.168628	0.199081	0.883139	0.10582	0.392632	0.731419	0.115997	0.363019	0.724502
ENSG00000100350.14	0.0876149	0.581457	0.785183	0.0488772	0.755255	0.892088	-0.249309	0.116475	0.83767	0.150758	0.312582	0.668741	0.0277604	0.855927	0.959151
ENSG00000100351.16	-0.0961986	0.393228	0.646544	-0.0988923	0.374345	0.6442	-0.00806746	0.941982	0.996837	-0.000422749	0.996788	0.99962	0.0170661	0.874603	0.965523
ENSG00000100353.18	0.117784	0.394623	0.647169	0.308227	0.0274364	0.168594	0.371869	0.00852246	0.743938	0.345286	0.00982718	0.185531	0.355897	0.00975431	0.200932
ENSG00000100354.21	0.119137	0.0579659	0.218536	-0.0541582	0.375577	0.645197	-0.0656231	0.283924	0.90457	-0.0505797	0.382343	0.723915	-0.122799	0.0430799	0.338173
ENSG00000100359.21	0.0515667	0.793012	0.903431	0.518126	0.0100074	0.102078	-0.0311326	0.872536	0.991336	0.195784	0.289736	0.649144	0.18484	0.331208	0.703629
ENSG00000100360.15	-0.000699746	0.993033	0.997901	0.253837	0.00230363	0.050371	0.0623507	0.43235	0.92304	0.178256	0.020926	0.240363	0.193036	0.0154467	0.230294
ENSG00000100364.18	-0.0274498	0.832048	0.921892	-0.198499	0.125156	0.367298	0.0212863	0.867742	0.991205	-0.0166689	0.890515	0.965626	-0.102371	0.413254	0.759258
ENSG00000100365.15	0.738954	0.00153302	0.0326273	0.0517365	0.812465	0.920837	0.321714	0.144613	0.849027	0.313356	0.133908	0.482048	0.174615	0.413266	0.759258
ENSG00000100368.14	0.428826	0.0417342	0.181799	-0.395932	0.0562997	0.242767	0.0742909	0.71509	0.973044	-0.0396283	0.837082	0.946138	-0.215428	0.280541	0.665888
ENSG00000100372.15	-0.144797	0.186232	0.43093	0.148899	0.16908	0.426602	0.0598369	0.577272	0.949832	0.0534623	0.599064	0.844906	0.13447	0.202317	0.590918
ENSG00000100373.10	-0.0838535	0.738696	0.874931	-0.338574	0.17665	0.437635	-0.331783	0.18532	0.879819	-0.336584	0.156658	0.515276	0.0216022	0.928884	0.981219
ENSG00000100376.12	-0.0190977	0.915675	0.962756	0.0564004	0.751656	0.89022	-0.0763052	0.668688	0.968101	-0.0456355	0.786918	0.926743	-0.000253586	0.998836	0.999474
ENSG00000100379.17	0.0640288	0.643632	0.824129	0.0796836	0.560204	0.782477	-0.016448	0.904122	0.993546	0.11428	0.378975	0.721578	0.237149	0.0799058	0.415189
ENSG00000100380.14	-0.0433127	0.777375	0.895308	-0.29172	0.05851	0.247313	0.198512	0.193369	0.881392	-0.0128925	0.928303	0.977235	-0.0473517	0.748359	0.922077
ENSG00000100385.14	-0.0898305	0.713533	0.862208	0.159304	0.510465	0.745692	0.137676	0.569287	0.947939	-0.0175019	0.939025	0.981493	0.0645952	0.78401	0.935488
ENSG00000100387.8	-0.111506	0.42927	0.676724	0.0595136	0.668526	0.845268	0.21433	0.127449	0.843321	0.0995403	0.450644	0.768266	0.186511	0.172817	0.553697
ENSG00000100393.13	0.210141	0.0157013	0.104826	-0.227427	0.00850448	0.0942863	-0.0467931	0.574596	0.949546	-0.0964061	0.225119	0.589163	-0.20904	0.0127949	0.217691
ENSG00000100395.15	-0.000422379	0.996147	0.999032	0.102355	0.239571	0.510069	0.0299419	0.729049	0.973044	0.0956045	0.246153	0.609797	0.109617	0.197313	0.584338
ENSG00000100401.19	0.0071468	0.949907	0.9779	0.101207	0.369778	0.640852	0.0150904	0.893166	0.992633	0.0863425	0.418909	0.750127	0.0524867	0.632421	0.876352
ENSG00000100403.12	-0.0478833	0.660694	0.834862	0.0671278	0.533672	0.762806	-0.0234699	0.827419	0.985768	0.071193	0.486182	0.787718	0.0447147	0.670472	0.891802
ENSG00000100410.8	-0.0746756	0.660032	0.834392	0.219651	0.193787	0.459401	0.164527	0.328463	0.90457	0.0298276	0.85093	0.951508	0.108529	0.50754	0.814493
ENSG00000100412.16	0.0373268	0.720185	0.865388	-0.0921659	0.372225	0.642859	-0.00967404	0.925062	0.994438	0.0119263	0.902588	0.96785	-0.0899415	0.372028	0.728891
ENSG00000100413.17	0.0069912	0.946248	0.976478	0.202552	0.0526401	0.235541	0.0522947	0.610121	0.959192	0.103526	0.288908	0.648386	0.181901	0.0735398	0.404798
ENSG00000100416.14	0.0595393	0.503354	0.73205	0.309391	0.000894311	0.0310753	0.00630613	0.942651	0.996837	0.220983	0.0102573	0.188686	0.278989	0.00196312	0.125803
ENSG00000100417.12	0.299344	0.0176434	0.112376	0.19066	0.119377	0.358178	0.295887	0.0175573	0.743938	0.40174	0.000949388	0.0763603	0.309109	0.0113241	0.209204
ENSG00000100418.8	0.0565716	0.523014	0.747448	-0.0691507	0.429781	0.690425	0.0269508	0.757623	0.977208	0.0552308	0.505223	0.798667	-0.00171444	0.983935	0.994787
ENSG00000100422.14	0.134558	0.0275707	0.143876	0.0897656	0.131214	0.376102	0.047766	0.417806	0.921669	0.0702625	0.210631	0.575473	0.0925154	0.11128	0.471693
ENSG00000100425.18	0.13453	0.0481193	0.196269	0.11452	0.0868128	0.303255	0.00872668	0.894533	0.992803	0.0747416	0.234255	0.59946	0.0257389	0.68876	0.899294
ENSG00000100426.7	0.0219232	0.734282	0.872523	-0.0378777	0.55316	0.776842	-0.0571616	0.371965	0.916719	0.030205	0.61747	0.853189	-0.00228622	0.970673	0.990436
ENSG00000100427.15	-0.361845	0.208196	0.457704	0.0577221	0.837591	0.933112	-0.0750166	0.789971	0.981549	-0.270204	0.313698	0.669674	-0.150283	0.584835	0.85564
ENSG00000100429.18	0.290876	0.112588	0.322326	0.263552	0.144653	0.394403	0.0431613	0.80911	0.98289	0.160466	0.345295	0.695245	0.181066	0.301474	0.682235
ENSG00000100433.15	-0.0678204	0.822909	0.918848	-0.298407	0.321187	0.593804	0.0506655	0.865558	0.991134	-0.365499	0.201237	0.566649	-0.0491635	0.866255	0.962614
ENSG00000100439.10	0.514233	0.00322429	0.0461479	-0.193251	0.243344	0.514443	0.092062	0.576199	0.9498	0.0426264	0.78445	0.924861	-0.0476025	0.766739	0.928917
ENSG00000100441.10	0.197228	0.00967693	0.0813003	-0.0317539	0.662128	0.842001	0.0401534	0.580794	0.950034	0.0945112	0.173656	0.533515	0.064813	0.36219	0.724502
ENSG00000100442.11	-0.258859	0.116048	0.327869	0.0855691	0.594542	0.80204	0.0193381	0.904116	0.993546	0.0162429	0.914945	0.972869	0.151373	0.336086	0.706905
ENSG00000100445.17	0.031098	0.755709	0.883998	0.25839	0.0114388	0.108555	0.0869932	0.379943	0.918413	0.0988713	0.293077	0.652497	0.21946	0.0264284	0.28334
ENSG00000100450.13	-0.271811	0.445756	0.688661	0.31032	0.378589	0.648229	0.281439	0.424209	0.921669	-0.126887	0.70297	0.889576	0.156652	0.647627	0.881917
ENSG00000100453.13	-0.150348	0.663687	0.836503	0.105492	0.75727	0.893395	0.143086	0.675195	0.968943	-0.360309	0.268095	0.629726	-0.0129133	0.969046	0.990092
ENSG00000100461.18	0.271312	0.00274094	0.0422562	-0.117485	0.172066	0.430361	-0.0060636	0.943244	0.996837	0.0059913	0.940811	0.982184	-0.0853233	0.307136	0.686745
ENSG00000100462.16	-0.0548568	0.676824	0.843215	-0.171641	0.190376	0.454694	0.0857923	0.509852	0.935069	-0.0809912	0.511343	0.801995	-0.094861	0.455321	0.784725
ENSG00000100473.17	-0.0234418	0.927316	0.96829	0.257408	0.313124	0.585891	-0.0314482	0.901392	0.993391	0.0670171	0.780544	0.9231	0.153231	0.536785	0.830401
ENSG00000100478.14	-0.241329	0.0477007	0.195271	0.063024	0.593345	0.801461	-0.191607	0.108828	0.835415	-0.0287206	0.797053	0.931174	0.00916799	0.936434	0.983498
ENSG00000100479.13	-0.209681	0.57903	0.783846	-0.426624	0.255596	0.52628	-0.0744712	0.841639	0.987387	-0.157821	0.655204	0.869464	0.144402	0.691436	0.900667
ENSG00000100483.14	0.0778656	0.558875	0.772456	-0.0700144	0.594509	0.80204	-0.170458	0.198305	0.882915	-0.0857831	0.491631	0.792183	-0.175444	0.175103	0.557185
ENSG00000100485.12	0.110101	0.42028	0.669292	-0.301863	0.0287098	0.172479	-0.134146	0.320995	0.90457	-0.218412	0.0913408	0.414215	-0.285598	0.0336035	0.309901
ENSG00000100490.9	-0.0818958	0.507256	0.735303	-0.280802	0.0247582	0.160018	0.04806	0.693128	0.969454	-0.0987633	0.39348	0.731501	-0.0834721	0.483087	0.799053
ENSG00000100503.23	0.241629	0.00947902	0.0807348	-0.136481	0.128507	0.372478	0.0905017	0.310125	0.90457	-0.0266989	0.750757	0.909807	-0.0674256	0.437173	0.773129
ENSG00000100504.17	0.588625	0.0102695	0.0838007	-0.304762	0.167462	0.424412	0.20567	0.348875	0.90765	0.0708332	0.732392	0.901898	-0.0934419	0.661437	0.887794
ENSG00000100505.13	-0.0417266	0.852014	0.93125	-0.114355	0.605162	0.808793	-0.188913	0.394239	0.920914	-0.207928	0.32294	0.677364	-0.19158	0.37592	0.731946
ENSG00000100519.12	-0.0518612	0.715803	0.863437	0.161441	0.254168	0.524544	0.215399	0.130215	0.843321	0.126045	0.346285	0.696128	0.231616	0.0961548	0.445531
ENSG00000100522.10	-0.489959	0.000307854	0.0158144	-0.178065	0.158112	0.411946	-0.18814	0.13636	0.843321	-0.357232	0.00389385	0.130436	-0.161493	0.188783	0.576222
ENSG00000100523.14	-0.323787	0.0052618	0.0588421	0.00663052	0.951858	0.98251	-0.174548	0.116802	0.838106	-0.135645	0.196356	0.560115	-0.0206379	0.847265	0.956917
ENSG00000100528.12	-0.375453	0.00035663	0.0165511	-0.263307	0.00879973	0.0961158	-0.202245	0.0411307	0.743938	-0.348875	0.00038728	0.0525054	-0.223207	0.0216394	0.260916
ENSG00000100532.12	-0.296479	0.0149038	0.101691	0.0297878	0.79817	0.914349	0.0035068	0.975975	0.999562	-0.123449	0.266327	0.628396	-0.0357188	0.753302	0.923617
ENSG00000100554.12	0.108309	0.430105	0.677442	0.10854	0.423422	0.685131	0.269902	0.0504175	0.755175	0.0419804	0.743102	0.907234	0.195067	0.14349	0.517477
ENSG00000100558.9	0.26008	0.55049	0.767339	-0.879263	0.0451322	0.217185	0.509125	0.239288	0.899278	0.264366	0.516758	0.805362	0.195889	0.640431	0.879132
ENSG00000100564.9	-0.124935	0.19722	0.444875	0.0138207	0.884141	0.953982	-0.0819818	0.389218	0.920239	0.0232522	0.795856	0.930756	-0.0112121	0.903536	0.974144
ENSG00000100567.13	-0.179031	0.217757	0.469255	0.0438873	0.757873	0.893693	0.1789	0.212483	0.892134	0.0199952	0.882099	0.962966	0.160269	0.251583	0.640314
ENSG00000100568.11	-0.134509	0.236757	0.493044	-0.376166	0.00141316	0.0398882	0.0734884	0.510595	0.935069	-0.159031	0.136655	0.487452	-0.173147	0.116029	0.476232
ENSG00000100575.14	-0.275152	0.022012	0.126376	0.189387	0.105431	0.335879	0.0567488	0.623113	0.962422	0.0272672	0.802984	0.934743	0.167142	0.141954	0.515788
ENSG00000100577.19	0.0540333	0.607074	0.802934	0.202279	0.05567	0.241281	-0.017879	0.863039	0.990852	0.0958145	0.331544	0.684313	0.166951	0.103507	0.457323
ENSG00000100578.15	-0.253962	0.020986	0.123071	-0.0523873	0.620163	0.81836	-0.158392	0.138143	0.843321	-0.149468	0.139665	0.492072	-0.0987986	0.33969	0.709546
ENSG00000100580.8	-0.147457	0.0594219	0.221696	-0.146178	0.0585174	0.247313	-0.0642447	0.398399	0.920914	-0.171484	0.020365	0.237594	-0.128014	0.0882585	0.431062
ENSG00000100591.8	0.0796116	0.604095	0.801171	0.150462	0.322937	0.59558	0.358442	0.0214471	0.743938	0.32515	0.0272921	0.265707	0.341409	0.0245308	0.27588
ENSG00000100592.15	-0.183602	0.0656888	0.234459	-0.214477	0.0306429	0.178911	-0.113384	0.244573	0.899295	-0.206549	0.0281205	0.268249	-0.121427	0.202082	0.590918
ENSG00000100596.6	-0.0301631	0.697274	0.852715	-0.362868	1.85228e-05	0.0056646	-0.0847465	0.271206	0.90374	-0.241314	0.00162078	0.0896969	-0.32905	5.60563e-05	0.0311347
ENSG00000100599.16	0.326614	0.0154929	0.103999	0.0239123	0.853054	0.940657	0.0855741	0.50835	0.935069	0.118253	0.335951	0.688345	-0.0346657	0.783154	0.935393
ENSG00000100600.15	-0.178108	0.208836	0.458115	-0.07535	0.587757	0.797706	-0.183467	0.190263	0.881392	-0.0921865	0.484359	0.7861	-0.0434283	0.748494	0.922077
ENSG00000100601.10	-0.0900213	0.277422	0.535583	0.0755454	0.355231	0.627706	0.0143188	0.860287	0.990787	-0.0947035	0.222798	0.587193	0.0813687	0.307833	0.687027
ENSG00000100603.13	0.0578574	0.677284	0.84341	0.0170565	0.901055	0.96192	0.282328	0.0440827	0.746991	0.17375	0.185397	0.54898	0.208402	0.124143	0.487122
ENSG00000100605.17	0.449535	0.00947347	0.0807348	-0.118008	0.475581	0.722136	0.252552	0.130487	0.843321	0.168579	0.283704	0.643857	0.0634823	0.693439	0.900861
ENSG00000100612.14	0.313959	0.038143	0.173246	-0.0634531	0.664397	0.843023	0.168258	0.252833	0.899295	-0.0166589	0.904213	0.968483	0.00313057	0.982475	0.994117
ENSG00000100614.18	-0.0084595	0.96588	0.985584	-0.718156	0.000572268	0.0255165	0.107003	0.584404	0.950871	-0.28102	0.133536	0.481435	-0.360901	0.0630151	0.382714
ENSG00000100628.11	-0.209222	0.3134	0.574605	0.126646	0.535275	0.763876	0.0891787	0.662102	0.967847	-0.0128737	0.946855	0.983573	0.296962	0.139975	0.513863
ENSG00000100629.17	-0.0943543	0.368196	0.624715	0.261272	0.0141958	0.121846	0.0841698	0.415982	0.921669	0.10418	0.289123	0.6486	0.0840994	0.404826	0.752593
ENSG00000100632.11	0.0262479	0.901041	0.956304	0.37088	0.0801473	0.29095	0.565918	0.00891575	0.743938	0.228533	0.250586	0.614088	0.436417	0.0361206	0.318304
ENSG00000100644.17	0.0838932	0.529265	0.752137	-0.535128	0.000166539	0.0154998	-0.197159	0.138216	0.843321	-0.359025	0.00568275	0.152236	-0.40908	0.00241272	0.133434
ENSG00000100647.8	0.338178	0.0127636	0.093706	-0.334992	0.0125178	0.114244	-0.0243465	0.851088	0.989563	-0.0721105	0.557922	0.821955	-0.202603	0.114034	0.474374
ENSG00000100650.15	0.0534598	0.449627	0.690481	0.241045	0.00109378	0.034811	0.0874678	0.212831	0.892134	0.134727	0.0456368	0.316419	0.149618	0.0316763	0.302812
ENSG00000100664.11	-0.156921	0.0322831	0.157287	-0.0789059	0.266977	0.538433	-0.0481301	0.496555	0.932715	-0.110758	0.102691	0.433368	-0.0372284	0.589443	0.85819
ENSG00000100678.18	0.360405	0.381579	0.636075	-1.25232	0.00320291	0.05812	0.29773	0.4637	0.926976	-0.236731	0.538213	0.813175	-0.864292	0.0328771	0.3082
ENSG00000100697.14	0.110293	0.295258	0.554631	-0.267203	0.012547	0.114364	-0.103216	0.321034	0.90457	-0.167988	0.091489	0.414215	-0.258009	0.0134087	0.22161
ENSG00000100711.13	0.21874	0.0201237	0.12056	0.225156	0.0156796	0.127888	0.151727	0.097701	0.809455	0.296529	0.00107663	0.0799028	0.196598	0.0295525	0.295031
ENSG00000100714.16	-0.239182	0.00442937	0.0538974	-0.0249798	0.753224	0.891035	0.0292396	0.712925	0.973044	-0.0230773	0.759161	0.914061	-0.00519046	0.946579	0.98598
ENSG00000100721.11	-0.108052	0.618132	0.809662	0.158455	0.459918	0.713268	0.0651444	0.760704	0.977314	0.251108	0.218819	0.584128	0.315939	0.134471	0.504648
ENSG00000100722.20	-0.224088	0.0055783	0.0606657	0.0490328	0.522857	0.754279	-0.0915204	0.235551	0.899278	-0.12107	0.100036	0.428122	0.0161674	0.828676	0.950836
ENSG00000100726.15	0.206043	0.243602	0.500528	0.312415	0.0762552	0.283027	0.0753994	0.663728	0.968087	0.275804	0.0977993	0.423904	0.202755	0.233806	0.622109
ENSG00000100731.15	0.260166	0.0207714	0.122518	-0.148902	0.172078	0.430361	-0.1461	0.180129	0.872289	-0.152198	0.141317	0.493729	-0.248295	0.0219293	0.26239
ENSG00000100744.15	-0.176708	0.156707	0.390929	-0.0272131	0.823399	0.926619	0.0537028	0.659881	0.967047	-0.154017	0.186476	0.549701	0.0118829	0.920404	0.978982
ENSG00000100749.8	-0.143116	0.468648	0.706788	-0.106863	0.583325	0.795351	0.194379	0.320192	0.90457	0.0176649	0.923631	0.975578	0.109193	0.565625	0.845467
ENSG00000100764.14	0.015814	0.869631	0.940534	0.0019944	0.983277	0.993209	0.150917	0.117531	0.839203	0.0720332	0.425817	0.753354	0.0366012	0.693565	0.900861
ENSG00000100767.16	0.224293	0.28786	0.547	0.175861	0.397754	0.663746	0.068836	0.739825	0.973491	0.3203	0.107557	0.440094	-0.115997	0.566641	0.845982
ENSG00000100784.12	0.306073	0.0290289	0.14731	-0.0172392	0.898344	0.960902	-0.00547797	0.967616	0.998646	0.0342812	0.788642	0.92739	0.00125438	0.992396	0.996927
ENSG00000100796.17	-0.150761	0.0452364	0.189878	-0.128202	0.0829932	0.296284	-0.0690502	0.344923	0.905809	-0.139014	0.0483229	0.323241	-0.0682335	0.338733	0.709094
ENSG00000100802.15	0.0601602	0.426391	0.674373	0.13967	0.0654949	0.262193	0.169832	0.0263625	0.743938	0.0934364	0.189364	0.553232	0.0264707	0.715678	0.911166
ENSG00000100804.18	0.141296	0.373704	0.629777	0.443496	0.00640743	0.0835737	0.381301	0.0179043	0.743938	0.419925	0.00643527	0.157123	0.45566	0.0042421	0.161237
ENSG00000100811.13	-0.036099	0.564238	0.775406	-0.252882	0.000153822	0.0150483	-0.0373285	0.546148	0.943283	-0.135263	0.0244402	0.254113	-0.175043	0.00533138	0.16751
ENSG00000100813.14	0.159293	0.00127451	0.0302683	0.085708	0.0680369	0.267387	0.0253603	0.583089	0.950453	0.0722111	0.10336	0.434402	0.0545324	0.229178	0.618478
ENSG00000100814.18	-0.374133	0.00454776	0.054605	0.0612998	0.623245	0.820649	-0.0749859	0.548139	0.943283	-0.133147	0.262651	0.625181	0.0327464	0.787717	0.9371
ENSG00000100815.12	-0.270734	0.0344202	0.163489	-0.031671	0.79749	0.914114	-0.0691417	0.575865	0.949546	-0.140043	0.234464	0.59946	-0.0380443	0.752057	0.922986
ENSG00000100823.12	-0.0572278	0.680398	0.845001	0.286073	0.0413373	0.207457	0.35736	0.0117958	0.743938	0.268643	0.0430745	0.30851	0.295814	0.0310155	0.300859
ENSG00000100836.10	0.0959619	0.220925	0.473062	0.163869	0.0371722	0.196872	0.0736655	0.339862	0.90457	0.154323	0.0382636	0.295656	0.120162	0.11358	0.4738
ENSG00000100852.13	-0.414364	0.00396825	0.050968	-0.183524	0.180645	0.442655	-0.172046	0.208936	0.887799	-0.259153	0.0485221	0.323443	-0.202216	0.131484	0.499316
ENSG00000100865.15	0.128092	0.281827	0.540488	0.00493868	0.966278	0.988437	0.0374387	0.748731	0.9761	0.107035	0.33589	0.688331	0.059555	0.601759	0.862319
ENSG00000100883.12	-0.149431	0.106999	0.312096	-0.0516391	0.568032	0.787208	0.00566035	0.950011	0.996837	-0.030666	0.72014	0.89688	0.00678854	0.938561	0.984512
ENSG00000100888.13	0.0478291	0.433785	0.680058	-0.111857	0.0678135	0.266944	-0.0298354	0.620357	0.962145	-0.0519114	0.364463	0.711731	-0.136911	0.023274	0.270035
ENSG00000100889.11	-0.0818989	0.470865	0.708446	-0.0639963	0.567938	0.78715	-0.05049	0.652089	0.966612	-0.0439927	0.678341	0.878	0.00603286	0.95591	0.987967
ENSG00000100890.15	0.0426887	0.70037	0.854069	0.0406515	0.710595	0.868927	-0.0226176	0.836358	0.986768	0.0876899	0.399644	0.7361	-0.0348794	0.744095	0.921025
ENSG00000100897.17	0.0315918	0.807041	0.910592	-0.238468	0.0667179	0.264859	0.0473707	0.710892	0.973044	-0.0414057	0.73234	0.901898	-0.0560922	0.652865	0.884408
ENSG00000100902.10	-0.137577	0.233177	0.488543	0.105261	0.354241	0.6266	0.0760261	0.50249	0.934227	0.00272418	0.979717	0.994269	0.0568617	0.606783	0.863795
ENSG00000100906.10	0.434723	0.00394362	0.0509386	-0.237502	0.100084	0.327347	0.129438	0.365237	0.91413	-0.0159757	0.905694	0.96917	-0.0546357	0.694168	0.901167
ENSG00000100908.14	0.104663	0.542665	0.761661	0.11476	0.499329	0.738653	0.00861752	0.959443	0.997942	0.00859373	0.957311	0.986166	0.221993	0.183462	0.568394
ENSG00000100911.16	-0.0133692	0.94546	0.976423	0.223423	0.250423	0.521118	0.369658	0.0602618	0.777348	0.172569	0.347602	0.696986	0.295738	0.121032	0.481833
ENSG00000100916.14	-0.377228	0.0771672	0.256995	-0.0264397	0.898503	0.960956	-0.0714969	0.730297	0.973044	-0.384809	0.0547513	0.340098	0.0978137	0.628964	0.875279
ENSG00000100918.13	0.334355	0.020348	0.12105	0.106054	0.44441	0.701724	0.0296159	0.830403	0.986496	0.191044	0.149188	0.505371	-0.00580354	0.965671	0.9894
ENSG00000100926.15	0.0353552	0.816695	0.915373	-0.175284	0.24787	0.519051	-0.158323	0.295976	0.90457	-0.15565	0.278354	0.638711	-0.170617	0.248869	0.638451
ENSG00000100934.15	-0.151781	0.00482309	0.0562247	-0.162912	0.00235766	0.0504677	-0.094492	0.0683897	0.785336	-0.203812	0.000102004	0.0323178	-0.125875	0.0141937	0.224133
ENSG00000100938.17	0.254814	0.0409417	0.180198	0.0144163	0.904664	0.963833	0.162885	0.180153	0.872289	0.0775326	0.497591	0.795267	0.0884532	0.452574	0.782736
ENSG00000100941.9	0.0516574	0.741447	0.87632	0.40096	0.0121729	0.11239	0.288204	0.0670615	0.782802	0.318814	0.0336092	0.283193	0.323283	0.0362601	0.319022
ENSG00000100949.14	0.27215	0.0586235	0.219967	0.186775	0.18449	0.447591	0.0571624	0.682056	0.96902	0.183749	0.168499	0.527952	0.0493263	0.717004	0.911375
ENSG00000100979.15	0.754223	0.0496489	0.199953	-0.0714789	0.847505	0.93768	0.742947	0.0502293	0.755175	-0.15918	0.65154	0.867425	0.201891	0.578209	0.851923
ENSG00000100982.12	0.271069	0.0353352	0.165659	0.0202517	0.870481	0.947983	0.0556218	0.65459	0.966612	0.139201	0.240261	0.604379	-0.0177448	0.883556	0.967935
ENSG00000100983.11	0.0483724	0.624001	0.813081	0.100736	0.303472	0.576628	0.0841543	0.389176	0.920239	0.0962099	0.299613	0.657981	0.167359	0.0828932	0.422359
ENSG00000100985.7	1.50773	0.000216005	0.0140346	-0.137444	0.712871	0.869957	0.321459	0.390941	0.920345	0.127641	0.718291	0.896133	-0.168811	0.64325	0.880474
ENSG00000100991.12	0.230408	0.00154158	0.0326482	-0.038464	0.572368	0.790185	-0.0314767	0.643887	0.965854	0.091604	0.15957	0.517611	0.000277317	0.996665	0.998579
ENSG00000100994.12	-0.00336873	0.977979	0.991726	-0.141405	0.244201	0.515487	-0.0200089	0.868178	0.991205	-0.0430438	0.706441	0.891551	-0.118927	0.314441	0.690131
ENSG00000100997.19	-0.0438393	0.59498	0.795507	0.0493432	0.544793	0.770577	-0.0527665	0.517365	0.935069	0.00401119	0.958477	0.986848	0.00792667	0.920406	0.978982
ENSG00000101000.6	-0.267655	0.392021	0.645524	-0.0702754	0.819346	0.924354	0.235618	0.445142	0.923195	-0.0941347	0.746828	0.90837	-0.0120333	0.968012	0.989865
ENSG00000101003.10	-0.379812	0.197182	0.444875	-0.0439421	0.878862	0.951515	-0.170488	0.55499	0.944826	-0.306104	0.265564	0.628396	-0.112089	0.690432	0.900254
ENSG00000101004.15	-0.689467	0.0267487	0.141233	0.0260863	0.930552	0.973089	-0.285064	0.343237	0.904919	-0.275859	0.333086	0.68599	-0.230611	0.431155	0.770229
ENSG00000101017.13	-0.134685	0.311657	0.572691	0.262515	0.0492944	0.22773	0.0645863	0.621794	0.962422	0.224358	0.0750227	0.382852	0.254325	0.0508014	0.356722
ENSG00000101019.22	-0.151583	0.118459	0.331699	0.138548	0.147745	0.398099	-0.0613125	0.517998	0.935069	-0.0175479	0.844855	0.949649	0.115544	0.214495	0.604577
ENSG00000101040.19	0.0382142	0.495444	0.726499	0.0318337	0.56504	0.785408	0.0228156	0.679801	0.96902	0.0352568	0.501462	0.796437	-0.0281463	0.601887	0.862319
ENSG00000101052.12	-0.065643	0.529639	0.752312	-0.0669956	0.516058	0.749549	0.224674	0.0331943	0.743938	0.0520647	0.59395	0.843225	0.137435	0.175307	0.557505
ENSG00000101057.16	0.164646	0.61988	0.810717	-0.342212	0.298731	0.571618	0.065653	0.841102	0.987387	-0.0753681	0.808077	0.93539	-0.0485933	0.87908	0.966695
ENSG00000101079.21	0.0755765	0.388787	0.642431	-0.220008	0.0136187	0.118858	-0.00216709	0.979958	0.999562	-0.0380851	0.6416	0.863063	-0.120489	0.156654	0.533585
ENSG00000101082.14	-0.00240574	0.987306	0.995652	-0.198538	0.187834	0.451503	-0.0946534	0.527099	0.937354	-0.182102	0.202024	0.567262	-0.0764983	0.600038	0.861556
ENSG00000101084.18	0.263192	0.10567	0.309688	-0.064157	0.685714	0.855187	0.04237	0.789171	0.981549	0.0504668	0.736799	0.904054	0.000965626	0.995014	0.997744
ENSG00000101096.20	-0.269978	0.0311469	0.154017	-0.0439357	0.715907	0.872136	-0.102597	0.396903	0.920914	-0.1433	0.213726	0.579401	-0.0934587	0.428645	0.769435
ENSG00000101104.12	0.326415	0.00250922	0.0404086	0.233601	0.0250725	0.161053	-0.0843146	0.407725	0.920914	0.236222	0.0171909	0.220619	0.12285	0.218286	0.607313
ENSG00000101109.12	0.128957	0.0828232	0.266958	-0.170939	0.021498	0.149617	0.0151324	0.834121	0.986727	-0.0788626	0.252561	0.615395	-0.106921	0.133889	0.504001
ENSG00000101126.17	-0.0485834	0.496274	0.727035	-0.121024	0.0903094	0.310369	-0.0149288	0.831986	0.986538	-0.118274	0.0808964	0.394759	-0.0955576	0.168128	0.5492
ENSG00000101132.10	-0.344316	0.214685	0.465167	-0.00211103	0.993803	0.998209	-0.176175	0.517817	0.935069	-0.121792	0.636635	0.860475	0.0153315	0.953888	0.9872
ENSG00000101138.11	-0.152784	0.0337098	0.161406	-0.170463	0.0171497	0.13434	-0.0623725	0.370449	0.91548	-0.118836	0.0753625	0.383676	-0.0664579	0.328326	0.702159
ENSG00000101146.13	0.00549081	0.932545	0.970626	0.0185631	0.77211	0.900385	-0.0474632	0.46011	0.925285	-0.0125904	0.835708	0.945601	0.0409075	0.513708	0.817772
ENSG00000101150.17	0.459939	0.0032938	0.0465329	-0.0725882	0.622922	0.820424	0.108296	0.463906	0.926976	0.0941974	0.501098	0.79635	0.00139454	0.992263	0.996927
ENSG00000101152.11	0.34486	0.00472784	0.0557561	-0.0950435	0.411943	0.675189	0.0278882	0.809129	0.98289	0.063758	0.560555	0.823312	-0.0927398	0.4118	0.75768
ENSG00000101158.14	-0.0379655	0.613771	0.806526	0.13177	0.0806554	0.292015	0.0488908	0.510906	0.935069	0.152216	0.0345494	0.285754	0.13166	0.0737866	0.405264
ENSG00000101160.14	0.140774	0.371307	0.627766	-0.215631	0.16811	0.425539	0.121487	0.434229	0.92304	0.00745467	0.959473	0.987533	-0.0985977	0.514874	0.817911
ENSG00000101161.8	0.128195	0.212112	0.462063	0.0312997	0.755871	0.89251	0.148228	0.145299	0.849239	0.154042	0.110966	0.446329	0.0510602	0.603435	0.863004
ENSG00000101162.3	-0.0626231	0.886196	0.948455	-1.74833	0.000180815	0.015884	0.0314783	0.941929	0.996837	-0.594204	0.151174	0.508422	-0.757686	0.0771635	0.410735
ENSG00000101166.16	-0.179852	0.0445818	0.188602	0.0005381	0.995038	0.998634	0.0922369	0.289316	0.90457	-0.106522	0.197764	0.561343	0.0183808	0.827637	0.950575
ENSG00000101181.17	0.411097	3.46023e-05	0.00740576	0.17364	0.056172	0.24255	0.0696881	0.435865	0.92304	0.208747	0.0165898	0.218229	0.133252	0.130147	0.497639
ENSG00000101182.15	0.0952515	0.500314	0.73022	0.240603	0.0889204	0.307031	0.323343	0.0239031	0.743938	0.226511	0.0908844	0.4142	0.333538	0.0172622	0.238383
ENSG00000101187.16	0.0105123	0.969068	0.987244	0.168287	0.53052	0.760232	-0.219894	0.413169	0.921469	0.0742682	0.769785	0.918575	0.451403	0.0888532	0.431609
ENSG00000101188.5	-0.0524763	0.911605	0.961706	-0.369777	0.429854	0.690477	-0.183982	0.693744	0.969454	0.122098	0.78258	0.923771	-0.425554	0.352288	0.716967
ENSG00000101189.7	0.0783712	0.479551	0.715092	0.1625	0.141291	0.390064	0.142079	0.197176	0.8825	0.120052	0.249195	0.612948	0.144722	0.178431	0.561765
ENSG00000101190.12	-0.0732324	0.426171	0.67437	-0.0793084	0.383232	0.652179	-0.0370176	0.683056	0.96902	-0.0213513	0.803579	0.93484	-0.0164156	0.852642	0.958392
ENSG00000101191.16	0.115546	0.04489	0.189304	0.118561	0.0375003	0.197514	0.016235	0.770668	0.977958	0.0956206	0.074732	0.382024	0.0639712	0.242253	0.630744
ENSG00000101193.8	0.0226461	0.827064	0.920248	-0.249215	0.0181759	0.137804	0.0531558	0.604049	0.958261	-0.0515422	0.595604	0.843834	-0.0899983	0.36945	0.728154
ENSG00000101194.18	0.191798	0.288296	0.547245	0.24969	0.163469	0.41853	0.0374641	0.832699	0.986727	0.0962512	0.567338	0.826852	0.226382	0.194623	0.581337
ENSG00000101199.13	0.219442	0.0537147	0.209672	0.191176	0.0874336	0.304514	0.0664822	0.546744	0.943283	0.18576	0.0798604	0.39294	0.1154	0.285567	0.66996
ENSG00000101213.7	-0.129671	0.688475	0.848824	0.129171	0.685944	0.855187	-0.0976991	0.759636	0.977314	0.164288	0.587492	0.839561	-0.0198061	0.949275	0.986025
ENSG00000101216.11	0.321061	0.00326275	0.0464281	0.132628	0.200974	0.468437	0.0447175	0.663893	0.968087	0.180054	0.0693745	0.371421	0.104919	0.298259	0.6805
ENSG00000101220.17	-0.0443601	0.826109	0.920186	-0.0794633	0.690464	0.857721	0.0725135	0.716269	0.973044	0.013072	0.944827	0.983242	-0.0548818	0.777885	0.933419
ENSG00000101224.17	-0.00832681	0.941628	0.974922	0.181532	0.110883	0.344972	0.01081	0.923326	0.994438	0.0983486	0.357522	0.70473	0.0989376	0.36857	0.72724
ENSG00000101230.6	0.0941715	0.693252	0.851224	0.609461	0.0124125	0.11356	0.283808	0.231949	0.898731	0.332474	0.140972	0.493729	0.33742	0.146624	0.521013
ENSG00000101236.17	0.511309	0.0080656	0.0740186	-0.408091	0.0301285	0.177573	-0.0383507	0.834446	0.986727	-0.0299221	0.863329	0.95599	-0.255792	0.15735	0.53479
ENSG00000101246.20	0.208708	0.0799164	0.261749	0.310231	0.00976971	0.101212	0.0970563	0.403604	0.920914	0.237612	0.0344788	0.285754	0.222025	0.0539997	0.363324
ENSG00000101247.18	-0.204778	0.129051	0.3497	0.0719148	0.585337	0.796381	-0.169886	0.20069	0.884255	0.00603783	0.961374	0.988063	0.00842364	0.94768	0.98598
ENSG00000101255.11	0.0901566	0.571461	0.779483	0.160337	0.310063	0.583132	0.236068	0.13753	0.843321	0.211815	0.159078	0.517272	0.230215	0.13763	0.509777
ENSG00000101265.16	0.492496	0.00310054	0.0451651	-0.29976	0.0606679	0.25235	0.136292	0.386573	0.920239	0.0308102	0.835703	0.945601	-0.0559494	0.714666	0.910973
ENSG00000101266.19	-0.151572	0.0220943	0.126596	-0.0776115	0.2258	0.494446	-0.0721989	0.259334	0.9024	-0.0522629	0.387422	0.727997	0.00689402	0.911482	0.976839
ENSG00000101290.14	0.21639	0.0198949	0.119815	-0.0719638	0.421016	0.682906	-0.0181839	0.838363	0.98688	-0.0173665	0.837075	0.946138	-0.0907662	0.299263	0.681225
ENSG00000101294.17	0.177548	0.00794505	0.0733324	0.0558298	0.381781	0.650595	0.0629567	0.32454	0.90457	0.117162	0.0564748	0.343472	0.0795271	0.203613	0.591866
ENSG00000101298.15	0.0710612	0.738254	0.874588	0.188523	0.371171	0.641843	0.103269	0.623181	0.962422	0.197705	0.32268	0.677301	0.149007	0.468032	0.792967
ENSG00000101307.15	0.472045	0.00756626	0.0712279	-0.274444	0.107003	0.338136	0.0267056	0.873635	0.991336	-0.0325526	0.837875	0.946329	-0.154736	0.347048	0.714495
ENSG00000101310.16	-0.0788877	0.276483	0.534709	-0.152211	0.0366643	0.195561	0.00758839	0.915056	0.99427	-0.0474786	0.482307	0.785251	-0.119199	0.0907757	0.435466
ENSG00000101335.10	0.199059	0.675085	0.842663	-1.62881	0.00104929	0.0338307	0.391051	0.405719	0.920914	-0.174481	0.694528	0.886195	-0.41782	0.3628	0.724502
ENSG00000101336.14	0.355766	0.0583744	0.219596	-0.22061	0.229233	0.498125	0.147627	0.41907	0.921669	0.105177	0.542802	0.815245	-0.0185363	0.916874	0.978659
ENSG00000101337.15	-0.0509589	0.514847	0.74097	-0.166038	0.035511	0.192697	-0.0800741	0.301776	0.90457	-0.0477201	0.514512	0.803745	-0.167883	0.0295857	0.295031
ENSG00000101343.14	0.0109246	0.918824	0.964183	-0.0963605	0.36483	0.636274	0.118285	0.267036	0.90374	0.0073909	0.941257	0.982193	-0.0374672	0.71693	0.911375
ENSG00000101346.14	-0.0940888	0.236398	0.492652	-0.0177257	0.820029	0.924673	0.0255232	0.743298	0.974648	-0.0133045	0.856946	0.953299	-0.0364976	0.631395	0.876143
ENSG00000101347.9	-0.235803	0.0102885	0.0838371	-0.325607	0.000503473	0.0240133	-0.0757227	0.389043	0.920239	-0.192198	0.0242088	0.253329	-0.236402	0.00775104	0.186302
ENSG00000101350.8	0.0482096	0.47801	0.714109	-0.0270967	0.685837	0.855187	0.099957	0.13994	0.843321	0.0773552	0.226135	0.590713	0.0188271	0.773151	0.931076
ENSG00000101353.14	0.00842973	0.964979	0.985002	-0.0508394	0.788697	0.909772	-0.0472271	0.803381	0.982841	0.0702336	0.696069	0.886732	-0.105374	0.569567	0.846728
ENSG00000101361.17	-0.00857566	0.927709	0.968431	0.226067	0.0187738	0.140116	0.193671	0.0424775	0.743938	0.191212	0.0348248	0.286411	0.166755	0.0719545	0.401514
ENSG00000101363.12	0.00799649	0.923922	0.96663	-0.0915536	0.271401	0.543371	-0.073203	0.378072	0.918413	-0.0219332	0.779614	0.922774	-0.0637195	0.431146	0.770229
ENSG00000101365.21	0.106043	0.402213	0.654689	0.190706	0.13047	0.374969	0.250942	0.0485428	0.750848	0.234783	0.0512915	0.330214	0.175939	0.15212	0.528225
ENSG00000101367.9	-0.00542537	0.957313	0.981261	-0.215609	0.035497	0.192682	0.046305	0.644069	0.965854	-0.0441507	0.641946	0.863174	-0.0770207	0.431806	0.770229
ENSG00000101384.12	0.22156	0.177757	0.419262	-0.309655	0.0588914	0.248224	-0.247976	0.127743	0.843321	-0.202042	0.188822	0.552978	-0.229215	0.14844	0.52271
ENSG00000101391.21	-0.0521202	0.535105	0.756068	0.238482	0.00574766	0.0804579	0.0424413	0.608858	0.959192	0.107772	0.173891	0.533692	0.192316	0.0207702	0.256543
ENSG00000101400.5	0.111256	0.649358	0.827461	0.227461	0.348378	0.62095	0.0800311	0.740408	0.973491	0.40687	0.0801744	0.393288	0.241117	0.308594	0.687224
ENSG00000101407.13	-0.0659423	0.301084	0.560915	0.0332701	0.595751	0.802595	-0.0390997	0.533206	0.940249	0.0356175	0.549013	0.818245	0.0952923	0.123511	0.486277
ENSG00000101412.13	-0.0496523	0.846139	0.928218	-0.557329	0.0314761	0.181201	0.135268	0.592971	0.95472	0.130381	0.586577	0.839161	0.174001	0.481373	0.798777
ENSG00000101413.11	0.0132245	0.809177	0.911568	-0.0582727	0.284132	0.556816	-0.0516545	0.341763	0.904747	-0.0237504	0.643281	0.863544	-0.0648197	0.222786	0.611253
ENSG00000101417.12	-0.138814	0.253511	0.510659	0.0889908	0.456765	0.710663	-0.053203	0.655768	0.966612	0.114333	0.314078	0.669973	0.0818243	0.482866	0.799053
ENSG00000101421.4	0.150489	0.390308	0.643974	-0.356782	0.0428897	0.211838	0.194879	0.261362	0.9024	-0.0154883	0.924424	0.975888	-0.0887723	0.597983	0.860876
ENSG00000101425.13	0.366639	0.224814	0.477661	-0.470399	0.116791	0.354134	-0.0279885	0.92466	0.994438	-0.0589227	0.833591	0.945287	-0.45423	0.120427	0.481206
ENSG00000101439.9	0.149867	0.523333	0.747531	-0.127912	0.58106	0.794087	0.199809	0.389797	0.920239	0.0105977	0.961447	0.988063	-0.124372	0.582274	0.854684
ENSG00000101442.10	-0.154106	0.15299	0.385674	0.145135	0.172561	0.431093	-0.0621111	0.556168	0.944948	-0.015308	0.878103	0.961229	0.165764	0.111547	0.471693
ENSG00000101444.13	-0.0328099	0.748429	0.879681	0.13858	0.174256	0.433511	0.126116	0.215511	0.892134	0.0775716	0.419113	0.750127	0.125048	0.208169	0.597124
ENSG00000101445.10	-0.0578562	0.568627	0.777836	0.0262451	0.793171	0.91167	-0.0490415	0.624498	0.962422	-0.0131578	0.889619	0.965586	0.0287349	0.768558	0.929757
ENSG00000101447.15	0.437598	0.109522	0.316295	0.258319	0.334543	0.60656	0.220608	0.409234	0.920914	-0.0845148	0.737826	0.904327	0.428878	0.103686	0.45745
ENSG00000101452.15	-0.0784313	0.315763	0.576891	0.23869	0.00305396	0.056908	0.13484	0.0840571	0.793525	0.0717962	0.326261	0.680009	0.221876	0.00458992	0.165672
ENSG00000101457.13	0.413383	0.00559305	0.0606812	0.00313774	0.982284	0.99316	0.183449	0.198193	0.882915	0.21389	0.114927	0.452094	0.141485	0.30738	0.686745
ENSG00000101460.13	0.90413	0.0119128	0.0906065	0.135156	0.693848	0.859873	0.562057	0.106234	0.828413	0.554024	0.0931949	0.417658	0.508754	0.13314	0.502171
ENSG00000101464.10	-0.0743478	0.48967	0.722525	0.236915	0.0294228	0.175295	-0.0100692	0.924338	0.994438	0.175107	0.0861998	0.406515	0.160922	0.124465	0.487565
ENSG00000101473.17	0.13852	0.0610354	0.22513	0.255442	0.000804353	0.0291565	0.0715678	0.320494	0.90457	0.166527	0.0173794	0.221167	0.137876	0.0532462	0.361084
ENSG00000101474.12	0.324311	0.0413484	0.18097	-0.199845	0.196971	0.463299	-0.0026377	0.98629	0.999562	-0.102984	0.480037	0.783767	-0.243736	0.108448	0.467125
ENSG00000101493.11	0.611333	4.12333e-05	0.00740576	-0.0250073	0.852121	0.940079	0.0790492	0.556349	0.944955	0.114949	0.367764	0.713183	-0.0724543	0.580346	0.853467
ENSG00000101544.9	-0.0104648	0.870059	0.940768	-0.0163115	0.796323	0.913403	-0.0169461	0.788589	0.981549	-0.00123209	0.983576	0.995605	-0.0562375	0.36359	0.724502
ENSG00000101546.13	-0.0288059	0.801771	0.907221	0.187462	0.102863	0.331917	-0.061208	0.58957	0.954096	0.142806	0.187449	0.550998	0.183761	0.101231	0.453314
ENSG00000101557.15	-0.408411	2.6045e-05	0.00698991	-0.216994	0.015608	0.127606	-0.157947	0.0741302	0.786687	-0.211456	0.0130373	0.204868	-0.155187	0.0721297	0.401919
ENSG00000101558.13	0.021002	0.833662	0.92273	-0.206269	0.0411448	0.207023	-0.0238092	0.809528	0.98289	-0.13687	0.148022	0.503385	-0.115628	0.233567	0.622019
ENSG00000101574.15	-0.284391	0.0107207	0.0855771	-0.246682	0.0239175	0.157012	-0.333773	0.00277611	0.743938	-0.296093	0.00484788	0.139903	-0.198874	0.0597638	0.377253
ENSG00000101577.9	0.214099	0.0392093	0.175672	-0.218668	0.0332516	0.186443	0.0422948	0.673271	0.968928	-0.0455651	0.631683	0.858459	-0.0748827	0.44507	0.776886
ENSG00000101596.15	0.119299	0.398091	0.650547	-0.364482	0.0112822	0.10822	-0.147372	0.291581	0.90457	-0.262615	0.050613	0.329099	-0.316659	0.0230618	0.268669
ENSG00000101605.12	0.149546	0.118228	0.331287	0.0495191	0.596154	0.802834	-0.0135031	0.884941	0.991862	0.0430665	0.626545	0.856375	0.089411	0.328393	0.702159
ENSG00000101608.12	0.0275962	0.885799	0.948302	-0.0912333	0.631082	0.824595	0.329807	0.0871283	0.801308	0.0992827	0.581377	0.836505	0.15615	0.400679	0.749453
ENSG00000101624.10	-0.406312	0.000501328	0.019354	-0.351499	0.00198788	0.047145	-0.198206	0.0710415	0.78656	-0.270025	0.0107687	0.191652	-0.222046	0.0392079	0.327551
ENSG00000101639.18	-0.135217	0.0982993	0.296309	-0.00885765	0.911399	0.966369	-0.11135	0.166206	0.865097	-0.0992142	0.192354	0.556349	-0.0685455	0.37932	0.734334
ENSG00000101654.17	-0.219945	0.0224332	0.127393	-0.0703089	0.448568	0.704759	-0.072099	0.437174	0.92304	-0.129026	0.145486	0.500316	-0.0606253	0.502653	0.811789
ENSG00000101665.9	-0.378262	0.00994818	0.0823719	-0.0340779	0.807446	0.918331	-0.0857655	0.54031	0.942035	-0.284649	0.0358433	0.28947	-0.219556	0.112193	0.47289
ENSG00000101695.9	-0.341329	0.00278032	0.0426662	-0.238345	0.0303854	0.178305	-0.198645	0.0690494	0.785336	-0.267354	0.0111253	0.195066	-0.253486	0.0187883	0.246193
ENSG00000101745.17	-0.248728	0.10901	0.315588	-0.0332885	0.825748	0.927627	-0.0371566	0.805896	0.98289	-0.127919	0.373781	0.717316	0.0378993	0.797231	0.940315
ENSG00000101751.10	-0.140306	0.288106	0.547227	0.0156929	0.903671	0.963371	-0.0399357	0.758193	0.977314	-0.0222187	0.856485	0.953299	0.0288556	0.819577	0.947459
ENSG00000101752.11	-0.164831	0.0491868	0.199038	-0.235653	0.00532242	0.0762408	-0.110847	0.175664	0.867936	-0.296847	0.00031882	0.0469183	-0.220782	0.00725453	0.185623
ENSG00000101773.19	-0.0597133	0.719302	0.864871	-0.296714	0.0753017	0.281307	0.0609153	0.710496	0.973044	-0.160056	0.30564	0.663441	-0.0920629	0.565625	0.845467
[truncated: 15,220 more rows]

## Sheet: Post - gene enrichment
Gene enrichment (Post up-regulated genes)												Gene enrichment (Post down-regulated genes)
Category	ID	Name	Source	p-value	q-value Bonferroni	q-value FDR B&H	q-value FDR B&Y	Hit Count in Query List	Hit Count in Genome	Hit in Query List		Category	ID	Name	Source	p-value	q-value Bonferroni	q-value FDR B&H	q-value FDR B&Y	Hit Count in Query List	Hit Count in Genome	Hit in Query List
GO: Molecular Function	GO:0008289	lipid binding		8.1e-10	9.639e-07	9.639e-07	7.383e-06	61	996	CPNE2,RASGRP4,CYTH2,ACOX1,ESRRA,NCF1,COQ8B,PAQR6,DYSF,OSBPL6,PLCB2,MME,SNX11,PREX1,ALOX5AP,PICK1,ARAP1,OXER1,SGK1,PHF12,RUBCNL,GRAMD1A,ANXA11,ARSG,NLRP6,ABCG1,SCAP,IGF2R,AVIL,CYP4F12,RAPGEF2,NCF1C,NCF1B,WIPI2,DGAT1,BCAS3,STARD10,DGKG,NCF4,ATG2A,BIN3,GAB2,GGA3,C2CD2L,CLEC4E,NSFL1C,SVIL,STARD3,MPPE1,FCHSD1,TPCN2,TOM1,SMURF1,ARHGAP9,HS1BP3,UNC119,ARAP3,HGS,LPAR2,LTC4S,PSD4		GO: Molecular Function	GO:0004307	ethanolaminephosphotransferase activity		2.975e-05	0.03654	0.03654	0.281	3	3	CEPT1,PIGF,SELENOI
GO: Molecular Function	GO:0060589	nucleoside-triphosphatase regulator activity		2.327e-08	2.769e-05	9.23e-06	7.07e-05	37	504	RASGRP4,CYTH2,GMIP,DOCK5,TBC1D22A,TBC1D14,SIPA1L2,SMAP2,PREX1,ARAP1,RANBP3,DENND3,ARHGAP4,RGS14,LAMTOR4,PLEKHG3,SIPA1L1,FLCN,ARHGAP27,RAPGEF2,MYO9B,CDC42SE1,GDI1,ELMO1,TBC1D1,ARHGAP25,DENND5A,RGL2,FGD3,DOCK2,RGL3,ARHGAP9,ARAP3,ARHGEF1,SH3BP5L,RAPGEFL1,PSD4		GO: Biological Process	GO:0046907	intracellular transport		1.922e-09	1.105e-05	1.105e-05	0.0001021	98	1811	SLC25A46,ZDHHC2,SEH1L,VPS45,CHM,RHOU,SLC25A32,SPCS3,HOOK1,SLC25A24,MDFIC,SGTB,IPO7,DERL1,COPB1,CTDSPL2,GNPTAB,VPS50,ATL3,NDFIP2,COPG2,SEC31A,RAB14,ATF2,TMEM87A,YWHAG,PREPL,KIF20B,NUP35,SLC30A6,ARF6,KIFAP3,TMEM106B,NDC1,CSE1L,NUP155,BLOC1S5,CSNK2A2,NUS1,SSX2IP,ENAH,AP5M1,NUP133,APPL1,ATP2A2,PRNP,ZDHHC21,SRSF10,SEC24A,BARD1,SLC25A30,NCBP1,BCL2,SSR3,ITGB1,TMED7-TICAM2,MFF,NUP205,TOMM70,BLOC1S6,TLK1,…
GO: Molecular Function	GO:0030695	GTPase regulator activity		2.327e-08	2.769e-05	9.23e-06	7.07e-05	37	504	RASGRP4,CYTH2,GMIP,DOCK5,TBC1D22A,TBC1D14,SIPA1L2,SMAP2,PREX1,ARAP1,RANBP3,DENND3,ARHGAP4,RGS14,LAMTOR4,PLEKHG3,SIPA1L1,FLCN,ARHGAP27,RAPGEF2,MYO9B,CDC42SE1,GDI1,ELMO1,TBC1D1,ARHGAP25,DENND5A,RGL2,FGD3,DOCK2,RGL3,ARHGAP9,ARAP3,ARHGEF1,SH3BP5L,RAPGEFL1,PSD4		GO: Biological Process	GO:0045184	establishment of protein localization		9.334e-09	5.367e-05	2.076e-05	0.0001917	101	1946	ZDHHC2,SEH1L,LIN7C,VPS45,CD2AP,CHM,SLC10A7,RSC1A1,RHOU,SPCS3,HOOK1,COG6,MMGT1,SFT2D2,MDFIC,SGTB,IPO7,DERL1,COPB1,CTDSPL2,GNPTAB,VPS50,ARFGEF2,EIF5A2,NDFIP2,COPG2,SEC31A,RAB14,ATF2,YWHAG,PREPL,KIF20B,NUP35,ARF6,EXOC5,ATP2C1,NDC1,CSE1L,PPP3CB,NUP155,SLC16A1,CSNK2A2,IQCB1,CEP135,AP5M1,NUP133,APPL1,EXOC2,PRNP,ZDHHC21,SEC24A,HSPH1,BARD1,SSR3,ITGB1,TMED7-TICAM2,MFF,NUP205,TOMM70,BLOC1S6,TLK1,DENND1B,ST…
GO: Molecular Function	GO:0005543	phospholipid binding		1.557e-07	0.0001853	4.632e-05	0.0003548	37	543	CPNE2,NCF1,DYSF,PLCB2,MME,SNX11,PREX1,PICK1,ARAP1,SGK1,PHF12,RUBCNL,ANXA11,ARSG,ABCG1,AVIL,RAPGEF2,NCF1C,NCF1B,WIPI2,BCAS3,NCF4,ATG2A,GAB2,GGA3,C2CD2L,NSFL1C,SVIL,MPPE1,TPCN2,TOM1,SMURF1,ARHGAP9,HS1BP3,ARAP3,HGS,PSD4		GO: Biological Process	GO:0015031	protein transport		1.083e-08	6.227e-05	2.076e-05	0.0001917	96	1821	ZDHHC2,SEH1L,LIN7C,VPS45,CD2AP,CHM,SLC10A7,RSC1A1,RHOU,SPCS3,HOOK1,COG6,SFT2D2,MDFIC,SGTB,IPO7,DERL1,COPB1,CTDSPL2,GNPTAB,VPS50,ARFGEF2,EIF5A2,NDFIP2,COPG2,SEC31A,RAB14,ATF2,YWHAG,PREPL,KIF20B,NUP35,ARF6,EXOC5,ATP2C1,NDC1,CSE1L,PPP3CB,NUP155,SLC16A1,CSNK2A2,IQCB1,AP5M1,NUP133,APPL1,EXOC2,PRNP,ZDHHC21,SEC24A,BARD1,SSR3,ITGB1,TMED7-TICAM2,MFF,NUP205,TOMM70,BLOC1S6,TLK1,DENND1B,STYX,ARL6IP1,GLUD1,VP…
GO: Molecular Function	GO:0035091	phosphatidylinositol binding		1.257e-06	0.001496	0.0002901	0.002222	25	317	NCF1,SNX11,ARAP1,SGK1,PHF12,RUBCNL,ARSG,AVIL,NCF1C,NCF1B,WIPI2,BCAS3,NCF4,ATG2A,GAB2,GGA3,C2CD2L,SVIL,MPPE1,TPCN2,TOM1,ARHGAP9,HS1BP3,ARAP3,HGS		GO: Biological Process	GO:0070647	protein modification by small protein conjugation or removal		7.288e-08	0.0004191	0.0001048	0.0009675	65	1105	UBE2K,USP45,TRIM4,BTBD1,TRIM59,USP31,ERCC8,FANCB,MINDY3,KCTD6,SENP1,UBE2E2,UBE2N,UBE3A,UCHL5,DCAF17,ANKIB1,CUL4A,CUL2,CUL1,LNX2,DCAF13,UBQLN1,DERL1,RCHY1,BAG2,NDFIP2,USP46,KIAA1586,USP37,FANCM,SLF2,ZNF451,UBE2F,OTUD4,TRIM44,TRIM37,UBR1,CAND1,BARD1,BCL2,BMI1,KLHL9,RNF125,FBXO4,BRCA2,FBXO28,TAF5,UBE2Q2,MED6,UBA2,CBFB,ZNRF2,CUL5,FEM1B,USP14,LRR1,RNF2,LNPEP,SOCS4,UBA6,TRIM13,CDC27,PSMD14,WDSUB1
GO: Molecular Function	GO:0030234	enzyme regulator activity		1.463e-06	0.001741	0.0002901	0.002222	66	1369	RASGRP4,CYTH2,CEP295NL,NCF1,GMIP,DOCK5,TBC1D22A,TBC1D14,SIPA1L2,SMAP2,PREX1,ALOX5AP,ARAP1,RANBP3,NLRP1,SKI,DENND3,WDR91,ARHGAP4,PPP1R10,RGS14,IGF1R,LAMTOR4,PLEKHG3,WFIKKN1,SIPA1L1,FLCN,ITPRIP,ARHGAP27,RAPGEF2,PPP6R2,NCF1C,NCF1B,PPP1R12C,NLRP12,PPP2R2D,MYO9B,BCAS3,CDC42SE1,PPP1R12B,NCF4,GDI1,INKA2,ELMO1,DUS2,TBC1D1,ARHGAP25,DENND5A,RGL2,NOTCH1,FGD3,CCNJL,DOCK2,RAF1,RGL3,ARHGAP9,RENBP,MMP25,FRY,ARA…		GO: Biological Process	GO:0048193	Golgi vesicle transport		2.766e-07	0.00159	0.0003181	0.002937	29	338	SLC10A7,RSC1A1,COG6,PITPNB,COPB1,ATL3,ARFGEF2,COPG2,SEC31A,RAB14,PREPL,SLC30A6,EXOC5,ATP2C1,EXOC2,SEC24A,TMED7-TICAM2,DIPK2A,VPS13A,TMED10,RAB29,STX17,GOPC,TMED5,GOLT1B,LMAN1,GOLPH3L,SAR1B,SEC23IP
GO: Molecular Function	GO:0005096	GTPase activator activity		2.702e-06	0.003215	0.0004593	0.003518	23	288	GMIP,DOCK5,TBC1D22A,TBC1D14,SIPA1L2,SMAP2,PREX1,ARAP1,RANBP3,ARHGAP4,RGS14,SIPA1L1,FLCN,ARHGAP27,RAPGEF2,MYO9B,GDI1,TBC1D1,ARHGAP25,DOCK2,ARHGAP9,ARAP3,ARHGEF1		GO: Biological Process	GO:0034470	ncRNA processing		6.213e-07	0.003572	0.0005954	0.005498	34	453	FAM98B,WDR75,INTS2,UTP15,NAF1,TRMT13,MTO1,TRMT5,DCAF13,WDR36,INTS7,THUMPD3,NOL11,THUMPD1,UTP23,ERI1,PRKRA,NUP155,INTS13,MAK16,NCBP1,WDR43,DDX10,INTS14,ALKBH8,POP1,UTP20,TFB2M,RRP15,HEATR1,KRR1,HELQ,THUMPD2,GRSF1
GO: Molecular Function	GO:0005085	guanyl-nucleotide exchange factor activity		1.304e-05	0.01552	0.00194	0.01486	19	231	RASGRP4,CYTH2,DOCK5,PREX1,DENND3,LAMTOR4,PLEKHG3,FLCN,RAPGEF2,ELMO1,DENND5A,RGL2,FGD3,DOCK2,RGL3,ARHGEF1,SH3BP5L,RAPGEFL1,PSD4		GO: Biological Process	GO:0006886	intracellular protein transport		8.444e-07	0.004855	0.0006936	0.006405	58	1010	ZDHHC2,VPS45,CHM,RHOU,SPCS3,MDFIC,SGTB,IPO7,DERL1,COPB1,CTDSPL2,GNPTAB,COPG2,SEC31A,RAB14,ATF2,YWHAG,KIF20B,NUP35,ARF6,CSE1L,NUP155,CSNK2A2,NUP133,APPL1,PRNP,ZDHHC21,SEC24A,BARD1,SSR3,ITGB1,TMED7-TICAM2,MFF,TOMM70,TLK1,STYX,ARL6IP1,VPS13A,YWHAQ,TMED10,RAB29,STX17,KPNA3,KPNA5,IPO5,TMED5,XPO4,ZDHHC20,ARL4C,TIMM10B,ARL5B,LMAN1,TRAM1,SCARB2,SAR1B,UHMK1,SEC23IP,XPOT
GO: Molecular Function	GO:0008047	enzyme activator activity		3.526e-05	0.04196	0.004662	0.03571	35	634	NCF1,GMIP,DOCK5,TBC1D22A,TBC1D14,SIPA1L2,SMAP2,PREX1,ALOX5AP,ARAP1,RANBP3,NLRP1,ARHGAP4,RGS14,SIPA1L1,FLCN,ARHGAP27,RAPGEF2,NCF1C,NCF1B,NLRP12,MYO9B,BCAS3,PPP1R12B,NCF4,GDI1,TBC1D1,ARHGAP25,DOCK2,RAF1,ARHGAP9,MMP25,ARAP3,ARHGEF1,LTC4S		GO: Biological Process	GO:0009156	ribonucleoside monophosphate biosynthetic process		1.158e-06	0.006658	0.0008323	0.007686	9	38	RFK,UPRT,PAICS,ATIC,PRPS2,CMPK1,GART,DCK,GMPS
GO: Molecular Function	GO:0017111	ribonucleoside triphosphate phosphatase activity		5.212e-05	0.06203	0.006203	0.04751	56	1233	RASGRP4,CYTH2,COQ8B,GMIP,ABCA7,DOCK5,TBC1D22A,TBC1D14,SIPA1L2,SMAP2,PREX1,ARAP1,DHX16,KIF27,RANBP3,NLRP1,CHD7,ABCC6,DENND3,ARHGAP4,RGS14,ABCG1,LAMTOR4,PLEKHG3,SIPA1L1,FLCN,ACIN1,ARHGAP27,RAPGEF2,REM2,DHX34,KIF21B,MYO9B,CDC42SE1,MTG2,GDI1,ELMO1,TBC1D1,NAV3,ATP11A,ARHGAP25,DENND5A,RGL2,FGD3,DNM2,DOCK2,RGL3,TPPP,ABCC5,ARHGAP9,UPF1,ARAP3,ARHGEF1,SH3BP5L,RAPGEFL1,PSD4		GO: Biological Process	GO:0034660	ncRNA metabolic process		1.36e-06	0.007821	0.000869	0.008025	43	668	FAM98B,PNPT1,MRTFB,WDR75,INTS2,UTP15,NAF1,POLR1B,TRMT13,MTO1,TRMT5,DCAF13,WDR36,INTS7,THUMPD3,NOL11,THUMPD1,UTP23,PPARA,ERI1,PRKRA,NUP155,INTS13,MAK16,NCBP1,WDR43,DDX10,INTS14,ALKBH8,SPIN1,POP1,UTP20,TFB2M,ICE2,TAF1B,FARSB,RRP15,HEATR1,KRR1,HELQ,THUMPD2,GRSF1,DARS2
GO: Molecular Function	GO:0008484	sulfuric ester hydrolase activity		5.984e-05	0.07121	0.006473	0.04958	5	17	SGSH,ARSG,ARSA,GALNS,SULF2		GO: Biological Process	GO:0032446	protein modification by small protein conjugation		3.253e-06	0.0187	0.00187	0.01727	54	955	UBE2K,TRIM4,BTBD1,TRIM59,ERCC8,FANCB,KCTD6,UBE2E2,UBE2N,UBE3A,DCAF17,ANKIB1,CUL4A,CUL2,CUL1,LNX2,DCAF13,UBQLN1,DERL1,RCHY1,BAG2,NDFIP2,KIAA1586,FANCM,SLF2,ZNF451,UBE2F,TRIM44,TRIM37,UBR1,CAND1,BARD1,BCL2,BMI1,KLHL9,RNF125,FBXO4,BRCA2,FBXO28,UBE2Q2,MED6,UBA2,CBFB,ZNRF2,CUL5,FEM1B,LRR1,RNF2,LNPEP,SOCS4,UBA6,TRIM13,CDC27,WDSUB1
GO: Molecular Function	GO:0003924	GTPase activity		7.275e-05	0.08658	0.007215	0.05526	41	820	RASGRP4,CYTH2,GMIP,DOCK5,TBC1D22A,TBC1D14,SIPA1L2,SMAP2,PREX1,ARAP1,RANBP3,DENND3,ARHGAP4,RGS14,LAMTOR4,PLEKHG3,SIPA1L1,FLCN,ARHGAP27,RAPGEF2,REM2,MYO9B,CDC42SE1,MTG2,GDI1,ELMO1,TBC1D1,ARHGAP25,DENND5A,RGL2,FGD3,DNM2,DOCK2,RGL3,TPPP,ARHGAP9,ARAP3,ARHGEF1,SH3BP5L,RAPGEFL1,PSD4		GO: Biological Process	GO:0000957	mitochondrial RNA catabolic process		1.051e-05	0.06042	0.004811	0.04442	4	6	PNPT1,GRSF1,LRPPRC,PDE12
GO: Molecular Function	GO:0016176	superoxide-generating NADPH oxidase activator activity		8.885e-05	0.1057	0.008133	0.06229	4	10	NCF1,NCF1C,NCF1B,NCF4		GO: Biological Process	GO:0031297	replication fork processing		1.095e-05	0.06294	0.004811	0.04442	9	49	ETAA1,NUCKS1,FANCM,ZNF365,ATR,BARD1,BLM,BRCA2,MMS22L
GO: Molecular Function	GO:0019003	GDP binding		0.0001913	0.2276	0.01459	0.1117	21	329	RASGRP4,CYTH2,DOCK5,PREX1,DENND3,RGS14,LAMTOR4,PLEKHG3,FLCN,RAPGEF2,GDI1,ELMO1,DENND5A,RGL2,FGD3,DOCK2,RGL3,ARHGEF1,SH3BP5L,RAPGEFL1,PSD4		GO: Biological Process	GO:2001020	regulation of response to DNA damage stimulus		1.209e-05	0.0695	0.004811	0.04442	26	345	CEBPG,WDR76,ERCC8,FANCB,UBE2N,UCHL5,ETAA1,CUL4A,SHLD2,SKIL,ZNF365,SLF2,ATR,BARD1,BCL2,BLM,FBXO4,BRCA2,TAF5,SHLD3,CCDC117,HELQ,FEM1B,PBRM1,CD44,PHF10
GO: Molecular Function	GO:0016462	pyrophosphatase activity		0.0002004	0.2385	0.01459	0.1117	56	1298	RASGRP4,CYTH2,COQ8B,GMIP,ABCA7,DOCK5,TBC1D22A,TBC1D14,SIPA1L2,SMAP2,PREX1,ARAP1,DHX16,KIF27,RANBP3,NLRP1,CHD7,ABCC6,DENND3,ARHGAP4,RGS14,ABCG1,LAMTOR4,PLEKHG3,SIPA1L1,FLCN,ACIN1,ARHGAP27,RAPGEF2,REM2,DHX34,KIF21B,MYO9B,CDC42SE1,MTG2,GDI1,ELMO1,TBC1D1,NAV3,ATP11A,ARHGAP25,DENND5A,RGL2,FGD3,DNM2,DOCK2,RGL3,TPPP,ABCC5,ARHGAP9,UPF1,ARAP3,ARHGEF1,SH3BP5L,RAPGEFL1,PSD4		GO: Biological Process	GO:2000001	regulation of DNA damage checkpoint		1.252e-05	0.07201	0.004811	0.04442	7	28	WDR76,ETAA1,CUL4A,BARD1,FBXO4,BRCA2,FEM1B
GO: Molecular Function	GO:0016817	hydrolase activity, acting on acid anhydrides		0.0002084	0.248	0.01459	0.1117	56	1300	RASGRP4,CYTH2,COQ8B,GMIP,ABCA7,DOCK5,TBC1D22A,TBC1D14,SIPA1L2,SMAP2,PREX1,ARAP1,DHX16,KIF27,RANBP3,NLRP1,CHD7,ABCC6,DENND3,ARHGAP4,RGS14,ABCG1,LAMTOR4,PLEKHG3,SIPA1L1,FLCN,ACIN1,ARHGAP27,RAPGEF2,REM2,DHX34,KIF21B,MYO9B,CDC42SE1,MTG2,GDI1,ELMO1,TBC1D1,NAV3,ATP11A,ARHGAP25,DENND5A,RGL2,FGD3,DNM2,DOCK2,RGL3,TPPP,ABCC5,ARHGAP9,UPF1,ARAP3,ARHGEF1,SH3BP5L,RAPGEFL1,PSD4		GO: Biological Process	GO:0016567	protein ubiquitination		1.255e-05	0.07216	0.004811	0.04442	49	876	UBE2K,TRIM4,BTBD1,TRIM59,ERCC8,FANCB,KCTD6,UBE2E2,UBE2N,UBE3A,DCAF17,ANKIB1,CUL4A,CUL2,CUL1,LNX2,DCAF13,UBQLN1,DERL1,RCHY1,BAG2,NDFIP2,FANCM,TRIM44,TRIM37,UBR1,CAND1,BARD1,BCL2,BMI1,KLHL9,RNF125,FBXO4,BRCA2,FBXO28,UBE2Q2,MED6,CBFB,ZNRF2,CUL5,FEM1B,LRR1,RNF2,LNPEP,SOCS4,UBA6,TRIM13,CDC27,WDSUB1
GO: Molecular Function	GO:0016818	hydrolase activity, acting on acid anhydrides, in phosphorus-containing anhydrides		0.0002084	0.248	0.01459	0.1117	56	1300	RASGRP4,CYTH2,COQ8B,GMIP,ABCA7,DOCK5,TBC1D22A,TBC1D14,SIPA1L2,SMAP2,PREX1,ARAP1,DHX16,KIF27,RANBP3,NLRP1,CHD7,ABCC6,DENND3,ARHGAP4,RGS14,ABCG1,LAMTOR4,PLEKHG3,SIPA1L1,FLCN,ACIN1,ARHGAP27,RAPGEF2,REM2,DHX34,KIF21B,MYO9B,CDC42SE1,MTG2,GDI1,ELMO1,TBC1D1,NAV3,ATP11A,ARHGAP25,DENND5A,RGL2,FGD3,DNM2,DOCK2,RGL3,TPPP,ABCC5,ARHGAP9,UPF1,ARAP3,ARHGEF1,SH3BP5L,RAPGEFL1,PSD4		GO: Biological Process	GO:0009124	nucleoside monophosphate biosynthetic process		1.538e-05	0.08846	0.005529	0.05105	9	51	RFK,UPRT,PAICS,ATIC,PRPS2,CMPK1,GART,DCK,GMPS
GO: Molecular Function	GO:0016301	kinase activity		0.0002529	0.301	0.01672	0.1281	48	1072	EPHB4,PNKP,VRK3,ERN1,DAPK2,GLYCTK,COQ8B,PFKFB4,PEAK3,MAP3K3,TYK2,PHKA2,PHKG2,ALPK3,ULK1,MAP4K4,PLK3,PICK1,FLT4,SGK1,IKBKG,AKAP8L,WDR91,IGF1R,AATK,IGF2R,CSNK1D,PPM1F,ITPRIP,MAPK13,MAST3,TRPM6,GAK,RASSF2,DGKG,INKA2,DUS2,COQ8A,CCNJL,RAF1,CAMK2G,LRRK1,SIK3,HGS,SH3BP5L,TSSK4,PIK3R5,EPHB1		GO: Biological Process	GO:1901976	regulation of cell cycle checkpoint		2.487e-05	0.143	0.008411	0.07767	9	54	WDR76,ETAA1,CUL4A,ATF2,BARD1,FBXO4,BRCA2,YWHAQ,FEM1B
GO: Molecular Function	GO:0031267	small GTPase binding		0.0003139	0.3735	0.01966	0.1506	20	317	DOCK5,ULK1,RANBP3,TMEM127,STRIP1,SORL1,MYO9B,CDC42SE1,UNC13D,GDI1,GGA3,XPO6,DENND5A,FMNL1,FGD3,DOCK2,RAF1,RGL3,TRIOBP,DAAM2		GO: Biological Process	GO:0000959	mitochondrial RNA metabolic process		2.897e-05	0.1666	0.009254	0.08545	9	55	PNPT1,MTO1,TRMT5,TFB2M,TFAM,GRSF1,DARS2,LRPPRC,PDE12
GO: Molecular Function	GO:0004464	leukotriene-C4 synthase activity		0.0003447	0.4102	0.02051	0.1571	3	6	ALOX5,ALOX5AP,LTC4S		GO: Biological Process	GO:0015931	nucleobase-containing compound transport		3.961e-05	0.2277	0.01199	0.1107	20	245	SEH1L,RSC1A1,PNPT1,SLC25A32,SLC25A24,LRRC8C,SLC35A1,EIF5A2,NUP35,NDC1,NUP155,NUP133,NCBP1,NUP205,PARP11,NUP43,LRPPRC,SLC25A36,CD47,XPOT
GO: Molecular Function	GO:0004065	arylsulfatase activity		0.0003893	0.4633	0.02206	0.169	4	14	ARSG,ARSA,GALNS,SULF2		GO: Biological Process	GO:0045005	DNA-templated DNA replication maintenance of fidelity		5.158e-05	0.2966	0.01483	0.1369	9	59	ETAA1,NUCKS1,FANCM,ZNF365,ATR,BARD1,BLM,BRCA2,MMS22L
GO: Molecular Function	GO:0051020	GTPase binding		0.0005471	0.6511	0.02959	0.2267	21	356	DOCK5,ULK1,PICK1,RANBP3,TMEM127,STRIP1,SORL1,MYO9B,CDC42SE1,UNC13D,GDI1,GGA3,XPO6,DENND5A,FMNL1,FGD3,DOCK2,RAF1,RGL3,TRIOBP,DAAM2		GO: Biological Process	GO:0000082	G1/S transition of mitotic cell cycle		5.599e-05	0.3219	0.01533	0.1416	22	292	CDK17,RHOU,UBE2E2,CUL4A,CUL2,CUL1,USP37,PAICS,APPL1,BCL2,ITGB1,DBF4,RBL1,CAMK2D,DDR2,CCND2,CUL5,PBRM1,LATS1,EIF4E,PHF10,CDK6
GO: Molecular Function	GO:0032559	adenyl ribonucleotide binding		0.0006072	0.7226	0.03142	0.2406	64	1606	EPHB4,PNKP,VRK3,ERN1,UBE4B,MARS1,DAPK2,GLYCTK,COQ8B,PFKFB4,ABCA7,MAP3K3,TYK2,PHKG2,ALPK3,ULK1,MAP4K4,PLK3,DHX16,ADCY4,FLT4,KIF27,SGK1,NLRP1,CHD7,MTHFS,ABCC6,DNAH1,NLRP6,ABCG1,IGF1R,AATK,SLC19A1,CSNK1D,MYO1F,RAPGEF2,MAPK13,DHX34,MAST3,TRPM6,KIF21B,NLRP12,GAK,TTLL3,MYO9B,DGKG,MYO5C,COQ8A,NAV3,PYGM,ATP11A,RAF1,CAMK2G,NLRX1,CARS1,ABCC5,RENBP,UPF1,LRRK1,SIK3,NADSYN1,P2RX1,TSSK4,EPHB1		GO: Biological Process	GO:0043632	modification-dependent macromolecule catabolic process		6.532e-05	0.3756	0.01707	0.1576	42	758	UBE2K,USP45,CD2AP,USP31,ERCC8,PNPT1,KCTD6,SENP1,DNAJC10,UBE2N,UBE3A,UCHL5,ANKIB1,CUL4A,CUL2,CUL1,UBQLN1,SGTB,DERL1,RCHY1,BAG2,NDFIP2,USP46,USP37,CSNK2A2,UBR1,RNF125,STYX,FBXO4,ASCC3,ATE1,ZNRF2,STT3B,CUL5,FEM1B,USP14,LATS1,SOCS4,UBA6,TRIM13,CDC27,PSMD14
GO: Molecular Function	GO:0052593	tryptamine:oxygen oxidoreductase (deaminating) activity		0.0007149	0.8508	0.03227	0.2472	2	2	AOC2,AOC3		GO: Biological Process	GO:0009127	purine nucleoside monophosphate biosynthetic process		6.85e-05	0.3939	0.01712	0.1581	6	25	PAICS,ATIC,PRPS2,GART,DCK,GMPS
GO: Molecular Function	GO:0052594	aminoacetone:oxygen oxidoreductase(deaminating) activity		0.0007149	0.8508	0.03227	0.2472	2	2	AOC2,AOC3		GO: Biological Process	GO:0006511	ubiquitin-dependent protein catabolic process		7.526e-05	0.4327	0.01803	0.1665	41	738	UBE2K,USP45,CD2AP,USP31,ERCC8,KCTD6,SENP1,DNAJC10,UBE2N,UBE3A,UCHL5,ANKIB1,CUL4A,CUL2,CUL1,UBQLN1,SGTB,DERL1,RCHY1,BAG2,NDFIP2,USP46,USP37,CSNK2A2,UBR1,RNF125,STYX,FBXO4,ASCC3,ATE1,ZNRF2,STT3B,CUL5,FEM1B,USP14,LATS1,SOCS4,UBA6,TRIM13,CDC27,PSMD14
GO: Molecular Function	GO:0004051	arachidonate 5-lipoxygenase activity		0.0007149	0.8508	0.03227	0.2472	2	2	ALOX5,ALOX5AP		GO: Biological Process	GO:0006888	endoplasmic reticulum to Golgi vesicle-mediated transport		8.272e-05	0.4756	0.01902	0.1757	15	161	COPB1,ATL3,COPG2,SEC31A,SEC24A,TMED7-TICAM2,TMED10,RAB29,STX17,GOPC,TMED5,GOLT1B,LMAN1,SAR1B,SEC23IP
GO: Molecular Function	GO:0030554	adenyl nucleotide binding		0.0007588	0.903	0.03227	0.2472	64	1620	EPHB4,PNKP,VRK3,ERN1,UBE4B,MARS1,DAPK2,GLYCTK,COQ8B,PFKFB4,ABCA7,MAP3K3,TYK2,PHKG2,ALPK3,ULK1,MAP4K4,PLK3,DHX16,ADCY4,FLT4,KIF27,SGK1,NLRP1,CHD7,MTHFS,ABCC6,DNAH1,NLRP6,ABCG1,IGF1R,AATK,SLC19A1,CSNK1D,MYO1F,RAPGEF2,MAPK13,DHX34,MAST3,TRPM6,KIF21B,NLRP12,GAK,TTLL3,MYO9B,DGKG,MYO5C,COQ8A,NAV3,PYGM,ATP11A,RAF1,CAMK2G,NLRX1,CARS1,ABCC5,RENBP,UPF1,LRRK1,SIK3,NADSYN1,P2RX1,TSSK4,EPHB1		GO: Biological Process	GO:0019941	modification-dependent protein catabolic process		9.514e-05	0.5471	0.02078	0.1919	41	746	UBE2K,USP45,CD2AP,USP31,ERCC8,KCTD6,SENP1,DNAJC10,UBE2N,UBE3A,UCHL5,ANKIB1,CUL4A,CUL2,CUL1,UBQLN1,SGTB,DERL1,RCHY1,BAG2,NDFIP2,USP46,USP37,CSNK2A2,UBR1,RNF125,STYX,FBXO4,ASCC3,ATE1,ZNRF2,STT3B,CUL5,FEM1B,USP14,LATS1,SOCS4,UBA6,TRIM13,CDC27,PSMD14
GO: Molecular Function	GO:0005524	ATP binding		0.0007593	0.9036	0.03227	0.2472	61	1526	EPHB4,PNKP,VRK3,ERN1,UBE4B,MARS1,DAPK2,GLYCTK,COQ8B,PFKFB4,ABCA7,MAP3K3,TYK2,PHKG2,ALPK3,ULK1,MAP4K4,PLK3,DHX16,ADCY4,FLT4,KIF27,SGK1,NLRP1,CHD7,MTHFS,ABCC6,DNAH1,NLRP6,ABCG1,IGF1R,AATK,CSNK1D,MYO1F,MAPK13,DHX34,MAST3,TRPM6,KIF21B,NLRP12,GAK,TTLL3,MYO9B,DGKG,MYO5C,COQ8A,NAV3,ATP11A,RAF1,CAMK2G,NLRX1,CARS1,ABCC5,RENBP,UPF1,LRRK1,SIK3,NADSYN1,P2RX1,TSSK4,EPHB1		GO: Biological Process	GO:0006999	nuclear pore organization		9.878e-05	0.568	0.02078	0.1919	5	17	SEH1L,NUP35,NDC1,NUP133,NUP205
GO: Molecular Function	GO:0016773	phosphotransferase activity, alcohol group as acceptor		0.0008072	0.9605	0.03312	0.2537	42	951	EPHB4,PNKP,VRK3,ERN1,DAPK2,GLYCTK,COQ8B,PFKFB4,PEAK3,MAP3K3,TYK2,PHKA2,PHKG2,ALPK3,ULK1,MAP4K4,PLK3,FLT4,SGK1,IGF1R,AATK,IGF2R,CSNK1D,ITPRIP,MAPK13,MAST3,TRPM6,GAK,RASSF2,DGKG,INKA2,DUS2,COQ8A,CCNJL,RAF1,CAMK2G,LRRK1,SIK3,SH3BP5L,TSSK4,PIK3R5,EPHB1		GO: Biological Process	GO:0006974	cellular response to DNA damage stimulus		0.0001023	0.5881	0.02078	0.1919	49	952	USP45,CEBPG,WDR76,ERCC8,FANCB,UBE2E2,UBE2N,UCHL5,ETAA1,NUCKS1,DYRK2,FNIP2,PMS1,CUL4A,SHLD2,INTS7,RCHY1,FANCM,SKIL,ATF2,ZNF365,SLF2,ATR,BARD1,BCL2,SMARCAD1,TIPRL,BLM,TLK1,ALKBH8,FBXO4,BRCA2,PDS5A,ASCC3,TAF5,SHLD3,CCDC117,ATMIN,MMS22L,TDG,HELQ,CCNG1,FEM1B,PBRM1,CBX5,CD44,UBA6,PSMD14,PHF10
GO: Molecular Function	GO:0005161	platelet-derived growth factor receptor binding		0.0008692	1	0.03448	0.2641	4	17	ERN1,VEGFA,IL1R1,ITGA5		GO: Biological Process	GO:0044770	cell cycle phase transition		0.0001048	0.6025	0.02078	0.1919	38	675	CDK17,WDR76,RHOU,UBE2E2,ETAA1,CUL4A,CUL2,CUL1,INTS7,CCNJ,USP37,ATF2,PAICS,APPL1,ARPP19,ATR,BARD1,BCL2,TIPRL,ITGB1,BLM,FBXO4,BRCA2,DBF4,YWHAQ,RBL1,CAMK2D,DDR2,CCND2,CUL5,CCNG1,FEM1B,PBRM1,LATS1,EIF4E,CDC27,PHF10,CDK6
GO: Molecular Function	GO:1901981	phosphatidylinositol phosphate binding		0.0009899	1	0.038	0.2911	14	202	SNX11,ARAP1,RUBCNL,ARSG,AVIL,WIPI2,NCF4,ATG2A,GAB2,SVIL,TPCN2,TOM1,ARHGAP9,ARAP3		GO: Biological Process	GO:0051603	proteolysis involved in protein catabolic process		0.0001098	0.6315	0.02105	0.1944	45	852	UBE2K,USP45,CD2AP,RSC1A1,USP31,ERCC8,KCTD6,SENP1,DNAJC10,UBE2N,UBE3A,UCHL5,ANKIB1,CUL4A,CUL2,CUL1,UBQLN1,SGTB,DERL1,RCHY1,BAG2,NDFIP2,USP46,IDE,USP37,CSNK2A2,UBR1,RNF125,STYX,FBXO4,TMTC3,ASCC3,CAPN2,ATE1,ZNRF2,STT3B,CUL5,FEM1B,USP14,LATS1,SOCS4,UBA6,TRIM13,CDC27,PSMD14
GO: Molecular Function	GO:0016175	superoxide-generating NAD(P)H oxidase activity		0.001094	1	0.0407	0.3117	4	18	NCF1,NCF1C,NCF1B,NCF4		GO: Biological Process	GO:0000209	protein polyubiquitination		0.0001176	0.6761	0.02181	0.2014	20	265	UBE2K,ERCC8,UBE2E2,UBE2N,UBE3A,ANKIB1,CUL1,LNX2,TRIM44,BARD1,BCL2,RNF125,FBXO4,FBXO28,UBE2Q2,CBFB,ZNRF2,CUL5,LNPEP,CDC27
GO: Biological Process	GO:0051056	regulation of small GTPase mediated signal transduction		1.642e-07	0.0009693	0.0009693	0.008977	27	336	RASGRP4,CYTH2,GMIP,SIPA1L2,MAP4K4,PREX1,ARAP1,DENND3,ARHGAP4,PLEKHG3,SIPA1L1,FLCN,ARHGAP27,MYO9B,CDC42SE1,ARHGAP25,RGL2,NOTCH1,FGD3,DNM2,DOCK2,RAF1,ARHGAP9,ARAP3,ARHGEF1,LPAR2,PSD4		GO: Biological Process	GO:2000234	positive regulation of rRNA processing		0.0001339	0.7699	0.02395	0.2211	4	10	WDR75,UTP15,WDR43,HEATR1
GO: Biological Process	GO:0016192	vesicle-mediated transport		4.067e-07	0.002401	0.0012	0.01112	83	1871	ZFYVE27,PDLIM7,CYTH2,KIAA0319L,CEACAM4,EXOC3,CFP,SIRPB2,FHIP1B,DYSF,ABCA7,NLGN3,EPS15L1,FCGRT,AGER,TBC1D14,KXD1,PLA2G6,ULK1,PLCG2,PICK1,VEGFA,NECAB2,RUBCNL,ANXA11,ICAM3,TMEM175,FUZ,MIB2,DENND3,ARSG,WDR91,IGF1R,SCAP,IGF2R,SLC11A1,CSNK1D,MYO1F,ARHGAP27,STX10,TMCC1,SORL1,GAK,ATP6V0A1,CDC42SE1,CDH23,UNC13D,NCF4,BIN3,GDI1,FCHO1,PLEKHM1,ELMO1,GAB2,MAPK8IP3,GGA3,SIRPD,AP5Z1,STARD3,ARHGAP25,DENND5A,CORO7…		GO: Biological Process	GO:0006282	regulation of DNA repair		0.0001374	0.7902	0.02395	0.2211	18	227	CEBPG,ERCC8,FANCB,UBE2N,UCHL5,CUL4A,SHLD2,ZNF365,SLF2,ATR,BARD1,BLM,TAF5,SHLD3,CCDC117,HELQ,PBRM1,PHF10
GO: Biological Process	GO:0006691	leukotriene metabolic process		7.172e-07	0.004234	0.001411	0.01307	9	41	NCF1,ALOX5,ALOX5AP,CYP4F12,NCF1C,NCF1B,DPEP2,CYP4F3,LTC4S		GO: Biological Process	GO:0022613	ribonucleoprotein complex biogenesis		0.000166	0.9547	0.02808	0.2593	31	520	MBNL1,WDR75,UTP15,NAF1,CUL4A,DCAF13,WDR36,SRSF6,NOL11,UTP23,ERI1,PRKRA,PTGES3,SPATA5,TGS1,SRSF10,ATR,MAK16,NCBP1,WDR43,DDX10,UTP20,TFB2M,NUDT21,MTERF3,RRP15,HEATR1,KRR1,HELQ,ABCE1,DDX20
GO: Biological Process	GO:0007264	small GTPase mediated signal transduction		1.042e-06	0.006152	0.001538	0.01424	35	558	RASGRP4,CYTH2,GMIP,DOCK5,ULK1,SIPA1L2,MAP4K4,PREX1,ARAP1,DENND3,ARHGAP4,AATK,PLEKHG3,SIPA1L1,FLCN,ARHGAP27,RAPGEF2,MYO9B,CDC42SE1,GDI1,ELMO1,ARHGAP25,RGL2,NOTCH1,FGD3,DNM2,DOCK2,RAF1,RGL3,ARHGAP9,ARAP3,ARHGEF1,LPAR2,RAPGEFL1,PSD4		GO: Biological Process	GO:0009161	ribonucleoside monophosphate metabolic process		0.0001794	1	0.0292	0.2696	9	69	RFK,UPRT,PAICS,ATIC,PRPS2,CMPK1,GART,DCK,GMPS
GO: Biological Process	GO:0070946	neutrophil-mediated killing of gram-positive bacterium		2.043e-06	0.01206	0.002097	0.01942	4	5	NCF1,NLRP6,NCF1C,NCF1B		GO: Biological Process	GO:0000077	DNA damage checkpoint signaling		0.0001878	1	0.0292	0.2696	13	136	WDR76,ETAA1,CUL4A,INTS7,ATF2,ATR,BARD1,TIPRL,BLM,FBXO4,BRCA2,CCNG1,FEM1B
GO: Biological Process	GO:0051345	positive regulation of hydrolase activity		2.132e-06	0.01258	0.002097	0.01942	39	678	RASGRP4,VRK3,GMIP,TBC1D22A,AGER,PLIN5,TBC1D14,PLCB2,SIPA1L2,MAP4K4,PREX1,ARAP1,VEGFA,SEMA4D,NLRP1,NLRP6,RGS14,PPM1F,SIPA1L1,FLCN,ARHGAP27,RAPGEF2,BBC3,NLRP12,MYO9B,BCAS3,FADD,NEDD9,NDEL1,TBC1D1,ARHGAP25,RGL2,RGL3,ARAP3,ABHD5,P2RX1,LPAR2,RCN3,RAPGEFL1		GO: Biological Process	GO:0022402	cell cycle process		0.0001879	1	0.0292	0.2696	68	1490	CDK17,SEH1L,CEP76,WDR76,RHOU,UBE2E2,ETAA1,CUL4A,CUL2,CUL1,INTS7,YTHDC2,CCNJ,CHORDC1,USP37,FANCM,ATF2,ZNF365,PAICS,KIF20B,EXOC5,NDC1,SLC16A1,SLF2,INTS13,CSNK2A2,SSX2IP,CEP135,APPL1,EXOC2,TRIM37,PRNP,ARPP19,ATR,MDM1,BARD1,BCL2,SMARCAD1,TIPRL,ITGB1,BLM,KLHL9,FBXO4,BRCA2,DBF4,SPIN1,DIAPH2,PDS5A,KIF2A,YWHAQ,TASOR,WASL,RBL1,CAMK2D,DDR2,REEP3,CCND2,CUL5,CCNG1,FEM1B,PBRM1,LATS1,EIF4E,TMPO,CDC27,PHF10,BOR…
GO: Biological Process	GO:0043547	positive regulation of GTPase activity		2.556e-06	0.01509	0.002156	0.01996	24	319	RASGRP4,GMIP,TBC1D22A,TBC1D14,SIPA1L2,MAP4K4,PREX1,ARAP1,SEMA4D,RGS14,SIPA1L1,FLCN,ARHGAP27,RAPGEF2,MYO9B,BCAS3,NEDD9,NDEL1,TBC1D1,ARHGAP25,RGL2,RGL3,ARAP3,RAPGEFL1		GO: Biological Process	GO:0044265	cellular macromolecule catabolic process		0.0001933	1	0.02924	0.27	55	1137	UBE2K,USP45,CD2AP,USP31,ERCC8,PNPT1,KCTD6,SENP1,DNAJC10,UBE2N,UBE3A,UCHL5,NAF1,CNOT7,ANKIB1,SYNCRIP,CUL4A,CUL2,CUL1,UBQLN1,SGTB,DERL1,RCHY1,BAG2,NDFIP2,USP46,ERI1,USP37,CSNK2A2,SKIC3,UBR1,NCBP1,RNF125,STYX,FBXO4,ANGEL2,POP1,ASCC3,HEATR1,ATE1,ZNRF2,MTPAP,GRSF1,STT3B,CUL5,FEM1B,USP14,LRPPRC,PDE12,LATS1,SOCS4,UBA6,TRIM13,CDC27,PSMD14
GO: Biological Process	GO:0043087	regulation of GTPase activity		5.52e-06	0.03258	0.003953	0.0366	28	427	RASGRP4,GMIP,TBC1D22A,TBC1D14,SIPA1L2,MAP4K4,PREX1,PLXNA2,ARAP1,SEMA4D,RGS14,SIPA1L1,FLCN,ARHGAP27,RAPGEF2,MYO9B,BCAS3,NEDD9,NDEL1,TBC1D1,ARHGAP25,RGL2,FGD3,RGL3,ARHGAP9,ARAP3,PBXIP1,RAPGEFL1		GO: Biological Process	GO:0006537	glutamate biosynthetic process		0.0002406	1	0.03374	0.3115	3	5	SLC25A12,GLS,GLUD1
GO: Biological Process	GO:0043085	positive regulation of catalytic activity		6.026e-06	0.03557	0.003953	0.0366	63	1389	EPHB4,RASGRP4,PNKP,VRK3,ERN1,NCF1,GMIP,CHI3L1,ADAM8,TBC1D22A,AGER,PLIN5,TBC1D14,PLCB2,SIPA1L2,MAP4K4,PREX1,ALOX5,ARAP1,VEGFA,SEMA4D,ADCY4,FLT4,IKBKG,NLRP1,NLRP6,RGS14,IGF1R,SLC11A1,PPM1F,SIPA1L1,FLCN,ARHGAP27,RAPGEF2,NCF1C,NCF1B,BBC3,IL6R,SORL1,NLRP12,MYO9B,RASSF2,BCAS3,FADD,MAPK8IP3,NEDD9,NDEL1,TBC1D1,ARHGAP25,RGL2,CASS4,RAF1,CACNA1D,RGL3,UNC119,ARAP3,ABHD5,P2RX1,LPAR2,PIK3R5,RCN3,RAPGEFL1,EPHB1		GO: Biological Process	GO:0035879	plasma membrane lactate transport		0.0002406	1	0.03374	0.3115	3	5	EMB,SLC16A1,SLC16A7
GO: Biological Process	GO:0044093	positive regulation of molecular function		1.256e-05	0.07416	0.007416	0.06868	77	1853	EPHB4,RASGRP4,PNKP,VRK3,ERN1,NCF1,GMIP,CHI3L1,ADAM8,NLGN3,TBC1D22A,AGER,PLIN5,TBC1D14,PLAUR,PLCB2,PLCG2,MMP9,SIPA1L2,MAP4K4,PREX1,ALOX5,ARAP1,VEGFA,SEMA4D,ADCY4,FLT4,SGK1,IKBKG,NLRP1,SKI,CREBBP,NLRP6,PACS1,RGS14,IGF1R,SLC11A1,PPM1F,SIPA1L1,FLCN,ARHGAP27,RAPGEF2,NCF1C,NCF1B,BBC3,IL6R,SORL1,NLRP12,MYO9B,RASSF2,BCAS3,FADD,MAPK8IP3,NEDD9,NDEL1,KCNE1,TBC1D1,ARHGAP25,RGL2,DNM2,CASS4,RAF1,CACNA1D,CACNB4…		GO: Biological Process	GO:0000960	regulation of mitochondrial RNA catabolic process		0.0002406	1	0.03374	0.3115	3	5	PNPT1,GRSF1,LRPPRC
GO: Biological Process	GO:0006476	protein deacetylation		1.425e-05	0.08414	0.007637	0.07073	15	159	PER1,JDP2,DYSF,VEGFA,NDST1,SIRT7,SKI,HDAC7,AKAP8L,SAP30BP,RERE,TBL1X,SIN3B,TPPP,FRY		GO: Biological Process	GO:0045739	positive regulation of DNA repair		0.0002505	1	0.03429	0.3166	13	140	CEBPG,ERCC8,FANCB,UBE2N,UCHL5,SHLD2,SLF2,BLM,SHLD3,CCDC117,HELQ,PBRM1,PHF10
GO: Biological Process	GO:0048675	axon extension		1.553e-05	0.09165	0.007637	0.07073	17	200	ZFYVE27,EXTL3,NLGN3,ULK1,VEGFA,SEMA4D,SEMA4B,ISL2,ARHGAP4,AATK,DBN1,GDI1,MAPK8IP3,NDEL1,DNM2,SMURF1,UNC119		GO: Biological Process	GO:0007029	endoplasmic reticulum organization		0.0002607	1	0.03486	0.3219	11	105	MMGT1,ATL3,SEC31A,SHTN1,GCOM1,ARL6IP1,DNM1L,REEP3,LMAN1,TRAM1,LNPK
GO: Biological Process	GO:1900026	positive regulation of substrate adhesion-dependent cell spreading		2.595e-05	0.1532	0.01124	0.1041	8	48	DOCK5,PREX1,UNC13D,DBN1,NEDD9,DNM2,CASS4,TRIOBP		GO: Biological Process	GO:0044843	cell cycle G1/S phase transition		0.0002849	1	0.03723	0.3438	22	327	CDK17,RHOU,UBE2E2,CUL4A,CUL2,CUL1,USP37,PAICS,APPL1,BCL2,ITGB1,DBF4,RBL1,CAMK2D,DDR2,CCND2,CUL5,PBRM1,LATS1,EIF4E,PHF10,CDK6
GO: Biological Process	GO:0007169	transmembrane receptor protein tyrosine kinase signaling pathway		2.667e-05	0.1574	0.01124	0.1041	40	784	EPHB4,RASGRP4,ZFYVE27,NCF1,GIGYF1,EXTL3,TYK2,PLAUR,ULK1,MMP9,VEGFA,NDST1,FLT4,FUZ,RGS14,IGF1R,IGF2R,ZNF592,SIPA1L1,IRS2,RERE,RAPGEF2,NCF1C,NCF1B,SORL1,RASSF2,ITGA5,GAB2,STAT6,SHKBP1,NEDD9,ZGPAT,SULF2,NDEL1,ADGRE3,NOTCH1,CASS4,RAF1,HGS,EPHB1		GO: Biological Process	GO:0016072	rRNA metabolic process		0.0003089	1	0.03947	0.3644	20	285	WDR75,UTP15,NAF1,POLR1B,DCAF13,WDR36,NOL11,UTP23,ERI1,MAK16,WDR43,DDX10,SPIN1,UTP20,TFB2M,TAF1B,RRP15,HEATR1,KRR1,HELQ
GO: Biological Process	GO:0000045	autophagosome assembly		2.896e-05	0.1709	0.0114	0.1055	12	112	TCIRG1,TP53INP2,GABARAPL1,TBC1D14,ULK1,ARSG,WIPI2,ATG2A,NSFL1C,ATG16L2,TOM1,SMURF1		GO: Biological Process	GO:0031570	DNA integrity checkpoint signaling		0.0003532	1	0.04415	0.4077	13	145	WDR76,ETAA1,CUL4A,INTS7,ATF2,ATR,BARD1,TIPRL,BLM,FBXO4,BRCA2,CCNG1,FEM1B
GO: Biological Process	GO:0035601	protein deacylation		3.15e-05	0.186	0.01162	0.1076	15	170	PER1,JDP2,DYSF,VEGFA,NDST1,SIRT7,SKI,HDAC7,AKAP8L,SAP30BP,RERE,TBL1X,SIN3B,TPPP,FRY		GO: Cellular Component	GO:0140535	intracellular protein-containing complex		2.508e-08	1.836e-05	1.836e-05	0.0001317	61	981	MAT2A,FAM98B,ERCC8,PHC3,NAA35,NAA25,UBE2N,UBE3A,UCHL5,CNOT7,DCAF17,ANKIB1,POLR1B,MOCS2,SYNCRIP,DYRK2,CUL4A,CUL2,CUL1,DCAF13,NAA15,UBQLN1,DERL1,RCHY1,TBPL1,BAG2,IDE,ATF2,GCOM1,POLR3G,PRKRA,PPP3CB,BLOC1S5,CSNK2A2,PRKACB,PTGES3,UBR1,URI1,CAND1,BARD1,NCBP1,BMI1,BLOC1S6,KLHL9,SUGT1,FBXO4,BRCA2,POP1,KIF2A,TAF5,TCEA1,MED6,CAMK2D,CUL5,FEM1B,USP14,RNF2,EIF4E,WDR41,CDC27,PSMD14
GO: Biological Process	GO:1900745	positive regulation of p38MAPK cascade		3.555e-05	0.2099	0.01235	0.1143	7	37	NCF1,MAP3K3,AGER,RELL1,VEGFA,NCF1C,NCF1B		GO: Cellular Component	GO:1902494	catalytic complex		5.49e-08	4.019e-05	2.009e-05	0.0001441	94	1833	NRIP1,PDHA1,MAT2A,FAM98B,CHM,ERCC8,PNPT1,PHC3,SPCS3,NAA35,NAA25,UBE2N,UBE3A,UCHL5,AGL,DCAF17,ANKIB1,POLR1B,HCFC2,MOCS2,SYNCRIP,DYRK2,CUL4A,CUL2,CUL1,DCAF13,NAA15,UBQLN1,DERL1,RCHY1,TBPL1,GNPTAB,IDE,CCNJ,ATF2,GCOM1,POLR3G,PRKRA,PPP3CB,SLF2,PDP1,CSNK2A2,NUS1,PRKACB,PTGES3,TRIM37,SOS1,CYBB,PRPS2,PRPSAP2,UBR1,EED,CAND1,BARD1,DBT,TEX10,SS18,BLM,BMI1,KLHL9,SUGT1,FBXO4,BRCA2,GCLM,DBF4,POP1,DLAT,TMED10,A…
GO: Biological Process	GO:0098732	macromolecule deacylation		4.131e-05	0.2438	0.01355	0.1255	15	174	PER1,JDP2,DYSF,VEGFA,NDST1,SIRT7,SKI,HDAC7,AKAP8L,SAP30BP,RERE,TBL1X,SIN3B,TPPP,FRY		GO: Cellular Component	GO:0000139	Golgi membrane		1.525e-07	0.0001116	3.379e-05	0.0002424	48	728	ZDHHC2,ACER3,VPS45,TLR7,SLC10A7,RHOU,COG6,UGCG,MMGT1,PITPNB,SFT2D2,COPB1,GNPTAB,SLC35A1,ARFGEF2,GNPNAT1,NDFIP2,COPG2,RAB14,TMEM87A,SLC30A6,SLC30A7,ATP2C1,CASD1,HS2ST1,FUT4,ZDHHC21,DIPK2A,MAN1A2,RNF125,GALNT8,TMED10,PLEKHA8,TMEM167A,WASL,NRAS,GOPC,DNM1L,MANEA,GOLT1B,ZDHHC20,LMAN1,GOLPH3L,TMEM87B,SPRING1,SCARB2,CNIH1,PAQR3
GO: Biological Process	GO:0030516	regulation of axon extension		5.346e-05	0.3156	0.01661	0.1538	13	138	ZFYVE27,EXTL3,VEGFA,SEMA4D,SEMA4B,ARHGAP4,AATK,DBN1,GDI1,NDEL1,DNM2,SMURF1,UNC119		GO: Cellular Component	GO:1990234	transferase complex		1.847e-07	0.0001352	3.379e-05	0.0002424	57	942	MAT2A,CHM,ERCC8,PHC3,NAA35,NAA25,UBE2N,DCAF17,ANKIB1,POLR1B,HCFC2,DYRK2,CUL4A,CUL2,CUL1,DCAF13,NAA15,DERL1,RCHY1,TBPL1,GNPTAB,CCNJ,ATF2,GCOM1,POLR3G,SLF2,CSNK2A2,NUS1,PRKACB,TRIM37,PRPS2,PRPSAP2,UBR1,EED,CAND1,BARD1,TEX10,BMI1,KLHL9,SUGT1,FBXO4,BRCA2,DBF4,TAF5,TCEA1,MED6,STT3B,CCND2,CUL5,CCNG1,FEM1B,RNF2,CBX5,SOCS4,WDR41,CDC27,CDK6
GO: Biological Process	GO:1905037	autophagosome organization		5.752e-05	0.3395	0.01688	0.1563	12	120	TCIRG1,TP53INP2,GABARAPL1,TBC1D14,ULK1,ARSG,WIPI2,ATG2A,NSFL1C,ATG16L2,TOM1,SMURF1		GO: Cellular Component	GO:0140513	nuclear protein-containing complex		1.028e-06	0.0007524	0.0001505	0.001079	74	1423	SEH1L,NRIP1,CEBPG,ERCC8,FANCB,PHC3,INTS2,UCHL5,POLR1B,HCFC2,SYNCRIP,WDR36,IPO7,INTS7,TBPL1,NOL11,EIF5A2,ERI1,API5,FANCM,ATF2,GCOM1,NUP35,POLR3G,NDC1,NUP155,INTS13,CSNK2A2,NUP133,PTGES3,TRIM37,TGS1,EED,ATR,BARD1,TEX10,LIN52,SS18,NUP205,BMI1,INTS14,BRCA2,DBF4,POP1,ASCC3,CPSF2,TAF5,KPNA3,IPO5,TCEA1,PARP11,MED6,MMS22L,TCF12,NUDT21,ICE2,TAF1B,NUP43,UBA2,XPO4,HEATR1,CBFB,ORC5,PBRM1,RNF2,CBX5,DDX20,CDC2…
GO: Biological Process	GO:0061753	substrate localization to autophagosome		6.458e-05	0.3812	0.01688	0.1563	3	4	GABARAPL1,TOM1,SMURF1		GO: Cellular Component	GO:0005643	nuclear pore		2.07e-06	0.001515	0.0002525	0.001812	14	104	SEH1L,IPO7,EIF5A2,NUP35,NDC1,NUP155,NUP133,NUP205,KPNA3,IPO5,PARP11,NUP43,XPO4,XPOT
GO: Biological Process	GO:0046328	regulation of JNK cascade		6.503e-05	0.3839	0.01688	0.1563	15	181	NCF1,PER1,AGER,MAP4K4,FLT4,ANKRD6,IGF1R,NCF1C,NCF1B,SH3RF3,ZNF274,RASSF2,CDC42SE1,MAPK8IP3,EPHB1		GO: Cellular Component	GO:0012507	ER to Golgi transport vesicle membrane		1.572e-05	0.0115	0.001605	0.01152	10	64	SEC31A,SEC24A,TMED7-TICAM2,TMED10,STX17,VMA21,LMAN1,SAR1B,SEC23IP,CNIH1
GO: Biological Process	GO:0061387	regulation of extent of cell growth		6.735e-05	0.3976	0.01688	0.1563	14	161	ZFYVE27,EXTL3,ULK1,VEGFA,SEMA4D,SEMA4B,ARHGAP4,AATK,DBN1,GDI1,NDEL1,DNM2,SMURF1,UNC119		GO: Cellular Component	GO:0031967	organelle envelope		1.974e-05	0.01445	0.001605	0.01152	70	1439	SLC25A46,SEH1L,ARL2BP,ABCB7,PNPT1,SLC25A32,MINDY3,GUF1,SENP1,CEPT1,INTS2,FDX1,PGRMC2,VDAC1,SLC25A24,IPO7,MRPL42,EIF5A2,CPOX,ATF2,KMO,GCOM1,NUP35,REXO2,NDC1,CSE1L,SLC25A12,NUP155,MRPS24,NUP133,PRNP,CYBB,LYRM7,TMEM126B,SLC25A30,GCH1,BCL2,SLC30A1,MFF,SMIM4,NUP205,MRPS30,TOMM70,ATP11B,SPIN1,GLUD1,VPS13A,ABCD3,KPNA3,IPO5,PARP11,DPY19L1,CAPN2,MTERF3,NUP43,XPO4,DNM1L,PDIA3,OPA1,ARMC1,CCND2,MYOF,LRPPRC,S…
GO: Biological Process	GO:0048845	venous blood vessel morphogenesis		6.862e-05	0.405	0.01688	0.1563	5	18	EPHB4,VEGFA,ISL2,CCM2,NOTCH1		GO: Cellular Component	GO:0031975	envelope		1.974e-05	0.01445	0.001605	0.01152	70	1439	SLC25A46,SEH1L,ARL2BP,ABCB7,PNPT1,SLC25A32,MINDY3,GUF1,SENP1,CEPT1,INTS2,FDX1,PGRMC2,VDAC1,SLC25A24,IPO7,MRPL42,EIF5A2,CPOX,ATF2,KMO,GCOM1,NUP35,REXO2,NDC1,CSE1L,SLC25A12,NUP155,MRPS24,NUP133,PRNP,CYBB,LYRM7,TMEM126B,SLC25A30,GCH1,BCL2,SLC30A1,MFF,SMIM4,NUP205,MRPS30,TOMM70,ATP11B,SPIN1,GLUD1,VPS13A,ABCD3,KPNA3,IPO5,PARP11,DPY19L1,CAPN2,MTERF3,NUP43,XPO4,DNM1L,PDIA3,OPA1,ARMC1,CCND2,MYOF,LRPPRC,S…
GO: Biological Process	GO:0000902	cell morphogenesis		7.218e-05	0.4261	0.01704	0.1578	60	1415	EPHB4,ZFYVE27,EXTL3,PEAK3,ADAM8,DOCK5,NLGN3,HECW2,ULK1,MAP4K4,PREX1,PLXNA2,ARAP1,VEGFA,WHRN,SEMA4D,SEMA4B,FLT4,SGK1,ISL2,CHD7,STRIP1,ARHGAP4,IGF1R,AATK,SIPA1L1,RERE,RAPGEF2,MYO9B,CDC42SE1,PPP1R12B,CDH23,UNC13D,DBN1,ITGA5,PARVG,BIN3,GDI1,MAPK8IP3,NEDD9,NDEL1,NBEAL2,SLC23A2,FMNL1,GOLGA2,NOTCH1,FGD3,DNM2,CASS4,SZT2,SMURF1,TRIOBP,RILPL1,MMP25,UNC119,COL18A1,FRY,ARAP3,ARHGEF1,EPHB1		GO: Cellular Component	GO:0005635	nuclear envelope		3.278e-05	0.024	0.0024	0.01721	35	569	SEH1L,MINDY3,SENP1,CEPT1,INTS2,PGRMC2,IPO7,EIF5A2,GCOM1,NUP35,NDC1,CSE1L,NUP155,NUP133,PRNP,CYBB,GCH1,BCL2,SLC30A1,NUP205,ATP11B,SPIN1,KPNA3,IPO5,PARP11,DPY19L1,NUP43,XPO4,CCND2,MYOF,LRPPRC,CBX5,TMPO,MTDH,XPOT
GO: Biological Process	GO:0032872	regulation of stress-activated MAPK cascade		7.999e-05	0.4722	0.01815	0.1681	18	250	NCF1,PER1,MAP3K3,AGER,RELL1,MAP4K4,VEGFA,FLT4,ANKRD6,IGF1R,NCF1C,NCF1B,SH3RF3,ZNF274,RASSF2,CDC42SE1,MAPK8IP3,EPHB1		GO: Cellular Component	GO:0000151	ubiquitin ligase complex		5.519e-05	0.0404	0.003673	0.02635	25	356	ERCC8,PHC3,UBE2N,DCAF17,ANKIB1,DYRK2,CUL4A,CUL2,CUL1,DCAF13,DERL1,RCHY1,UBR1,CAND1,BARD1,BMI1,KLHL9,SUGT1,FBXO4,BRCA2,MED6,CUL5,FEM1B,RNF2,CDC27
GO: Biological Process	GO:0051336	regulation of hydrolase activity		8.303e-05	0.4901	0.01815	0.1681	52	1178	RASGRP4,VRK3,GMIP,TBC1D22A,AGER,PLIN5,TBC1D14,PLAUR,PLCB2,MMP9,SIPA1L2,MAP4K4,PREX1,PLXNA2,ARAP1,VEGFA,SEMA4D,NLRP1,NLRP6,RGS14,WFIKKN1,PPM1F,SIPA1L1,FLCN,ARHGAP27,RAPGEF2,PPP6R2,BBC3,SORL1,NLRP12,MYO9B,BCAS3,PPP1R12B,FADD,NEDD9,NDEL1,TBC1D1,ARHGAP25,RGL2,FGD3,RAF1,RGL3,ARHGAP9,RFFL,RENBP,ARAP3,ABHD5,P2RX1,LPAR2,PBXIP1,RCN3,RAPGEFL1		GO: Cellular Component	GO:0042175	nuclear outer membrane-endoplasmic reticulum membrane network		9.73e-05	0.07122	0.005935	0.04258	62	1296	ZDHHC2,ACER3,TLR7,SLC10A7,TRIM59,PNPT1,SPCS3,CEPT1,PIGF,MSMO1,SC5D,VKORC1L1,PPM1L,MMGT1,PITPNB,TMX3,LRRC8C,DERL1,COPB1,ATL3,EIF5A2,COPG2,SEC31A,RAB14,NUS1,PIGW,SELENOI,ATP2A2,CYBB,SEC24A,BCL2,SSR3,TMED7-TICAM2,RNF125,ARL6IP1,VPS13A,TMED10,STX17,VMA21,NRAS,PIGK,CAMK2D,TMED5,ARMC10,DNM1L,HACD2,REEP3,PDIA3,STT3B,ZDHHC20,LRPPRC,SPPL2A,LMAN1,RDH11,TRAM1,SCARB2,SAR1B,CNIH1,TMPO,LNPK,TRIM13,MTDH
GO: Biological Process	GO:0070302	regulation of stress-activated protein kinase signaling cascade		9.314e-05	0.5498	0.01964	0.1818	18	253	NCF1,PER1,MAP3K3,AGER,RELL1,MAP4K4,VEGFA,FLT4,ANKRD6,IGF1R,NCF1C,NCF1B,SH3RF3,ZNF274,RASSF2,CDC42SE1,MAPK8IP3,EPHB1		GO: Cellular Component	GO:0005794	Golgi apparatus		0.000182	0.1332	0.009792	0.07025	80	1828	ZDHHC2,ACER3,VPS45,TLR7,SLC10A7,RSC1A1,RHOU,NAA25,CEPT1,SERPINB9,COG6,UGCG,MMGT1,PITPNB,WDFY1,SFT2D2,COPB1,GNPTAB,SLC35A1,ARFGEF2,GNPNAT1,NDFIP2,COPG2,DRAM2,RAB14,LYSMD3,TMEM87A,PREPL,SLC30A6,ARF6,SLC30A7,KIFAP3,ATP2C1,CASD1,HS2ST1,SELENOI,FUT4,PRRC1,PRNP,CYBB,ZDHHC21,CAND1,ATR,SLC30A1,TMED7-TICAM2,FAM241A,DIPK2A,BPNT2,MAN1A2,RNF125,ATP11B,GALNT8,VPS13A,YWHAQ,TMED10,RAB29,PLEKHA8,TMEM167A,ENTPD7,…
GO: Biological Process	GO:1900744	regulation of p38MAPK cascade		0.0001055	0.6225	0.02132	0.1974	8	58	NCF1,PER1,MAP3K3,AGER,RELL1,VEGFA,NCF1C,NCF1B		GO: Cellular Component	GO:0031984	organelle subcompartment		0.0001873	0.1371	0.009792	0.07025	73	1632	ZDHHC2,ACER3,TLR7,SLC10A7,TRIM59,PNPT1,SPCS3,CEPT1,PIGF,MSMO1,SC5D,COG6,VKORC1L1,PPM1L,MMGT1,PITPNB,TMX3,LRRC8C,DERL1,COPB1,ATL3,ARFGEF2,EIF5A2,COPG2,SEC31A,RAB14,TMEM87A,PREPL,SLC30A7,ATP2C1,NUS1,PIGW,SELENOI,FUT4,ATP2A2,CYBB,SEC24A,BCL2,SSR3,TMED7-TICAM2,BPNT2,RNF125,ATP11B,ARL6IP1,VPS13A,TMED10,RAB29,STX17,PLEKHA8,VMA21,NRAS,PIGK,CAMK2D,TMED5,ARMC10,DNM1L,HACD2,REEP3,PDIA3,STT3B,ZDHHC20,ARL5B,…
GO: Biological Process	GO:0051403	stress-activated MAPK cascade		0.000109	0.6435	0.02132	0.1974	20	303	NCF1,PER1,MAP3K3,AGER,RELL1,MAP4K4,VEGFA,FLT4,ANKRD6,IGF1R,MAPK13,NCF1C,NCF1B,SH3RF3,ZNF274,RASSF2,CDC42SE1,MAPK8IP3,CCM2,EPHB1		GO: Cellular Component	GO:0005789	endoplasmic reticulum membrane		0.0002582	0.189	0.01259	0.09032	59	1261	ZDHHC2,ACER3,TLR7,SLC10A7,TRIM59,PNPT1,SPCS3,CEPT1,PIGF,MSMO1,SC5D,VKORC1L1,PPM1L,MMGT1,PITPNB,TMX3,LRRC8C,DERL1,COPB1,ATL3,EIF5A2,COPG2,SEC31A,NUS1,PIGW,SELENOI,ATP2A2,CYBB,SEC24A,BCL2,SSR3,TMED7-TICAM2,RNF125,ARL6IP1,VPS13A,TMED10,STX17,VMA21,NRAS,PIGK,CAMK2D,TMED5,ARMC10,DNM1L,HACD2,REEP3,PDIA3,STT3B,ZDHHC20,SPPL2A,LMAN1,RDH11,TRAM1,SCARB2,SAR1B,CNIH1,LNPK,TRIM13,MTDH
GO: Biological Process	GO:0007265	Ras protein signal transduction		0.000112	0.6609	0.02132	0.1974	24	402	RASGRP4,CYTH2,ULK1,MAP4K4,DENND3,ARHGAP4,AATK,FLCN,RAPGEF2,MYO9B,CDC42SE1,GDI1,ELMO1,RGL2,NOTCH1,DNM2,DOCK2,RAF1,RGL3,ARAP3,ARHGEF1,LPAR2,RAPGEFL1,PSD4		GO: Cellular Component	GO:0098827	endoplasmic reticulum subcompartment		0.0002801	0.205	0.01259	0.09032	59	1265	ZDHHC2,ACER3,TLR7,SLC10A7,TRIM59,PNPT1,SPCS3,CEPT1,PIGF,MSMO1,SC5D,VKORC1L1,PPM1L,MMGT1,PITPNB,TMX3,LRRC8C,DERL1,COPB1,ATL3,EIF5A2,COPG2,SEC31A,NUS1,PIGW,SELENOI,ATP2A2,CYBB,SEC24A,BCL2,SSR3,TMED7-TICAM2,RNF125,ARL6IP1,VPS13A,TMED10,STX17,VMA21,NRAS,PIGK,CAMK2D,TMED5,ARMC10,DNM1L,HACD2,REEP3,PDIA3,STT3B,ZDHHC20,SPPL2A,LMAN1,RDH11,TRAM1,SCARB2,SAR1B,CNIH1,LNPK,TRIM13,MTDH
GO: Biological Process	GO:0061919	process utilizing autophagic mechanism		0.0001266	0.7474	0.02265	0.2097	32	617	ERN1,DAPK2,TCIRG1,TP53INP2,GABARAPL1,AGER,TBC1D14,ULK1,PLK3,RNF166,RUBCNL,GRAMD1A,IKBKG,WDFY4,ARSG,NLRP6,ARSA,FLCN,WIPI2,ATP6V0A1,BCAS3,ATG2A,PLEKHM1,NSFL1C,GOLGA2,ATG16L2,TPCN2,TOM1,SMURF1,HS1BP3,MTMR14,HGS		GO: Cellular Component	GO:0005759	mitochondrial matrix		0.0002924	0.214	0.01259	0.09032	30	514	ARL2BP,PDHA1,PNPT1,GUF1,FDX1,TRMT5,ALDH6A1,VDAC1,MRPL42,PPM1K,REXO2,PDP1,MRPS24,GFM1,LYRM7,DBT,MRPS30,GLS,GLUD1,DLAT,TFB2M,TFAM,GRSF1,DARS2,LRPPRC,PDE12,OXCT1,ABCE1,CA5B,PCCA
GO: Biological Process	GO:0006914	autophagy		0.0001266	0.7474	0.02265	0.2097	32	617	ERN1,DAPK2,TCIRG1,TP53INP2,GABARAPL1,AGER,TBC1D14,ULK1,PLK3,RNF166,RUBCNL,GRAMD1A,IKBKG,WDFY4,ARSG,NLRP6,ARSA,FLCN,WIPI2,ATP6V0A1,BCAS3,ATG2A,PLEKHM1,NSFL1C,GOLGA2,ATG16L2,TPCN2,TOM1,SMURF1,HS1BP3,MTMR14,HGS		GO: Cellular Component	GO:0030134	COPII-coated ER to Golgi transport vesicle		0.0003849	0.2817	0.01565	0.1123	11	110	SEC31A,SEC24A,TMED7-TICAM2,TMED10,STX17,VMA21,TMED5,LMAN1,SAR1B,SEC23IP,CNIH1
GO: Biological Process	GO:1990138	neuron projection extension		0.0001518	0.8959	0.02635	0.244	18	263	ZFYVE27,EXTL3,NLGN3,ULK1,VEGFA,SEMA4D,SEMA4B,ISL2,ARHGAP4,AATK,DBN1,GDI1,MAPK8IP3,NDEL1,SLC23A2,DNM2,SMURF1,UNC119		GO: Cellular Component	GO:0012506	vesicle membrane		0.0007622	0.558	0.02906	0.2085	58	1289	ZDHHC2,LIN7C,VPS45,TLR7,RHOU,MMGT1,TMX3,COPB1,GNPNAT1,NDFIP2,CLIC4,COPG2,SEC31A,ENPP4,RAB14,ARF6,TMEM106B,AP5M1,APPL1,ATP2A2,ULK2,CYBB,SLC9A9,PHACTR2,SEC24A,CD164,ITGB1,TMED7-TICAM2,DIPK2A,ATP11B,VPS13A,CPNE3,ATP13A3,TMED10,STX17,ENTPD7,WASL,RAP2A,VMA21,RAP2B,GPR18,NRAS,GOPC,CAMK2D,DNM1L,ZNRF2,PDIA3,MYOF,SNX14,SPPL2A,LMAN1,LNPEP,SCARB2,SAR1B,SEC23IP,CNIH1,CD44,CD47
GO: Biological Process	GO:0035474	selective angioblast sprouting		0.0001584	0.9348	0.02671	0.2473	3	5	EPHB4,VEGFA,FLT4		GO: Cellular Component	GO:0031597	cytosolic proteasome complex		0.000801	0.5863	0.02906	0.2085	3	7	UCHL5,IDE,PSMD14
GO: Biological Process	GO:0031098	stress-activated protein kinase signaling cascade		0.0001686	0.9951	0.02693	0.2494	20	313	NCF1,PER1,MAP3K3,AGER,RELL1,MAP4K4,VEGFA,FLT4,ANKRD6,IGF1R,MAPK13,NCF1C,NCF1B,SH3RF3,ZNF274,RASSF2,CDC42SE1,MAPK8IP3,CCM2,EPHB1		GO: Cellular Component	GO:0030659	cytoplasmic vesicle membrane		0.0008338	0.6104	0.02906	0.2085	57	1266	ZDHHC2,LIN7C,VPS45,TLR7,RHOU,MMGT1,TMX3,COPB1,GNPNAT1,NDFIP2,CLIC4,COPG2,SEC31A,ENPP4,RAB14,ARF6,TMEM106B,AP5M1,APPL1,ULK2,CYBB,SLC9A9,PHACTR2,SEC24A,CD164,ITGB1,TMED7-TICAM2,DIPK2A,ATP11B,VPS13A,CPNE3,ATP13A3,TMED10,STX17,ENTPD7,WASL,RAP2A,VMA21,RAP2B,GPR18,NRAS,GOPC,CAMK2D,DNM1L,ZNRF2,PDIA3,MYOF,SNX14,SPPL2A,LMAN1,LNPEP,SCARB2,SAR1B,SEC23IP,CNIH1,CD44,CD47
GO: Biological Process	GO:0032535	regulation of cellular component size		0.0001688	0.9966	0.02693	0.2494	26	465	ZFYVE27,EXTL3,KXD1,ULK1,VEGFA,SEMA4D,SEMA4B,ARHGAP4,AATK,LAMTOR4,SLC12A4,AVIL,NDE1,DBN1,GDI1,NDEL1,SLC12A9,SSH3,SVIL,DNM2,FCHSD1,SMURF1,TRIOBP,UNC119,BORCS8,DAAM2		GO: Cellular Component	GO:0032040	small-subunit processome		0.001012	0.7407	0.03367	0.2415	6	40	DCAF13,WDR36,UTP23,UTP20,HEATR1,KRR1
GO: Biological Process	GO:0006909	phagocytosis		0.0001799	1	0.02794	0.2588	22	364	CEACAM4,CFP,SIRPB2,DYSF,ABCA7,AGER,PLA2G6,PLCG2,ANXA11,ICAM3,TMEM175,SLC11A1,ATP6V0A1,CDC42SE1,UNC13D,NCF4,ELMO1,SIRPD,ARHGAP25,DNM2,DOCK2,XKR8		GO: Cellular Component	GO:0030662	coated vesicle membrane		0.00145	1	0.04614	0.331	15	211	COPB1,COPG2,SEC31A,SEC24A,TMED7-TICAM2,DIPK2A,TMED10,STX17,VMA21,DNM1L,LMAN1,SCARB2,SAR1B,SEC23IP,CNIH1
GO: Biological Process	GO:0060841	venous blood vessel development		0.0002304	1	0.03487	0.3229	6	35	EPHB4,VEGFA,FLT4,ISL2,CCM2,NOTCH1		Pathway	M15247	Ubiquitin mediated proteolysis	MSigDB C2 BIOCARTA (v7.5.1)	2.528e-07	0.000617	0.0003862	0.003236	18	135	UBE2K,ERCC8,UBE2E2,UBE2N,UBE3A,CUL4A,CUL2,CUL1,RCHY1,UBE2F,TRIM37,KLHL9,FBXO4,UBE2Q2,UBA2,CUL5,UBA6,CDC27
GO: Biological Process	GO:0046578	regulation of Ras protein signal transduction		0.0002379	1	0.03511	0.3252	16	226	RASGRP4,CYTH2,MAP4K4,DENND3,FLCN,MYO9B,CDC42SE1,RGL2,NOTCH1,DNM2,DOCK2,RAF1,ARAP3,ARHGEF1,LPAR2,PSD4		Pathway	83056	Ubiquitin mediated proteolysis	BioSystems: KEGG	3.164e-07	0.0007724	0.0003862	0.003236	18	137	UBE2K,ERCC8,UBE2E2,UBE2N,UBE3A,CUL4A,CUL2,CUL1,RCHY1,UBE2F,TRIM37,KLHL9,FBXO4,UBE2Q2,UBA2,CUL5,UBA6,CDC27
GO: Biological Process	GO:0030036	actin cytoskeleton organization		0.000253	1	0.03643	0.3374	40	871	PDLIM7,CYTH2,PEAK3,MAP4K4,PREX1,PICK1,ARAP1,PPFIA1,STRIP1,RFLNB,PPM1F,SIPA1L1,AVIL,MYO1F,BCAS3,PPP1R12B,DBN1,PARVG,BIN3,ELMO1,MYO5C,NEDD9,SSH3,SVIL,ARHGAP25,CORO7,PDLIM2,FMNL1,FGD3,DNM2,FCHSD1,DOCK2,CASS4,TPCN2,TRIOBP,PSTPIP1,SH3D21,ARHGEF1,DAAM2,TNNT3		Pathway	1269697	Transport of the SLBP independent Mature mRNA	BioSystems: REACTOME	7.649e-07	0.001867	0.0004395	0.003682	9	34	SEH1L,NUP35,NDC1,NUP155,NUP133,NCBP1,NUP205,NUP43,EIF4E
GO: Biological Process	GO:0045785	positive regulation of cell adhesion		0.0002704	1	0.03796	0.3515	30	588	EPHB4,HLX,SIRPB2,DYSF,ADAM8,TYK2,DOCK5,AGER,PLAUR,MAP4K4,PREX1,ALOX5,VEGFA,PPM1F,FLCN,IL6R,ADAM19,TNFRSF14,FADD,UNC13D,DBN1,ITGA5,CCDC88B,FCHO1,NEDD9,SIRPD,DNM2,CASS4,LILRA2,TRIOBP		Pathway	1269698	Transport of Mature mRNA Derived from an Intronless Transcript	BioSystems: REACTOME	8.644e-07	0.00211	0.0004395	0.003682	10	44	SEH1L,NUP35,NDC1,NUP155,NUP133,NCBP1,NUP205,CPSF2,NUP43,EIF4E
GO: Biological Process	GO:0006898	receptor-mediated endocytosis		0.0002765	1	0.03796	0.3515	20	325	PDLIM7,KIAA0319L,NLGN3,ULK1,PLCG2,PICK1,VEGFA,NECAB2,MIB2,IGF2R,ARHGAP27,SORL1,GAK,FCHO1,NOTCH1,DNM2,ANKRD13D,TPCN2,UNC119,HGS		Pathway	1269696	Transport of the SLBP Dependant Mature mRNA	BioSystems: REACTOME	1.001e-06	0.002444	0.0004395	0.003682	9	35	SEH1L,NUP35,NDC1,NUP155,NUP133,NCBP1,NUP205,NUP43,EIF4E
GO: Biological Process	GO:0042110	T cell activation		0.0002983	1	0.03909	0.362	34	704	EPHB4,CDH26,BTNL8,HLX,TCIRG1,SIRPB2,ADAM8,TNFRSF4,TYK2,EPS15L1,AGER,PREX1,OTUD5,CHD7,WDFY4,SLC11A1,SH3RF3,IL6R,TNFRSF14,FADD,ITGAD,CCDC88B,ITGAX,JAML,FCHO1,STAT6,SIRPD,CLEC4E,DOCK2,CACNB4,LILRA2,HS1BP3,UPF1,HSH2D		Pathway	1269695	Transport of Mature mRNAs Derived from Intronless Transcripts	BioSystems: REACTOME	1.08e-06	0.002637	0.0004395	0.003682	10	45	SEH1L,NUP35,NDC1,NUP155,NUP133,NCBP1,NUP205,CPSF2,NUP43,EIF4E
GO: Biological Process	GO:0022604	regulation of cell morphogenesis		0.0003044	1	0.03909	0.362	22	378	PEAK3,DOCK5,PREX1,PLXNA2,ARAP1,VEGFA,SEMA4D,SGK1,STRIP1,CDC42SE1,PPP1R12B,UNC13D,DBN1,NEDD9,SLC23A2,FMNL1,FGD3,DNM2,CASS4,SMURF1,TRIOBP,ARAP3		Pathway	1339112	SUMOylation of RNA binding proteins	BioSystems: REACTOME	2.034e-06	0.004966	0.0007094	0.005943	10	48	SEH1L,PHC3,NUP35,NDC1,NUP155,NUP133,NUP205,BMI1,NUP43,RNF2
GO: Biological Process	GO:0032874	positive regulation of stress-activated MAPK cascade		0.0003047	1	0.03909	0.362	13	164	NCF1,MAP3K3,AGER,RELL1,MAP4K4,VEGFA,FLT4,ANKRD6,NCF1C,NCF1B,SH3RF3,RASSF2,MAPK8IP3		Pathway	1269131	NS1 Mediated Effects on Host Pathways	BioSystems: REACTOME	3.368e-06	0.008222	0.001028	0.00861	9	40	SEH1L,NUP35,NDC1,NUP155,NUP133,NUP205,KPNA3,KPNA5,NUP43
GO: Biological Process	GO:0007033	vacuole organization		0.0003194	1	0.03923	0.3633	16	232	TCIRG1,FHIP1B,TP53INP2,GABARAPL1,TBC1D14,ULK1,TMEM175,ARSG,WIPI2,ATP6V0A1,ATG2A,NSFL1C,ATG16L2,TPCN2,TOM1,SMURF1		Pathway	1270421	Cellular response to heat stress	BioSystems: REACTOME	4.238e-06	0.01034	0.001071	0.008971	13	89	SEH1L,BAG2,NUP35,NDC1,NUP155,NUP133,PTGES3,ATR,HSPH1,NUP205,HSPA13,CAMK2D,NUP43
GO: Biological Process	GO:0030029	actin filament-based process		0.0003237	1	0.03923	0.3633	43	971	PDLIM7,CYTH2,PEAK3,MAP4K4,PREX1,PICK1,ARAP1,PPFIA1,STRIP1,RFLNB,PPM1F,SIPA1L1,AVIL,MYO1F,MYO9B,BCAS3,PPP1R12B,DBN1,PARVG,BIN3,ELMO1,MYO5C,NEDD9,KCNE1,SSH3,SVIL,ARHGAP25,CORO7,PDLIM2,FMNL1,FGD3,DNM2,FCHSD1,DOCK2,CASS4,CACNA1D,TPCN2,TRIOBP,PSTPIP1,SH3D21,ARHGEF1,DAAM2,TNNT3		Pathway	1269130	Host Interactions with Influenza Factors	BioSystems: REACTOME	5.192e-06	0.01267	0.001071	0.008971	9	42	SEH1L,NUP35,NDC1,NUP155,NUP133,NUP205,KPNA3,KPNA5,NUP43
GO: Biological Process	GO:1900024	regulation of substrate adhesion-dependent cell spreading		0.0003256	1	0.03923	0.3633	8	68	DOCK5,PREX1,UNC13D,DBN1,NEDD9,DNM2,CASS4,TRIOBP		Pathway	1269731	Metabolism of non-coding RNA	BioSystems: REACTOME	5.264e-06	0.01285	0.001071	0.008971	10	53	SEH1L,NUP35,NDC1,NUP155,NUP133,TGS1,NCBP1,NUP205,NUP43,DDX20
GO: Biological Process	GO:0070304	positive regulation of stress-activated protein kinase signaling cascade		0.0003427	1	0.04046	0.3747	13	166	NCF1,MAP3K3,AGER,RELL1,MAP4K4,VEGFA,FLT4,ANKRD6,NCF1C,NCF1B,SH3RF3,RASSF2,MAPK8IP3		Pathway	1269732	snRNP Assembly	BioSystems: REACTOME	5.264e-06	0.01285	0.001071	0.008971	10	53	SEH1L,NUP35,NDC1,NUP155,NUP133,TGS1,NCBP1,NUP205,NUP43,DDX20
GO: Biological Process	GO:0007167	enzyme-linked receptor protein signaling pathway		0.0003524	1	0.04079	0.3777	52	1250	EPHB4,RASGRP4,ZFYVE27,NCF1,GIGYF1,EXTL3,TYK2,PLAUR,ULK1,MMP9,PREX1,VEGFA,NDST1,FLT4,FUZ,SKI,CREBBP,RGS14,IGF1R,IGF2R,ZNF592,WFIKKN1,SIPA1L1,FLCN,IRS2,RERE,RAPGEF2,NCF1C,NCF1B,SORL1,RASSF2,PPP1R12B,ITGA5,ZC3H3,FCHO1,GAB2,STAT6,SHKBP1,NEDD9,ZGPAT,SULF2,NDEL1,ADGRE3,ABTB3,NOTCH1,CCN3,DNM2,CASS4,RAF1,SMURF1,HGS,EPHB1		Pathway	1268744	SUMOylation of DNA damage response and repair proteins	BioSystems: REACTOME	5.712e-06	0.01394	0.001073	0.008985	12	78	SEH1L,PHC3,NUP35,NDC1,NUP155,NUP133,NUP205,BLM,BMI1,NUP43,TDG,RNF2
GO: Biological Process	GO:0043408	regulation of MAPK cascade		0.0003867	1	0.0439	0.4065	39	860	VRK3,ERN1,NCF1,PER1,CHI3L1,ADAM8,ABCA7,MAP3K3,AGER,PLCG2,RELL1,MAP4K4,VEGFA,NDST1,FLT4,NECAB2,ANKRD6,NLRP6,RGS14,IGF1R,FLCN,RAPGEF2,NCF1C,NCF1B,SH3RF3,IL6R,SORL1,NLRP12,ZNF274,RASSF2,CDC42SE1,C5AR2,MAPK8IP3,CHRNA10,NOTCH1,RAF1,LPAR2,PIK3R5,EPHB1		Pathway	1269192	Class I MHC mediated antigen processing & presentation	BioSystems: REACTOME	8.4e-06	0.0205	0.001387	0.01162	29	374	UBE2K,TRIM4,BTBD1,KCTD6,UBE2E2,UBE2N,UBE3A,CUL2,CUL1,RCHY1,SEC31A,UBE2F,TRIM37,CYBB,UBR1,SEC24A,KLHL9,FBXO4,UBE2Q2,ZNRF2,PDIA3,CUL5,KLHL11,LRR1,LNPEP,SAR1B,UBA6,CDC27,PSMD14
GO: Biological Process	GO:0008361	regulation of cell size		0.0004086	1	0.04551	0.4214	17	261	ZFYVE27,EXTL3,ULK1,VEGFA,SEMA4D,SEMA4B,ARHGAP4,AATK,LAMTOR4,SLC12A4,DBN1,GDI1,NDEL1,SLC12A9,DNM2,SMURF1,UNC119		Pathway	1309088	tRNA processing	BioSystems: REACTOME	8.521e-06	0.0208	0.001387	0.01162	14	109	SEH1L,FAM98B,TRMT13,MTO1,TRMT5,NUP35,NDC1,NUP155,NUP133,NUP205,ALKBH8,POP1,NUP43,XPOT
GO: Biological Process	GO:0018212	peptidyl-tyrosine modification		0.0004539	1	0.04962	0.4595	24	442	EPHB4,NCF1,TYK2,PLCG2,VEGFA,SEMA4D,TPST1,FLT4,IGF1R,AATK,ZNF592,NCF1C,NCF1B,IL6R,TNFRSF14,ITGA5,ZZEF1,NEDD9,ZGPAT,CASS4,LRRK1,UNC119,SH3BP5L,EPHB1		Pathway	1268738	SUMOylation	BioSystems: REACTOME	9.487e-06	0.02316	0.001447	0.01212	14	110	SEH1L,PHC3,SENP1,NUP35,NDC1,NUP155,NUP133,NUP205,BLM,BMI1,NUP43,UBA2,TDG,RNF2
GO: Cellular Component	GO:0005794	Golgi apparatus		3.327e-06	0.002156	0.002156	0.0152	78	1828	MAN2A2,CYTH2,DAPK2,NCF1,GLYCTK,KIAA0319L,EXOC3,EXTL3,WLS,DYSF,ABCA7,B3GNT8,GABARAPL1,CPQ,TBC1D14,CHPF2,PLCB2,MME,PLK3,PICK1,ARAP1,NDST1,TPST1,ZDHHC18,TEPSIN,ST6GALNAC2,ARSG,ARHGAP4,PACS1,ABCG1,SCAP,IGF2R,CSNK1D,AOC3,STX10,NCF1C,NCF1B,SH3RF3,SORL1,SLC16A13,GAK,ATP6V0A1,ADAM19,RASSF2,ITGA5,CCDC88B,GDI1,MAPK8IP3,GGA3,NEDD9,SULF2,NSFL1C,KCNE1,NAV3,NHS,ATP11A,DENND5A,CORO7,MPPE1,POFUT2,GOLGA2,NOTCH1,F…		Pathway	1270425	Regulation of HSF1-mediated heat shock response	BioSystems: REACTOME	1.137e-05	0.02775	0.001632	0.01367	11	70	SEH1L,BAG2,NUP35,NDC1,NUP155,NUP133,ATR,HSPH1,NUP205,HSPA13,NUP43
GO: Cellular Component	GO:0005773	vacuole		9.386e-06	0.006082	0.003041	0.02144	46	920	DAPK2,NCF1,TCIRG1,ADAM8,TP53INP2,GABARAPL1,CPQ,TBC1D14,KXD1,USP4,ULK1,ANPEP,SGSH,RUBCNL,GRAMD1A,ANXA11,TMEM175,ARSG,ARSA,SLC11A1,LAMTOR4,SLC12A4,CSF3R,RNASET2,FLCN,BBC3,WIPI2,ATP6V0A1,GALNS,IMPDH1,UNC13D,NCF4,PLEKHM1,GGA3,SHKBP1,KCNE1,STARD3,ATP11A,ATG16L2,TPCN2,SZT2,TOM1,RFFL,NFAM1,BORCS8,HGS		Pathway	1309089	tRNA processing in the nucleus	BioSystems: REACTOME	1.67e-05	0.04076	0.002264	0.01897	10	60	SEH1L,FAM98B,NUP35,NDC1,NUP155,NUP133,NUP205,POP1,NUP43,XPOT
GO: Cellular Component	GO:0034045	phagophore assembly site membrane		0.0001485	0.09622	0.02196	0.1548	5	21	ULK1,ARSG,WIPI2,ATG2A,ATG16L2		Pathway	167325	Protein processing in endoplasmic reticulum	BioSystems: KEGG	2.069e-05	0.05051	0.002658	0.02227	17	166	DNAJC10,CUL1,UBQLN1,DERL1,BAG2,SEC31A,SEC24A,HSPH1,BCL2,SSR3,MAN1A2,CAPN2,PDIA3,STT3B,LMAN1,TRAM1,SAR1B
GO: Cellular Component	GO:0048471	perinuclear region of cytoplasm		0.0001587	0.1028	0.02196	0.1548	43	945	PDLIM7,NMRAL1,EXOC3,CHI3L1,TSTD1,OSBPL6,PLCG2,ALOX5,PICK1,WHRN,SGK1,GDPD3,MIB2,PTOV1,PACS1,AATK,IGF2R,CSNK1D,PPM1F,RAPGEF2,STX10,SH3RF3,SORL1,GAK,TRPC4AP,ATP6V0A1,MYO9B,DBN1,MAPK8IP3,DGAT2,GOLGA2,DNM2,CA4,ANKRD13D,TPPP,ABCC5,XKR8,UPF1,PSTPIP1,TG,MTMR14,RELT,TPD52L2		Pathway	1383087	rRNA modification in the nucleus and cytosol	BioSystems: REACTOME	2.601e-05	0.06348	0.003053	0.02558	10	63	WDR75,UTP15,DCAF13,WDR36,NOL11,THUMPD1,WDR43,UTP20,HEATR1,KRR1
GO: Cellular Component	GO:0031252	cell leading edge		0.0001956	0.1267	0.02196	0.1548	27	499	PDLIM7,CYTH2,WLS,DYSF,ABCA7,GABARAPL1,PLCG2,AVIL,SH3RF3,MYO9B,BCAS3,DBN1,ITGA5,MAPK8IP3,NEDD9,NDEL1,NAV3,NHS,NOTCH1,FGD3,DNM2,CACNA1D,PSTPIP1,ARAP3,MTMR14,ARHGEF1,PSD4		Pathway	1268701	Post-translational protein modification	BioSystems: REACTOME	2.841e-05	0.06935	0.003053	0.02558	57	1037	SEH1L,UBE2K,ARSK,CHM,PHC3,SENP1,PIGF,UBE2N,COG6,UCHL5,VDAC1,DERL1,COPB1,SLC35A1,EIF5A2,GNPNAT1,COPG2,SEC31A,IDE,USP37,RAB14,NUP35,NDC1,NUP155,NUS1,NUP133,PIGW,NANP,SEC24A,BARD1,NUP205,BLM,BMI1,TOMM70,MAN1A2,GALNT8,ANKRD28,DNAJC24,TMED10,RAB29,STX17,UBE2Q2,PIGK,NUP43,UBA2,MANEA,TDG,PDIA3,USP14,RNF2,LMAN1,SAR1B,SEC23IP,CNIH1,UBA6,TRIM13,PSMD14
GO: Cellular Component	GO:0005768	endosome		0.0002033	0.1317	0.02196	0.1548	49	1137	ZFYVE27,TCIRG1,WLS,DYSF,ABCA7,FCGRT,TBC1D14,OSBPL6,MME,ULK1,SNX11,PICK1,TMEM175,MIB2,TMEM127,WDFY4,ARSG,WDR91,ABCG1,AATK,IGF2R,ARSA,SLC11A1,LAMTOR4,AOC3,ARHGAP27,RAPGEF2,SORL1,ATP6V0A1,UNC13D,NCF4,PLEKHM1,GGA3,AP5Z1,STARD3,ATP11A,DNM2,FCHSD1,MGRN1,ANKRD13D,TPCN2,TOM1,ABCC5,RFFL,LRRK1,HGS,LPAR2,TRAPPC14,EPHB1		Pathway	1269316	Antiviral mechanism by IFN-stimulated genes	BioSystems: REACTOME	2.877e-05	0.07022	0.003053	0.02558	11	77	SEH1L,UBE2N,NUP35,NDC1,NUP155,NUP133,NUP205,KPNA3,KPNA5,NUP43,EIF4E
GO: Cellular Component	GO:0005776	autophagosome		0.0002759	0.1788	0.02262	0.1595	11	122	DAPK2,TP53INP2,GABARAPL1,TBC1D14,ULK1,RUBCNL,GRAMD1A,ARSG,WIPI2,PLEKHM1,ATG16L2		Pathway	1269317	ISG15 antiviral mechanism	BioSystems: REACTOME	2.877e-05	0.07022	0.003053	0.02558	11	77	SEH1L,UBE2N,NUP35,NDC1,NUP155,NUP133,NUP205,KPNA3,KPNA5,NUP43,EIF4E
GO: Cellular Component	GO:0030139	endocytic vesicle		0.0002792	0.1809	0.02262	0.1595	22	378	CPNE2,NCF1,TCIRG1,WLS,DYSF,ADAM8,NLGN3,PICK1,ANXA11,IGF2R,SLC11A1,CSF3R,RAPGEF2,ATP6V0A1,NCF4,CLEC4E,FMNL1,DNM2,PGLYRP1,CAMK2G,HGS,LPAR2		Pathway	1269649	Gene Expression	BioSystems: REACTOME	3.266e-05	0.07973	0.003322	0.02783	88	1834	ZNF597,SEH1L,FAM98B,CHM,ZNF490,SPCS3,WDR75,INTS2,UTP15,CNOT7,POLR1B,TRMT13,MTO1,TRMT5,ZNF614,DYRK2,DCAF13,WDR36,SRSF6,INTS7,NOL11,THUMPD1,CHD9,ZFP14,PPARA,ERI1,SKIL,ATF2,YWHAG,NUP35,POLR3G,PRKRA,ZNF675,ZNF12,NDC1,NUP155,ZNF37A,INTS13,CSNK2A2,SKIC3,NUP133,ZNF583,TGS1,SRSF10,EED,ZNF562,ATR,BARD1,NCBP1,SSR3,TEX10,WDR43,NUP205,BLM,INTS14,ALKBH8,GLS,POP1,UTP20,ZNF770,TFB2M,YWHAQ,CPSF2,TAF5,TCEA1,MED6,…
GO: Cellular Component	GO:0000407	phagophore assembly site		0.0004107	0.2662	0.0283	0.1996	6	39	ULK1,ARSG,WIPI2,BCAS3,ATG2A,ATG16L2		Pathway	1269922	Regulation of Glucokinase by Glucokinase Regulatory Protein	BioSystems: REACTOME	4.139e-05	0.101	0.003742	0.03135	7	31	SEH1L,NUP35,NDC1,NUP155,NUP133,NUP205,NUP43
GO: Cellular Component	GO:0032010	phagolysosome		0.0005236	0.3393	0.0283	0.1996	3	7	NCF1,ADAM8,NCF4		Pathway	1269114	Transport of Ribonucleoproteins into the Host Nucleus	BioSystems: REACTOME	4.139e-05	0.101	0.003742	0.03135	7	31	SEH1L,NUP35,NDC1,NUP155,NUP133,NUP205,NUP43
GO: Cellular Component	GO:0045335	phagocytic vesicle		0.0005669	0.3674	0.0283	0.1996	12	154	NCF1,TCIRG1,ADAM8,ANXA11,SLC11A1,ATP6V0A1,NCF4,CLEC4E,FMNL1,DNM2,PGLYRP1,HGS		Pathway	1269123	NEP/NS2 Interacts with the Cellular Export Machinery	BioSystems: REACTOME	4.139e-05	0.101	0.003742	0.03135	7	31	SEH1L,NUP35,NDC1,NUP155,NUP133,NUP205,NUP43
GO: Cellular Component	GO:0005764	lysosome		0.0005678	0.3679	0.0283	0.1996	37	823	NCF1,TCIRG1,ADAM8,CPQ,KXD1,USP4,ANPEP,SGSH,ANXA11,TMEM175,ARSG,ARSA,SLC11A1,LAMTOR4,SLC12A4,CSF3R,RNASET2,FLCN,BBC3,ATP6V0A1,GALNS,IMPDH1,UNC13D,NCF4,PLEKHM1,GGA3,SHKBP1,KCNE1,STARD3,ATP11A,TPCN2,SZT2,TOM1,RFFL,NFAM1,BORCS8,HGS		Pathway	1269121	Export of Viral Ribonucleoproteins from Nucleus	BioSystems: REACTOME	5.155e-05	0.1258	0.004494	0.03765	7	32	SEH1L,NUP35,NDC1,NUP155,NUP133,NUP205,NUP43
GO: Cellular Component	GO:0000323	lytic vacuole		0.0005678	0.3679	0.0283	0.1996	37	823	NCF1,TCIRG1,ADAM8,CPQ,KXD1,USP4,ANPEP,SGSH,ANXA11,TMEM175,ARSG,ARSA,SLC11A1,LAMTOR4,SLC12A4,CSF3R,RNASET2,FLCN,BBC3,ATP6V0A1,GALNS,IMPDH1,UNC13D,NCF4,PLEKHM1,GGA3,SHKBP1,KCNE1,STARD3,ATP11A,TPCN2,SZT2,TOM1,RFFL,NFAM1,BORCS8,HGS		Pathway	1269193	Antigen processing: Ubiquitination & Proteasome degradation	BioSystems: REACTOME	5.738e-05	0.1401	0.00483	0.04046	24	312	UBE2K,TRIM4,BTBD1,KCTD6,UBE2E2,UBE2N,UBE3A,CUL2,CUL1,RCHY1,UBE2F,TRIM37,UBR1,KLHL9,FBXO4,UBE2Q2,ZNRF2,CUL5,KLHL11,LRR1,LNPEP,UBA6,CDC27,PSMD14
GO: Cellular Component	GO:0043020	NADPH oxidase complex		0.0007439	0.4821	0.03246	0.2289	4	17	NCF1,NCF1C,NCF1B,NCF4		Pathway	1269096	Nuclear import of Rev protein	BioSystems: REACTOME	6.367e-05	0.1554	0.005013	0.042	7	33	SEH1L,NUP35,NDC1,NUP155,NUP133,NUP205,NUP43
GO: Cellular Component	GO:0042581	specific granule		0.0007961	0.5159	0.03246	0.2289	12	160	CFP,CHI3L1,ADAM8,PLAUR,ANXA11,DGAT1,ATP11A,DOCK2,PGLYRP1,TOM1,MMP25,P2RX1		Pathway	1269094	Vpr-mediated nuclear import of PICs	BioSystems: REACTOME	6.367e-05	0.1554	0.005013	0.042	7	33	SEH1L,NUP35,NDC1,NUP155,NUP133,NUP205,NUP43
GO: Cellular Component	GO:0101003	ficolin-1-rich granule membrane		0.0008576	0.5557	0.03246	0.2289	7	61	TCIRG1,ADAM8,SLC11A1,ATP6V0A1,ITGAX,NBEAL2,ADGRE3		Pathway	1269085	Rev-mediated nuclear export of HIV RNA	BioSystems: REACTOME	7.801e-05	0.1904	0.005951	0.04985	7	34	SEH1L,NUP35,NDC1,NUP155,NUP133,NUP205,NUP43
GO: Cellular Component	GO:0005819	spindle		0.0008976	0.5817	0.03246	0.2289	24	467	MAEA,HECW2,TACC3,PLK3,ANXA11,IKBKG,CCDC57,RGS14,CSNK1D,FLCN,CCDC69,NDE1,NEDD9,NDEL1,NSFL1C,KLHL21,GOLGA2,DNM2,TBL1X,TPPP,UNC119,FRY,CTDP1,TRAPPC14		Pathway	1269817	Nuclear Pore Complex (NPC) Disassembly	BioSystems: REACTOME	9.488e-05	0.2316	0.007018	0.0588	7	35	SEH1L,NUP35,NDC1,NUP155,NUP133,NUP205,NUP43
GO: Cellular Component	GO:0030667	secretory granule membrane		0.0009018	0.5844	0.03246	0.2289	19	333	TCIRG1,EXOC3,ADAM8,PLAUR,MME,ANPEP,IGF2R,SLC11A1,DGAT1,ATP6V0A1,ITGAX,NBEAL2,ADGRE3,ATP11A,CA4,TOM1,NFAM1,MMP25,P2RX1		Pathway	1269693	Transport of Mature Transcript to Cytoplasm	BioSystems: REACTOME	0.0001009	0.2462	0.007241	0.06066	11	88	SEH1L,SRSF6,NUP35,NDC1,NUP155,NUP133,NCBP1,NUP205,CPSF2,NUP43,EIF4E
Pathway	1457780	Neutrophil degranulation	BioSystems: REACTOME	8.845e-06	0.01911	0.01911	0.1578	31	492	TCIRG1,CFP,CHI3L1,ADAM8,S100P,PLAUR,MME,MMP9,ALOX5,ANPEP,IGF2R,ARSA,SLC11A1,RNASET2,DGAT1,ATP6V0A1,GALNS,IMPDH1,UNC13D,ITGAX,NBEAL2,ADGRE3,ATP11A,DOCK2,PGLYRP1,TOM1,ARHGAP9,NFAM1,MMP25,P2RX1,MIR6837		Pathway	1268743	SUMO E3 ligases SUMOylate target proteins	BioSystems: REACTOME	0.0001082	0.2642	0.007549	0.06324	12	104	SEH1L,PHC3,NUP35,NDC1,NUP155,NUP133,NUP205,BLM,BMI1,NUP43,TDG,RNF2
Pathway	1269203	Innate Immune System	BioSystems: REACTOME	1.878e-05	0.04058	0.02029	0.1675	60	1302	RASGRP4,VRK3,NCF1,TCIRG1,CFP,CHI3L1,ADAM8,S100P,AGER,PLA2G6,PLAUR,MME,PLCG2,MMP9,ALOX5,ADCY4,ANPEP,OTUD5,ICAM3,IKBKG,NLRP1,CREBBP,IGF2R,ARSA,SLC11A1,RNASET2,IRS2,RAPGEF2,MAPK13,DGAT1,ATP6V0A1,GALNS,IMPDH1,MYO9B,C5AR2,FADD,UNC13D,NCF4,ITGAX,ELMO1,GAB2,STAT6,CLEC4E,NBEAL2,ADGRE3,DTX4,ATP11A,DNM2,DOCK2,RAF1,PGLYRP1,CAMK2G,NLRX1,TOM1,ARHGAP9,PSTPIP1,NFAM1,MMP25,P2RX1,MIR6837		Pathway	1269095	Interactions of Rev with host cellular proteins	BioSystems: REACTOME	0.0001146	0.2798	0.007561	0.06334	7	36	SEH1L,NUP35,NDC1,NUP155,NUP133,NUP205,NUP43
Pathway	1270089	Synthesis of Leukotrienes (LT) and Eoxins (EX)	BioSystems: REACTOME	3.144e-05	0.06794	0.02265	0.187	6	24	ALOX5,ALOX5AP,DPEP2,DPEP3,CYP4F3,LTC4S		Pathway	1269092	Interactions of Vpr with host cellular proteins	BioSystems: REACTOME	0.0001146	0.2798	0.007561	0.06334	7	36	SEH1L,NUP35,NDC1,NUP155,NUP133,NUP205,NUP43
Pathway	PW:0000464	leukotriene metabolic	Pathway Ontology	7.443e-05	0.1608	0.04021	0.332	3	4	ALOX5,ALOX5AP,LTC4S		Pathway	1269815	Nuclear Envelope Breakdown	BioSystems: REACTOME	0.00021	0.5126	0.01349	0.113	8	52	SEH1L,NUP35,NDC1,NUP155,NUP133,NUP205,NUP43,TMPO
												Pathway	PW:0000435	neddylation	Pathway Ontology	0.0002743	0.6695	0.01677	0.1405	4	11	CUL2,CUL1,CAND1,CUL5
												Pathway	1269920	Hexose transport	BioSystems: REACTOME	0.0002747	0.6707	0.01677	0.1405	8	54	SEH1L,RSC1A1,NUP35,NDC1,NUP155,NUP133,NUP205,NUP43
												Pathway	1268714	Asparagine N-linked glycosylation	BioSystems: REACTOME	0.0002841	0.6936	0.01692	0.1417	21	284	COG6,DERL1,COPB1,SLC35A1,GNPNAT1,COPG2,SEC31A,NUS1,NANP,SEC24A,MAN1A2,ANKRD28,TMED10,STX17,MANEA,PDIA3,LMAN1,SAR1B,SEC23IP,CNIH1,TRIM13
												Pathway	1268727	COPII (Coat Protein 2) Mediated Vesicle Transport	BioSystems: REACTOME	0.00031	0.7567	0.01802	0.1509	9	69	SEC31A,SEC24A,ANKRD28,TMED10,STX17,LMAN1,SAR1B,SEC23IP,CNIH1
												Pathway	1269117	Viral Messenger RNA Synthesis	BioSystems: REACTOME	0.0003655	0.8922	0.02075	0.1738	7	43	SEH1L,NUP35,NDC1,NUP155,NUP133,NUP205,NUP43
												Pathway	1270135	Purine ribonucleoside monophosphate biosynthesis	BioSystems: REACTOME	0.0004012	0.9792	0.02225	0.1864	4	12	PAICS,ATIC,GART,GMPS
												Pathway	P00060	Ubiquitin proteasome pathway	PantherDB	0.0004875	1	0.02644	0.2215	7	45	UBE2K,UBE2E2,UBE2N,UBE3A,UBA2,UBA6,PSMD14
												Pathway	1269921	Glucose transport	BioSystems: REACTOME	0.0005595	1	0.02906	0.2434	7	46	SEH1L,NUP35,NDC1,NUP155,NUP133,NUP205,NUP43
												Pathway	1339113	SUMOylation of DNA replication proteins	BioSystems: REACTOME	0.0005595	1	0.02906	0.2434	7	46	SEH1L,NUP35,NDC1,NUP155,NUP133,NUP205,NUP43
												Pathway	413392	Inosine monophosphate biosynthesis, PRPP + glutamine => IMP	BioSystems: KEGG	0.0005875	1	0.02988	0.2503	3	6	PAICS,ATIC,GART
												Pathway	1269694	Transport of Mature mRNA derived from an Intron-Containing Transcript	BioSystems: REACTOME	0.0006413	1	0.03195	0.2677	9	76	SEH1L,SRSF6,NUP35,NDC1,NUP155,NUP133,NCBP1,NUP205,NUP43
												Pathway	1268725	Transport to the Golgi and subsequent modification	BioSystems: REACTOME	0.0007237	1	0.03533	0.296	14	164	COG6,COPB1,COPG2,SEC31A,SEC24A,MAN1A2,ANKRD28,TMED10,STX17,MANEA,LMAN1,SAR1B,SEC23IP,CNIH1
												Pathway	1269932	Zinc efflux and compartmentalization by the SLC30 family	BioSystems: REACTOME	0.001004	1	0.04591	0.3846	3	7	SLC30A6,SLC30A7,SLC30A1
												Pathway	1269929	Proton-coupled monocarboxylate transport	BioSystems: REACTOME	0.001004	1	0.04591	0.3846	3	7	EMB,SLC16A1,SLC16A7
												Pathway	413386	Phosphatidylethanolamine (PE) biosynthesis, ethanolamine => PE	BioSystems: KEGG	0.001004	1	0.04591	0.3846	3	7	CEPT1,ETNK1,SELENOI
												Pathway	142273	inosine-5'-phosphate biosynthesis	BioSystems: BIOCYC	0.001034	1	0.04591	0.3846	2	2	PAICS,ATIC
												Pathway	PW:0000081	D-glutamine and D-glutamate metabolic	Pathway Ontology	0.001034	1	0.04591	0.3846	2	2	GLS,GLUD1
												Pathway	1268726	ER to Golgi Anterograde Transport	BioSystems: REACTOME	0.001054	1	0.04595	0.385	12	133	COG6,COPB1,COPG2,SEC31A,SEC24A,ANKRD28,TMED10,STX17,LMAN1,SAR1B,SEC23IP,CNIH1
												Pathway	177876	RNA transport	BioSystems: KEGG	0.00109	1	0.04667	0.391	14	171	SEH1L,NUP35,NDC1,NUP155,NUP133,TGS1,NCBP1,NUP205,POP1,NUP43,EIF1AX,EIF4E,DDX20,XPOT

## Sheet: Cibersort_Output
Table 1
Mixture	B cells naive	B cells memory	Plasma cells	T cells CD8	T cells CD4 naive	T cells CD4 memory resting	T cells CD4 memory activated	T cells follicular helper	T cells regulatory (Tregs)	T cells gamma delta	NK cells resting	NK cells activated	Monocytes	Macrophages M0	Macrophages M1	Macrophages M2	Dendritic cells resting	Dendritic cells activated	Mast cells resting	Mast cells activated	Eosinophils	Neutrophils	P-value	Correlation	RMSE
CC1327.202.Pre	0.152613	0	0.00403905	0.0828099	0.163181	0.0708567	0.0123629	0	0	0	0.0233128	0.00364994	0.183238	0	0	0	0	0.00112945	0.0243687	0	0	0.278438	0	0.679343	0.74701
CC1329.202.Pre	0.116987	0.00500437	0	0.0343883	0.171458	0.0707651	0.00353749	0	0	0	0.0481154	0	0.138348	0	0	0	0	0.00140194	0.0220188	0	0	0.387975	0	0.707178	0.714514
CC1368.202.Pre	0.0507431	0	0.00291501	0.00445401	0.135167	0.0561524	0	0	0	0	0.040966	0	0.148829	0	0	0	0	0.0107421	0.0070496	0	0	0.542982	0	0.719373	0.695425
CC1409.203.Pre	0.0577535	0	0	0.0447105	0.141759	0.161211	0.000607221	0	0	0	0.175537	0	0.151495	0	0	0	0	0.00362742	0.0259347	0	0	0.237366	0	0.575335	0.818837
CC1420.204.Pre	0.131069	0	0	0.104133	0.212478	0.0899661	0	0	0	0	0.0828786	0	0.125537	0	0	0	0	0.00173569	0.0117879	0	0	0.240415	0	0.557909	0.829939
CC1566.203.Pre	0.120178	0	0	0.0298259	0.277312	0.111633	0	0	0	0	0.0361188	0	0.196498	0.005778	0	0	0	0.00145875	0.00433102	0	0	0.216866	0	0.439794	0.900993
CC1628.201.Pre	0.110598	0	0	0.103347	0.174422	0.0900225	0	0	0	0	0.162142	0	0.16027	0	0	0	0	0.00179304	0.00587624	0	0	0.191529	0	0.51829	0.854482
CC1668.201.Pre	0.125457	0	0	0	0.174083	0.0698781	0.00863064	0	0	0	0.0282141	0	0.152245	0	0	0	0	0	0.0231087	0	0	0.418383	0	0.623774	0.781222
CC1327.202.Post	0.152417	0	0	0.0463238	0.177251	0.0610526	0.00922799	0	0	0	0.01327	0.00267855	0.122623	0	0	0	0	4.84355e-05	0.0225883	0	0	0.392519	0	0.698191	0.721429
CC1360.201.Post	0.0514553	0.00420506	0	0	0.161386	0.118993	0.0135397	0	0.0075693	0	0.0663203	0	0.127079	0	0	0	0	0.0103557	0.00411471	0	0	0.434982	0	0.708915	0.708551
CC1368.202.Post	0.0278212	0.000695099	0.00206722	0	0.143088	0.0897499	0.00289629	0	0	0	0.0651896	0	0.112998	0	0	0	0	0.0016886	0.0265262	0	0	0.52728	0	0.688908	0.72558
CC1409.203.Post	0.0224622	0	0.00827141	0	0.147879	0.0960917	0.0125748	0	0	0	0.0420782	0	0.110598	0.0261351	0	0	0	0.0092001	0.00932905	0	0	0.515381	0	0.726117	0.687926
CC1420.204.Post	0.124488	0	0	0.0633841	0.221167	0.130943	0	0	0	0	0.081122	0	0.0882083	0.00104338	0	0	0	0.000363455	0.00450968	0	0	0.28477	0	0.573843	0.818849
CC1566.203.Post	0.103232	0	0	0.0261063	0.320831	0.0634968	0.000778953	0	0	0	0.0498445	0	0.135189	0.0156275	0	0	0	0.00014973	0	0	0	0.284745	0	0.584184	0.811556
CC1628.201.Post	0.164498	0	0	0.0514118	0.264614	0.0553612	0	0	0	0	0.0648365	0	0.094375	0.00905926	0	0	0	0.000983105	0.00429566	0	0	0.290565	0	0.512422	0.858647
CC1680.202.Post	0.0298431	0	0.0116914	0	0.0892257	0.0541889	0.00359026	0	0	0	0.0523395	0.0146883	0.107818	0	0	0	0	0.00471539	0.034668	0	0	0.597232	0	0.690197	0.729997
CC1327.202.D1	0.189377	0	0	0.0511055	0.200409	0.117544	0.00298055	0	0	0	0.0355482	0.00571002	0.15356	0	0	0	0	0.00432576	0.0211992	0	0	0.21824	0	0.634488	0.782199
CC1329.202.D1	0.0698531	0	0	0.00642653	0.212771	0.0702213	0	0	0	0	0.107263	0	0.0915523	0	0	0	0	0	0.0132731	0	0	0.42864	0	0.656283	0.754841
CC1360.201.D1	0.0982428	0	0	0.0121211	0.198885	0.109265	0	0	0	0	0.040649	0.00442422	0.149235	0	0	0	0	0.00442422	0.0253697	0	0	0.357383	0	0.675561	0.742576
CC1368.202.D1	0.101045	0	0	0.0255292	0.180273	0.106263	0.00345748	0	0	0	0.0479367	0	0.0776277	0	0	0	0	0	0.0121867	0	0	0.445682	0	0.671288	0.74176
CC1409.203.D1	0.04513	0.00159161	0	0	0.186351	0.199268	0.00963973	0	0	0	0.181769	0	0.144144	0.0159176	0	0	0	0.00507205	0	0	0	0.211117	0	0.59408	0.807052
CC1420.204.D1	0.185874	0	0	0.10068	0.284055	0.0971708	0	0	0	0	0.115875	0	0.0814671	0	0	0	0	0.00147356	0.00527952	0	0	0.128125	0	0.587929	0.811272
CC1566.203.D1	0.128875	0	0	0.0268874	0.389419	0.0891686	0	0	0	0	0.0368238	0	0.179681	0	0	0	0	0.00330882	0.00369517	0	0	0.142142	0	0.594127	0.80756
CC1628.201.D1	0.106468	0	0	0.0836343	0.213397	0.0869177	0	0	0	0	0.120719	0	0.129352	0	0	0	0	0.0015573	0.00755464	0	0	0.250401	0	0.565455	0.824939
CC1327.202.Wk1	0.159964	0.000898496	0	0.0504798	0.165889	0.0581882	0.0107095	0	0	0	0.0208729	0.00089104	0.163822	0	0	0	0	0.00122562	0.022592	0	0	0.344467	0	0.685881	0.735209
CC1329.202.Wk1	0.0964145	0	0	0.0404851	0.232695	0.0149205	0	0	0	0	0.113831	0	0.0819052	0	0	0	0	0.00132161	0.0224404	0	0	0.395986	0	0.694655	0.725322
CC1360.201.Wk1	0.0582633	0	0.00482036	0.00766297	0.119273	0.0822488	0.0209692	0	0.00881704	0	0.0287964	0	0.137537	0.00460273	0	0	0	0.00771743	0.00924816	0	0	0.510044	0	0.782793	0.627319
CC1368.202.Wk1	0.086152	0	0	0.0347385	0.160563	0.063349	0.00649491	0	0	0	0.0446251	0	0.0503825	0	0	0	0	0	0.0160334	0	0	0.537662	0	0.66802	0.745846
CC1409.203.Wk1	0.0400499	0	0	0.0147005	0.193462	0.138955	0	0	0	0	0.101212	0.00304226	0.168503	0	0	0	0	0.00377037	0.0304299	0	0	0.305875	0	0.64171	0.771201
CC1420.204.Wk1	0.148153	0	0	0.0881394	0.22155	0.0579043	0	0	0	0	0.0514389	0	0.122563	0	0	0	0	0	0.0192535	0	0	0.290998	0	0.622231	0.786234
CC1566.203.Wk1	0.110036	0	0	0.0426316	0.289528	0.111922	0	0	0	0	0.0432958	0	0.18748	0	0	0	0	0.00346036	0.00555407	0	0	0.206091	0	0.524523	0.850597
CC1628.201.Wk1	0.102132	0	0	0.0599189	0.193578	0.124621	0	0	0	0	0.122147	0	0.144875	0	0	0	0	0.00345085	0.0057268	0	0	0.243551	0	0.584864	0.812716
CC1327.202.Wk2	0.220737	0	0	0.0622096	0.175947	0.124172	0.0104843	0	0	0	0.0390074	0	0.162044	0	0	0	0	0.000118075	0.00923605	0	0	0.196045	0	0.625302	0.78827
CC1329.202.Wk2	0.0923498	0	0	0.0315135	0.249156	0.0190679	0	0	0	0	0.0729644	0	0.0789589	0.00167077	0	0	0	0.000120649	0.013449	0	0	0.440749	0	0.688358	0.727086
CC1360.201.Wk2	0.0917729	0	0	0.011606	0.138942	0.132878	0.00149115	0	0	0	0.0372604	0.00101499	0.117123	0	0	0	0	0.00510167	0.0196218	0	0	0.443188	0	0.708788	0.708418
CC1368.202.Wk2	0.0635007	0	0.00488292	0.00249617	0.209818	0.112326	0.0164662	0	0	0	0.0535483	0	0.0878132	0	0	0	0	0	0	0	0	0.449148	0	0.62843	0.777801
CC1409.203.Wk2	0.0689103	0	0	0.052939	0.257822	0.0911107	0	0	0	0	0.0954405	0.00200806	0.137502	0	0	0	0	0.00369808	0.0234995	0	0	0.26707	0	0.65143	0.767062
CC1420.204.Wk2	0.144135	0	0	0.0404835	0.306809	0.104898	0	0	0	0	0.0490726	0.00624483	0.139388	0	0	0	0	0.00390744	0.0164119	0	0	0.188649	0	0.554285	0.832751
CC1566.203.Wk2	0.119595	0	0	0.0168742	0.328818	0.0864139	0	0	0	0	0.0315062	0	0.199008	0	0	0	0	0.00259336	0.00590443	0	0	0.209288	0	0.588805	0.810108
CC1628.201.Wk2	0.142723	0	0	0.0752358	0.189972	0.0555171	0	0	0	0	0.0813996	0	0.122632	0	0	0	0	0	0.0153966	0	0	0.317125	0	0.639111	0.773287
CC1668.201.Wk2	0.209268	0	0	0.0273778	0.163805	0.0876516	0	0	0	0	0.0605202	0	0.159996	0.00217839	0	0	0	0	0.0151066	0	0	0.274097	0	0.602014	0.800485
CC1680.202.Wk2	0.0734867	0	0.00124076	0.0175955	0.0305638	0.0931064	0.00126263	0	0	0	0.0696964	0	0.125026	0	0	0	0	0	0.0167712	0	0	0.571251	0	0.73206	0.682927
CC1327.202.Wk4	0.128321	0.00168101	0	0.0378226	0.173633	0.0635061	0.00701684	0	0	0	0.0665733	0	0.128057	0	0	0	0	0.00053328	0.012658	0	0	0.380197	0	0.701348	0.720415
CC1329.202.Wk4	0.104722	0	0	0.0216205	0.227127	0.0586865	0	0	0	0	0.0627407	0	0.0855123	0.000937934	0	0	0	0	0.0177279	0	0	0.420925	0	0.659078	0.752785
CC1360.201.Wk4	0.119969	0	0	0.0174984	0.136646	0.0847763	0.00843961	0	0	0	0.0318648	0.000711213	0.0941597	0	0	0	0	0.000370885	0.0233496	0	0	0.482215	0	0.740288	0.676187
CC1368.202.Wk4	0.0810085	0	0	0.0304531	0.245361	0.137055	0.0016431	0	0	0	0.0662314	0	0.154595	0	0	0	0	0.000734366	0.009006	0	0	0.273913	0	0.614203	0.791605
CC1409.203.Wk4	0.0946283	0	0	0.0804108	0.232428	0.063471	0	0	0	0	0.125321	0	0.137647	0	0	0	0	0.00195932	0.0128514	0	0	0.251284	0	0.64591	0.771867
CC1420.204.Wk4	0.153561	0	0	0.0531451	0.276371	0.0855247	0	0	0	0	0.0462514	0.0102524	0.112471	0	0	0	0	0.00435385	0.0215056	0	0	0.236563	0	0.616964	0.792265
CC1566.203.Wk4	0.106436	0	0	0.0251472	0.316116	0.101104	0.0106193	0	0	0	0.0347912	0	0.200204	0	0	0	0	0.00356718	0.0114494	0	0	0.190566	0	0.609863	0.797717
CC1668.201.Wk4	0.19819	0	0	0.0207537	0.124136	0.0696248	0.0170589	0	0.0172347	0	0.0599703	0	0.117492	0.00459143	0	0	0	0.00437486	0	0	0	0.366573	0	0.633639	0.774758
CC1680.202.Wk4	0.0986259	0	0.000996642	0.0252921	0.0361507	0.113884	0	0	0	0	0.0714222	0	0.095846	0	0	0	0	0	0.0226437	0	0	0.535139	0	0.718802	0.69607

## Sheet: DEGs_CellComposition
Summary of DEG effect after covarying for estimated cell type compositions
	MODEL		IDdupcorr		T1	T2	T3	T4	T5
BASE MODEL	model.matrix(~ 0 + Time + Sex)		0.38432	Sig. DEGs:	1325	776	0	122	80
				UP:	689	227	0	18	10
				DOWN:	636	549	0	104	70
BMEM & BNAIVE	model.matrix(~ 0 + time + sex + BCELLS)		0.361857	Sig. DEGs:	954	643	0	79	59
				UP:	474	163	0	10	10
				DOWN:	480	480	0	69	49
CD8T	model.matrix(~ 0 + time + sex + CD8T)		0.344215	Sig. DEGs:	128	1339	0	182	118
				UP:	56	471	0	29	18
				DOWN:	72	868	0	153	100
CD4MEM	model.matrix(~ 0 + time + sex + CD4MEM)		0.397054	Sig. DEGs:	1053	608	0	112	78
				UP:	567	142	0	10	11
				DOWN:	486	466	0	102	67
CD4Mem & CD4naive	model.matrix(~ 0 + time + sex + CD4)		0.347328	Sig. DEGs:	2460	54	1	89	53
				UP:	1296	8		17	7
				DOWN:	1164	46	0	72	46
NK: all	model.matrix(~ 0 + time + sex + NKCELLS)		0.380471	Sig. DEGs:	974	719	0	123	92
				UP:	486	186	0	18	12
				DOWN:	488	533	0	105	80
TReg	model.matrix(~ 0 + time + sex + Treg)		0.408961	Sig. DEGs:	1102	918		159	70
				UP:	598	286	0	25	8
				DOWN:	504	632		134	62
CD4Naive	model.matrix(~ 0 + time + sex + CD4naive)		0.319408	Sig. DEGs:	2538	68		30	25
				UP:	1323	10	0	3	2
				DOWN:	1215	58		27	23
BNaive	model.matrix(~ 0 + time + sex + Bnaive)		0.36135	Sig. DEGs:	953	635	0	78	57
				UP:	473	160	0	10	10
				DOWN:	480	475	0	68	47
BMem	model.matrix(~ 0 + time + sex + BMem)		0.385328	Sig. DEGs:	1236	893		165	96
				UP:	650	287	0	25	14
				DOWN:	586	606		140	82
All TCELLS	model.matrix(~ 0 + time + sex + TCELLS)		0.306908	Sig. DEGs:	1696	172	0	112	94
				UP:	951	33	0	17	13
				DOWN:	745	139	0	95	81
Monocytes	model.matrix(~ 0 + time + sex + Mono)		0.371991	Sig. DEGs:	6	1610	0	139	196
				UP:	3	590	0	28	45
				DOWN:	3	1020	0	111	151
Neutrophils	model.matrix(~ 0 + time + sex + Neut)		0.28131	Sig. DEGs:	439	611	0	221	285
				UP:	233	140	0	37	55
				DOWN:	206	471	0	184	230
Macro (0)	model.matrix(~ 0 + time + sex + Macro)		0.400419	Sig. DEGs:	24	962	0	129	87
				UP:	14	299	0	19	12
				DOWN:	10	663	0	110	75
ALL DCS	model.matrix(~ 0 + time + sex + DCS)		0.391093	Sig. DEGs:	1428	908	1	299	129
				UP:	724	288	1	63	20
				DOWN:	704	620	0	236	109
Masts	model.matrix(~ 0 + time + sex + MASTS)		0.375681	Sig. DEGs:	1058	633	0	62	74
				UP:	585	128	0	8	11
				DOWN:	473	505	0	54	63

## Sheet: PostDEG_PBMC68K
Cell Barcode	Post_DEG_ME	tSNE_1	tSNE_2	nCount_RNA	nFeature_RNA	percent.mt	RNA_snn_res.0.5	seurat_clusters	celltype
AAACATACTCTTCA-1	-6.64963e-06	-7.10919	-22.0531	1252	446	1.75719	0	0	Naive T-Cells
AAACATACTGGATC-1	4.63618e-05	-10.7037	-2.59461	1324	476	1.43505	0	0	Naive T-Cells
AAACATTGGTTCAG-1	1.41903e-05	-14.9659	5.44533	1812	618	1.21413	0	0	Naive T-Cells
AAACCGTGTCGCTC-1	-7.686e-06	-2.6728	-21.7803	1218	466	1.80624	0	0	Naive T-Cells
AAACCGTGTTTCAC-1	-3.38783e-05	-13.7939	26.1664	1039	399	0.192493	0	0	Naive T-Cells
AAACGCTGAGCCAT-1	-1.70274e-05	-30.0763	-7.29766	751	307	1.33156	0	0	Naive T-Cells
AAACGGCTACCCTC-1	1.75021e-05	5.51929	-22.8413	1225	452	2.53061	0	0	Naive T-Cells
AAACGGCTATGTGC-1	-3.42012e-05	1.90668	-23.8696	1335	454	2.397	0	0	Naive T-Cells
AAACGGCTGTACAC-1	-1.42273e-05	-23.8482	-13.0392	1376	505	1.45349	0	0	Naive T-Cells
AAACGGCTTGAGGG-1	-1.38746e-06	-20.6286	-9.01531	1133	436	1.1474	0	0	Naive T-Cells
AAACGGCTTGCACA-1	1.09369e-05	-9.58279	-1.02097	1228	532	1.14007	0	0	Naive T-Cells
AAAGACGATCAGAC-1	1.54266e-06	-10.541	-15.2764	1131	452	1.32626	0	0	Naive T-Cells
AAAGACGATTCACT-1	-7.52989e-07	-12.403	3.51107	1069	470	1.12254	0	0	Naive T-Cells
AAAGAGACATGCCA-1	3.39118e-05	-23.8501	-7.46373	2012	619	1.54076	0	0	Naive T-Cells
AAAGAGACGACGAG-1	-1.289e-05	-17.5965	4.21141	1347	466	1.03935	0	0	Naive T-Cells
AAAGAGACTGAGAA-1	6.71371e-06	-26.0603	-5.84691	1841	645	1.35796	0	0	Naive T-Cells
AAAGAGACTGCCTC-1	1.74639e-05	-1.7789	-22.9101	913	367	2.30011	0	0	Naive T-Cells
AAAGATCTCGTGTA-1	8.34339e-06	-3.72689	-12.7004	1043	420	1.72579	0	0	Naive T-Cells
AAAGATCTCTGTCC-1	-1.24712e-05	-24.1541	2.09101	1083	464	1.10803	0	0	Naive T-Cells
AAAGCCTGCTAAGC-1	-8.44567e-06	-32.0699	7.98647	1517	560	0.725115	0	0	Naive T-Cells
AAAGGCCTGAACTC-1	-2.38512e-05	0.415569	-22.7312	1185	442	2.53165	0	0	Naive T-Cells
AAAGGCCTGAGACG-1	6.56653e-06	-4.38481	-4.26454	1593	558	1.56937	0	0	Naive T-Cells
AAAGGCCTGATGAA-1	-3.26793e-06	-17.981	-0.253184	1504	553	1.19681	0	0	Naive T-Cells
AAAGGCCTGCTTCC-1	1.56828e-07	-11.7525	-20.4362	1352	495	1.2574	0	0	Naive T-Cells
AAAGTTTGCTCTCG-1	3.34591e-06	-16.8979	3.39207	1817	548	1.15575	0	0	Naive T-Cells
AAAGTTTGGTAAGA-1	-2.00516e-05	-31.3744	10.459	1273	464	0.471328	0	0	Naive T-Cells
AAAGTTTGGTCAAC-1	2.53174e-05	5.28973	-15.9429	771	313	2.46433	0	0	Naive T-Cells
AAAGTTTGTACTTC-1	-1.84208e-05	-11.7244	-2.45668	1620	617	1.54321	0	0	Naive T-Cells
AAAGTTTGTCACGA-1	-1.84076e-05	-17.5755	23.4795	1439	514	0.625434	0	0	Naive T-Cells
AAATCAACAGTCGT-1	-9.12033e-06	-11.6514	-5.91766	1415	552	1.27208	0	0	Naive T-Cells
AAATCAACCTCGAA-1	-2.81625e-06	-8.4257	-6.48221	1412	570	1.34561	0	0	Naive T-Cells
AAATCATGCTGACA-1	2.32093e-05	8.71744	-16.1689	1267	529	3.15706	0	0	Naive T-Cells
AAATCATGGGACAG-1	-2.36455e-05	-22.1627	21.838	870	318	0.229885	0	0	Naive T-Cells
AAATCATGGGACGA-1	-1.71732e-05	-12.5303	-18.9551	1224	450	1.38889	0	0	Naive T-Cells
AAATCCCTTGTCAG-1	4.06573e-06	-18.4136	13.2515	1514	565	0.726552	0	0	Naive T-Cells
AAATCTGACCTAAG-1	-8.58821e-06	2.65168	-19.0871	1777	592	2.13844	0	0	Naive T-Cells
AAATGTTGGCAAGG-1	-4.73045e-05	4.287	-23.1105	1368	527	2.48538	0	0	Naive T-Cells
AAATTCGACACTAG-1	-3.94784e-06	-9.12282	-23.8768	684	307	2.19298	0	0	Naive T-Cells
AAATTCGAGATAGA-1	-9.55058e-06	-7.77189	-16.895	1119	440	1.96604	0	0	Naive T-Cells
AAATTCGAGCGAGA-1	-1.2603e-05	-12.0049	-1.33268	1508	526	1.39257	0	0	Naive T-Cells
AAATTCGAGGGACA-1	4.91817e-08	-16.929	-15.02	1330	496	1.65414	0	0	Naive T-Cells
AAATTCGATTAGGC-1	2.86768e-05	-7.07074	-4.66924	1424	566	1.75562	0	0	Naive T-Cells
AAATTGACATCTTC-1	-1.757e-05	-27.8608	-3.19505	1526	552	0.917431	0	0	Naive T-Cells
AAATTGACGGGAGT-1	2.97518e-05	-2.32125	-7.94431	1438	548	1.94715	0	0	Naive T-Cells
AACAAACTTCTCTA-1	-6.58655e-06	-20.6844	17.4286	1125	459	0.622222	0	0	Naive T-Cells
AACAAACTTGAGGG-1	-3.14014e-05	-13.2228	7.55124	1656	635	1.02657	0	0	Naive T-Cells
AACAAACTTTTCTG-1	-6.49964e-06	-19.9326	8.67749	1475	575	0.881356	0	0	Naive T-Cells
AACAATACAACAGA-1	1.9323e-05	-1.97631	6.22042	1671	600	1.97487	0	0	Naive T-Cells
AACAATACGAAAGT-1	-6.06202e-06	-9.5146	0.657932	1190	491	1.42857	0	0	Naive T-Cells
AACACGTGGCTTCC-1	-3.1087e-06	-16.7915	7.84729	1335	493	0.898876	0	0	Naive T-Cells
AACACGTGTGTCAG-1	-5.53491e-05	-24.4977	-8.72078	1152	480	1.5625	0	0	Naive T-Cells
AACACTCTCTTGCC-1	1.3735e-05	-25.1959	-2.29562	1006	398	0.894632	0	0	Naive T-Cells
AACAGAGATGTCAG-1	-3.88077e-06	-31.648	0.152043	1085	432	1.19816	0	0	Naive T-Cells
AACAGCACAGAAGT-1	-2.24338e-05	-22.7051	8.65956	1210	502	1.15702	0	0	Naive T-Cells
AACAGCACGAACCT-1	-7.21951e-06	-25.0149	10.4817	1512	490	1.19048	0	0	Naive T-Cells
[truncated: 66,965 more rows]

## Sheet: PreDEG_PBMC33K
Cell Barcode	Post_DEG_ME	tSNE_1	tSNE_2	nCount_RNA	nFeature_RNA	percent.mt	RNA_snn_res.0.5	seurat_clusters	celltype
[truncated: 32,008 more rows]

[truncated: 1 more sheets: CBCs]
