# Supplementary material for: Transient peripheral blood transcriptomic response to ketamine treatment in children with ADNP syndrome
Source: Transl Psychiatry. 2024 Jul 25;14:307. doi: 10.1038/s41398-024-03005-8 (PMC11272924; doi:10.1038/s41398-024-03005-8)
Supplement: Supplementary file 4 — Supplemental Table 3 [file 41398_2024_3005_MOESM4_ESM.xlsx]

## Sheet: desription
Sheet	Description
WGCNA modules	Summary of WGCNA output and module membership for each gene (MM)
ME values	Matrix of module eigengene values for each module for each participant
Tan Module	Functional enrichment of genes in tan module
Steelblue module	Functional enrichment of genes in steelblue module
Yellow Module	Functional enrichment of genes in yellow module
Violet module	Functional enrichment of genes in violet module
Purple module	Functional enrichment of genes in purple module
Darkgreen module	Functional enrichment of genes in darkgreen module

## Sheet: WGCNAModules
ENSEMBL ID	Colors	MM.MEblack	MM.MEblue	MM.MEbrown	MM.MEcyan	MM.MEdarkgreen	MM.MEdarkgrey	MM.MEdarkolivegreen	MM.MEdarkorange	MM.MEdarkred	MM.MEdarkturquoise	MM.MEgreen	MM.MEgreenyellow	MM.MEgrey	MM.MEgrey60	MM.MElightcyan	MM.MElightgreen	MM.MElightyellow	MM.MEmagenta	MM.MEmidnightblue	MM.MEorange	MM.MEpaleturquoise	MM.MEpink	MM.MEpurple	MM.MEred	MM.MEroyalblue	MM.MEsaddlebrown	MM.MEsalmon	MM.MEskyblue	MM.MEsteelblue	MM.MEtan	MM.MEturquoise	MM.MEviolet	MM.MEwhite	MM.MEyellow	Mp.black	Mp.blue	Mp.brown	Mp.cyan	Mp.darkgreen	Mp.darkgrey	Mp.darkolivegreen	Mp.darkorange	Mp.darkred	Mp.darkturquoise	Mp.green	Mp.greenyellow	Mp.grey	Mp.grey60
ENSG00000000971.15	black	0.216066	-0.114573	0.0121807	-0.269567	0.0514058	0.293956	0.00235784	-0.147232	-0.210497	0.212527	-0.203485	0.273134	-0.0446152	0.225712	-0.19556	-0.13507	0.243185	-0.241985	0.0950155	-0.0583997	0.0985044	-0.147392	0.11473	0.00491456	-0.137338	0.0814755	0.286495	-0.169843	-0.0303381	-0.101236	0.0714022	-0.0445138	-0.0538991	-0.00484028	0.127805	0.423379	0.932393	0.055755	0.720158	0.0362845	0.986899	0.302535	0.138167	0.134319	0.152092	0.0524697	0.755898	0.111256
ENSG00000004455.16	black	0.765136	0.330415	0.423674	0.248668	0.41026	0.547607	-0.383791	0.190476	-0.164294	-0.0285762	0.136609	0.595273	-0.164046	-0.267687	0.120312	-0.0366317	0.100833	0.0898945	-0.376756	0.120108	-0.0734605	-0.332854	0.3212	-0.0383078	0.237635	-0.159684	0.667644	0.123948	-0.390554	-0.451858	-0.402889	-0.237114	-0.0352022	-0.422531	6.25309e-11	0.0178811	0.00194849	0.0784799	0.00278933	3.19828e-05	0.00543238	0.180621	0.249298	0.842219	0.339128	4.07824e-06	0.250024	0.0575522
ENSG00000004961.15	black	0.526875	-0.347575	-0.200227	-0.0540431	-0.0837043	0.357261	-0.553452	-0.273684	-0.107743	0.445301	0.279064	0.592733	-0.628114	-0.0140197	-0.350703	-0.0891252	-0.0618246	-0.236839	-0.035728	-0.322673	-0.394137	0.216894	-0.109667	-0.248491	-0.359758	0.35994	0.343514	0.051411	-0.10866	0.243598	-0.0447957	-0.480697	0.258573	0.106189	7.1298e-05	0.0124507	0.158903	0.706432	0.559237	0.010063	2.52667e-05	0.0519776	0.451716	0.00105888	0.0473562	4.58942e-06	8.04743e-07	0.922216
ENSG00000005102.13	black	0.331905	0.0942621	0.107972	0.109898	0.0499778	0.185314	-0.187054	-0.0531013	-0.00471299	0.0379039	0.115096	0.283848	0.0405044	-0.0583274	-0.0371375	-0.398354	0.0205689	-0.00406495	0.0542418	-0.0814026	0.0439786	-0.106769	0.0502805	-0.170578	0.115985	0.0235283	0.225941	-0.0639907	0.0247247	-0.110859	0.0388684	0.0932353	0.116584	-0.0582366	0.017341	0.510574	0.450751	0.442665	0.727628	0.192948	0.188727	0.711324	0.973816	0.791724	0.421253	0.0435333	0.777787	0.684331
ENSG00000005302.18	black	0.249926	0.00422615	0.0780954	-0.0893036	0.0160192	0.302715	0.0483825	-0.230341	-0.236182	0.279044	-0.211775	0.287172	0.266996	0.240665	-0.194933	-0.336836	0.258446	-0.266018	0.291458	-0.130196	0.237895	-0.284155	0.0757622	-0.155997	-0.0232309	0.0611894	0.306577	-0.123175	0.0897861	-0.301208	0.306164	0.115662	-0.06316	0.0230914	0.0769329	0.97652	0.585947	0.533159	0.911163	0.0308376	0.736003	0.103922	0.0952051	0.0473727	0.135735	0.0410295	0.0582248	0.0889073
ENSG00000006453.14	black	0.431037	0.168562	0.254901	0.327781	0.296272	0.339726	-0.23412	0.188411	-0.109622	-0.098865	0.0635201	0.266588	-0.0953324	-0.151947	0.150068	-0.264373	0.103152	0.0866279	-0.299428	0.193544	-0.133318	-0.189471	0.260475	0.103731	0.149228	-0.193996	0.350637	-0.309924	-0.343764	-0.162075	-0.326275	-0.162413	-0.0631329	-0.341207	0.00159026	0.237042	0.0710465	0.0188711	0.0347722	0.0147277	0.0982146	0.185483	0.443817	0.490051	0.657891	0.0586241	0.505763	0.287142
ENSG00000006757.12	black	0.559369	0.282943	0.169292	0.0197996	0.0529521	0.294398	-0.342908	0.0170789	0.0155627	0.0309816	0.219364	0.491099	0.226055	-0.285401	0.166997	0.144892	-0.0737717	0.112527	-0.230631	-0.0902309	-0.0863958	-0.147277	0.0341097	-0.298778	0.205439	-0.0350849	0.406749	-0.264394	-0.103542	-0.200303	-0.174336	0.0288992	-0.627932	-0.196811	1.98126e-05	0.0442368	0.234987	0.890315	0.712099	0.035992	0.0137651	0.905313	0.913685	0.829128	0.12195	0.000253065	0.110699	0.0423484
ENSG00000008394.13	black	0.42369	-0.368711	0.0299288	0.0812648	0.171416	0.535432	-0.178331	-0.284789	-0.456096	0.389826	-0.191717	0.452334	-0.43313	0.353523	-0.506916	-0.46075	0.359036	-0.495171	0.255446	-0.115201	0.00721007	-0.197533	0.194237	0.038684	-0.388047	0.123996	0.454971	0.0871886	-0.162308	-0.0868759	0.114711	-0.371038	0.478573	0.00818514	0.00194767	0.00775945	0.834852	0.570783	0.22908	5.15383e-05	0.210558	0.0428123	0.000769161	0.00468824	0.177745	0.000860824	0.00149975	0.0109331
ENSG00000008952.17	black	0.580064	-0.449606	-0.0412705	0.118742	0.144405	0.669038	-0.391415	-0.367498	-0.507125	0.537679	-0.139474	0.637123	-0.48562	0.328879	-0.564109	-0.411045	0.356733	-0.564563	0.200778	-0.21719	-0.208575	-0.146028	0.158686	-0.0605407	-0.497131	0.179508	0.59662	-0.0544227	-0.235194	0.0243875	0.0613496	-0.554966	0.155047	0.0220019	8.1509e-06	0.000933306	0.773694	0.406591	0.312014	8.02031e-08	0.00450784	0.00797943	0.000145988	4.72595e-05	0.328997	4.98643e-07	0.000303555	0.0184529
ENSG00000010318.21	black	0.456836	0.336506	0.238752	-0.1553	0.125328	0.243361	-0.314234	0.174934	0.0425127	-0.109062	0.150697	0.354512	-0.00589349	-0.308526	0.254672	-0.119637	-0.0306529	0.219173	-0.340815	0.0665765	-0.107888	-0.155834	0.141907	-0.146013	0.352746	-0.10893	0.355236	-0.324328	-0.195079	-0.132313	-0.277349	0.0438274	-0.0893683	-0.313458	0.000752195	0.0157598	0.0915543	0.276512	0.380871	0.0852809	0.0247256	0.219522	0.767071	0.446164	0.29117	0.0106968	0.96726	0.0276135
ENSG00000010626.15	black	0.47915	0.100685	0.0401662	-0.0171814	-0.0334489	0.261568	-0.212384	-0.207004	-0.0337851	0.243724	0.0771457	0.481467	0.300753	-0.0328935	-0.0628043	-0.0187447	0.00410538	-0.0876727	0.0597392	-0.236139	0.171859	-0.105212	-0.0565661	-0.332948	0.0262398	0.163722	0.332587	-0.155622	0.0949894	-0.131704	0.126498	0.18124	-0.482556	0.02526	0.00037486	0.482059	0.779596	0.904747	0.815749	0.063727	0.134588	0.14498	0.813929	0.0848009	0.590525	0.000347742	0.0319941	0.818756
ENSG00000010671.15	black	0.433335	-0.529381	-0.300558	0.39665	-0.117593	0.334038	-0.399758	-0.581195	-0.193931	0.647303	0.0871071	0.622677	-0.222099	0.247102	-0.582242	-0.375486	0.0461945	-0.458784	0.369015	-0.502678	-0.0992274	0.104541	-0.211778	-0.342136	-0.560635	0.467608	0.322627	0.149617	0.14473	-0.0156126	0.338366	-0.224242	0.138582	0.323798	0.00149116	6.48914e-05	0.0321111	0.00395592	0.41118	0.0165918	0.00365707	7.75116e-06	0.172695	2.84898e-07	0.543317	1.06649e-06	0.11725	0.0804413
ENSG00000014919.12	black	0.22804	-0.450324	-0.0375067	0.146304	0.15624	0.444356	-0.00454868	-0.327392	-0.529284	0.471614	-0.298741	0.264651	-0.326419	0.451516	-0.563327	0.0714223	0.395719	-0.592702	0.255429	-0.1102	0.0514872	-0.136342	0.152892	0.146804	-0.5776	0.144658	0.31448	0.287683	-0.191278	-0.0506243	0.149828	-0.504952	0.0442459	0.0895568	0.107519	0.000913715	0.793859	0.305626	0.27358	0.00108837	0.974728	0.0190211	6.51307e-05	0.000476783	0.0332182	0.0605527	0.0194009	0.000882017
ENSG00000016864.18	black	0.316726	-0.12233	0.0993497	-0.097843	0.184016	0.404402	-0.251447	-0.000402999	-0.264583	0.102725	-0.0555742	0.316293	-0.327648	0.0481501	-0.142192	0.176273	0.207018	-0.176265	-0.136337	0.0404465	-0.228435	-0.129685	0.220462	0.0939992	-0.168399	-0.0543376	0.384587	-0.0376949	-0.292466	0.000561265	-0.22404	-0.363491	-0.0333277	-0.179507	0.0235465	0.392455	0.487915	0.49457	0.196139	0.00324769	0.0750937	0.997761	0.0606218	0.473177	0.698505	0.023748	0.018922	0.737225
ENSG00000023697.13	black	0.239396	-0.437265	-0.0394419	0.170559	0.147575	0.411065	-0.00334459	-0.354288	-0.445522	0.423436	-0.211568	0.294264	-0.387539	0.394017	-0.554381	-0.120755	0.369669	-0.528133	0.238062	-0.118366	0.0775912	-0.0912751	0.143731	0.116095	-0.531347	0.1615	0.302055	0.308589	-0.19881	0.0181286	0.149815	-0.418801	0.425905	0.0524615	0.0906561	0.00133439	0.783474	0.23145	0.301398	0.00273102	0.981416	0.0107499	0.00105206	0.00196118	0.136127	0.0360804	0.004959	0.00422559
ENSG00000031698.13	black	0.713428	0.135831	-0.0223563	0.0684909	-0.0448301	0.232069	-0.724587	0.0174426	0.215271	0.0850309	0.580292	0.66803	-0.283192	-0.491173	0.140783	-0.0812938	-0.351431	0.240168	-0.413632	-0.21997	-0.44478	0.18984	-0.120727	-0.40906	0.135917	0.214625	0.366992	-0.266721	-0.139101	0.0855413	-0.308203	-0.193256	-0.107544	-0.130618	4.22028e-09	0.341912	0.876256	0.632964	0.754759	0.101281	1.843e-09	0.903306	0.129246	0.553004	8.06882e-06	8.52569e-08	0.0440423	0.000252431
ENSG00000036530.8	black	0.327397	0.270317	0.300591	-0.161578	0.203206	0.294012	0.00207456	0.0918016	-0.192456	-0.0435726	-0.128886	0.225703	0.13025	-0.0405888	0.065074	0.184235	0.167224	-0.0293553	-0.106528	0.102027	0.20953	-0.324832	0.221701	0.00598879	0.179315	-0.149602	0.352255	0.0354986	-0.161672	-0.304437	-0.121395	0.0346594	-0.206803	-0.23123	0.019019	0.055051	0.0320912	0.257317	0.152667	0.0362472	0.988473	0.52172	0.176047	0.761432	0.367385	0.111271	0.362295	0.777336
ENSG00000038945.15	black	0.465606	-0.40607	-0.0824996	0.218529	0.0579807	0.514836	-0.244611	-0.417614	-0.390602	0.510085	-0.146015	0.531204	-0.154663	0.353172	-0.496937	-0.416174	0.3084	-0.503335	0.305901	-0.241189	0.0330138	-0.139426	0.063638	-0.100317	-0.440542	0.202363	0.435196	-0.127431	-0.0593877	-0.0633773	0.228698	-0.250433	0.039865	0.0939901	0.000575298	0.00311089	0.564925	0.123412	0.686109	0.000110934	0.0836393	0.00229545	0.00459938	0.000131484	0.306591	6.05678e-05	0.278511	0.0110179
ENSG00000047410.14	black	0.338547	-0.439768	-0.0789043	-0.0262235	0.0658896	0.532822	0.0291887	-0.422678	-0.473747	0.542564	-0.399154	0.483356	-0.0506387	0.552394	-0.557078	-0.147776	0.453443	-0.606694	0.398476	-0.203594	0.272092	-0.234164	0.112535	0.00928532	-0.499625	0.198942	0.457926	-0.0570374	0.0101697	-0.148867	0.293915	-0.105454	-0.124051	0.135497	0.0150987	0.00124238	0.582059	0.855063	0.645961	5.69541e-05	0.838882	0.00200212	0.000445659	3.90597e-05	0.00371358	0.000326972	0.724168	2.63765e-05
ENSG00000050165.17	black	0.237289	0.271227	0.314632	0.224988	0.285538	0.227241	-0.0115966	0.206436	-0.114131	-0.162314	-0.0724668	0.167239	0.135304	-0.143004	0.169202	0.162099	0.0858331	0.111674	-0.203341	0.191127	0.0589589	-0.331028	0.229479	0.0591365	0.202247	-0.260947	0.333562	0.0753406	-0.215239	-0.450019	-0.272015	-0.0160304	-0.300033	-0.295472	0.0936185	0.0542064	0.0245337	0.112438	0.0422451	0.108791	0.935628	0.14611	0.42518	0.255126	0.613312	0.240797	0.343805	0.316782
ENSG00000050405.13	black	0.579478	0.320168	0.388843	-0.224563	0.34161	0.50853	-0.293384	0.320827	-0.169708	-0.117052	0.0564574	0.440608	-0.24275	-0.248202	0.219574	0.271333	0.142043	0.132202	-0.485095	0.243866	-0.190318	-0.283298	0.379862	0.0777964	0.25386	-0.244784	0.595127	-0.171611	-0.468805	-0.207075	-0.505813	-0.301583	-0.176891	-0.484055	8.36533e-06	0.0219962	0.00480295	0.113137	0.014151	0.000138931	0.036666	0.0217098	0.233822	0.41335	0.693946	0.00121281	0.0860922	0.0790591
ENSG00000051596.9	black	0.346158	0.383736	0.365046	0.192083	0.279225	0.222127	0.0121082	0.170317	0.00570035	-0.184685	-0.0131934	0.234714	0.329032	-0.147518	0.220186	-0.149699	0.123212	0.169068	-0.185277	0.173921	0.21901	-0.300141	0.24365	0.00903254	0.344125	-0.198561	0.327605	-0.0956259	-0.126143	-0.368556	-0.193745	0.244135	-0.245496	-0.291847	0.0128379	0.00543956	0.00844095	0.176903	0.0472233	0.117204	0.932795	0.232124	0.968333	0.19449	0.926787	0.0973399	0.0183951	0.301587
ENSG00000053372.5	black	0.760607	0.421483	0.306402	0.358276	0.23906	0.351558	-0.606508	0.207781	0.113007	-0.123932	0.445943	0.614242	-0.0625392	-0.556228	0.306675	-0.222183	-0.202187	0.340187	-0.472973	0.0058781	-0.345348	-0.148659	0.128113	-0.297358	0.393089	-0.0981204	0.546878	-0.129855	-0.276673	-0.321125	-0.427284	-0.123227	-0.148663	-0.379322	9.42809e-11	0.00206817	0.0287576	0.00983735	0.0911238	0.0114158	2.38919e-06	0.143443	0.429787	0.38624	0.00103923	1.63355e-06	0.662856	2.25554e-05
ENSG00000056972.19	black	0.333776	0.0687046	0.044344	0.274131	0.117968	0.115903	-0.496477	0.152277	0.172694	-0.0689557	0.391615	0.281921	-0.366156	-0.334376	0.154163	-0.119062	-0.192298	0.253624	-0.342369	-0.00415236	-0.466452	0.1097	0.0129766	-0.0919082	0.106144	0.0286505	0.201871	0.0285867	-0.16876	-0.128114	-0.335515	-0.238225	0.151324	-0.159448	0.0166826	0.631902	0.757336	0.0515803	0.409678	0.417982	0.000211039	0.286084	0.225574	0.630654	0.00448562	0.0450422	0.00822932	0.0164759
ENSG00000059691.12	black	0.571244	0.627982	0.522979	0.280759	0.375925	0.34103	-0.267257	0.388924	0.0420519	-0.362114	0.212095	0.320225	0.224659	-0.469939	0.491521	-0.0362568	0.0139264	0.394548	-0.53259	0.282064	-0.129942	-0.378016	0.340437	-0.0431256	0.564532	-0.411152	0.496959	-0.237912	-0.360046	-0.53335	-0.495924	0.0209069	-0.359268	-0.569013	1.19891e-05	8.10337e-07	8.24146e-05	0.0459718	0.00655609	0.0143266	0.0579699	0.00479343	0.769526	0.00902324	0.135131	0.0219714	0.112978	0.000502596
ENSG00000060688.13	black	0.825506	0.272377	0.385898	0.171809	0.37758	0.598139	-0.451745	0.141399	-0.142427	0.00604004	0.191714	0.68446	-0.217775	-0.276318	0.0996845	0.0492959	0.110492	0.0853569	-0.415794	0.0727859	-0.157906	-0.29519	0.315075	-0.0815866	0.180747	-0.125111	0.723457	0.0535158	-0.405448	-0.426201	-0.424237	-0.268862	-0.0617287	-0.433285	9.15191e-14	0.0531538	0.00516162	0.227997	0.00630414	3.565e-06	0.000876041	0.322299	0.31876	0.966446	0.177752	3.05629e-08	0.124745	0.0496716
ENSG00000061794.13	black	0.885941	0.100275	0.356002	0.27248	0.419919	0.752355	-0.516396	0.0385249	-0.316909	0.136742	0.106318	0.753521	-0.344779	-0.127887	-0.0885451	-0.2015	0.24126	-0.109929	-0.28815	0.040852	-0.246861	-0.346777	0.370035	-0.0432359	0.0150526	-0.104451	0.819374	0.00209889	-0.461797	-0.409555	-0.355334	-0.448446	0.0104587	-0.405025	5.68897e-18	0.483853	0.0103492	0.0530599	0.0021575	1.94743e-10	0.000104856	0.78839	0.0234617	0.338652	0.457757	1.7607e-10	0.0132245	0.371143
ENSG00000062650.19	black	0.33132	-0.576516	-0.0882573	-0.114848	0.118891	0.619829	-0.0357251	-0.410733	-0.617203	0.593289	-0.438955	0.454485	-0.377156	0.626787	-0.682695	-0.239338	0.527473	-0.729225	0.390985	-0.159001	0.111898	-0.199712	0.189373	0.12109	-0.628329	0.196403	0.484342	-0.0141433	-0.130307	0.00635965	0.22241	-0.422964	0.119952	0.129926	0.0175515	9.53258e-06	0.537986	0.422262	0.406	1.23338e-06	0.803451	0.00275495	1.40846e-06	4.4728e-06	0.00127162	0.000807275	0.00636789	8.62465e-07
ENSG00000065911.12	black	0.459023	-0.298484	-0.00739586	-0.0300296	0.0789174	0.554001	-0.202217	-0.364057	-0.408425	0.517225	-0.107808	0.547748	-0.187205	0.283577	-0.464238	0.0462453	0.310446	-0.467581	0.242841	-0.234428	-0.0340522	-0.179098	0.108744	-0.140523	-0.399579	0.208712	0.512224	0.142926	-0.0981065	-0.137438	0.207164	-0.335391	0.0450365	0.0456695	0.000704023	0.0333767	0.958921	0.834304	0.581996	2.47078e-05	0.154716	0.00863371	0.00292631	0.000101751	0.451442	3.1803e-05	0.188365	0.0437429
ENSG00000066583.12	black	0.205319	-0.0340928	-0.0737296	-0.0160718	-0.0639424	0.105488	-0.21833	-0.108983	-0.0213708	0.189753	0.1385	0.259227	-0.0873981	-0.0785043	-0.0863449	0.197125	-0.102876	-0.0611156	-0.0213626	-0.184786	-0.218019	0.0610691	-0.103846	-0.209209	-0.10863	0.152622	0.168124	0.169425	0.0163841	-0.0468444	0.00536356	-0.204081	-0.185585	0.0822036	0.148353	0.812265	0.607125	0.910873	0.655759	0.461293	0.123764	0.446494	0.881671	0.182314	0.332421	0.0662254	0.541966	0.58398
ENSG00000068784.13	black	0.399597	-0.293587	-0.0366972	-0.29725	0.0010819	0.497815	0.0510474	-0.400688	-0.44777	0.607348	-0.286549	0.507352	-0.0800479	0.459462	-0.510648	0.121176	0.371195	-0.568451	0.326401	-0.241971	0.315779	-0.171505	0.0676621	-0.099269	-0.429924	0.283594	0.446328	0.0762383	0.00539563	-0.136479	0.302744	-0.213892	-0.173915	0.148414	0.00367206	0.0365304	0.798214	0.0341497	0.993988	0.000201621	0.722031	0.00357168	0.000985128	2.29359e-06	0.0414892	0.000144824	0.576584	0.000694694
ENSG00000069188.17	black	0.502361	0.486861	0.311617	0.331755	0.213783	0.150133	-0.371728	0.313152	0.15952	-0.318745	0.290703	0.273182	0.156443	-0.482966	0.441225	-0.536564	-0.171544	0.393022	-0.438985	0.164677	-0.172636	-0.136592	0.147729	-0.115752	0.522691	-0.24238	0.274832	-0.457942	-0.240128	-0.135667	-0.404334	0.0710381	-0.242211	-0.37183	0.000172416	0.000291383	0.0260162	0.0173946	0.13198	0.293001	0.00723457	0.0252524	0.26351	0.0226264	0.0384998	0.0524266	0.272949	0.000331166
ENSG00000069329.17	black	0.345136	-0.532423	-0.0928281	0.0840238	0.149825	0.544883	-0.119605	-0.331559	-0.517089	0.529022	-0.285474	0.419566	-0.435878	0.479294	-0.575807	-0.186116	0.413735	-0.592408	0.233875	-0.117626	-0.026862	-0.105531	0.166618	0.149895	-0.588512	0.205112	0.414026	0.0407634	-0.207901	0.0140509	0.12182	-0.507701	0.151531	0.0817632	0.0131236	5.78267e-05	0.517055	0.557733	0.294006	3.5643e-05	0.403165	0.0174651	0.000102256	6.5777e-05	0.0422935	0.00217816	0.00138793	0.000373111
ENSG00000070010.19	black	0.378939	-0.321186	-0.255271	-0.265687	-0.28786	0.283754	-0.144098	-0.653838	-0.0824199	0.624868	-0.0545133	0.640549	0.227926	0.315749	-0.501134	-0.0377498	0.122627	-0.431151	0.48446	-0.591819	0.316031	-0.0255018	-0.261537	-0.506122	-0.362326	0.479582	0.327625	0.024101	0.426557	-0.181235	0.519121	0.312373	-0.189599	0.363954	0.0061036	0.0215548	0.0706239	0.0595153	0.0405262	0.043606	0.313054	1.967e-07	0.565302	9.52678e-07	0.703994	4.13969e-07	0.107701	0.0240031
ENSG00000073803.14	black	0.428564	-0.338246	-0.280505	-0.266254	-0.24786	0.354845	-0.321421	-0.527068	-0.118486	0.587558	0.0324594	0.627144	0.0289688	0.23309	-0.390164	-0.280285	0.0968542	-0.364474	0.315695	-0.469071	-0.00344352	0.057321	-0.186756	-0.426601	-0.334397	0.423531	0.344701	-0.443863	0.221415	0.114984	0.359452	0.051673	-0.16486	0.262285	0.00170342	0.0151948	0.0461773	0.0589531	0.0794868	0.0106181	0.021454	7.07841e-05	0.40761	5.82008e-06	0.821109	8.46575e-07	0.840079	0.0997452
ENSG00000074219.13	black	0.349115	0.460876	0.409752	0.459965	0.369555	0.198191	-0.182796	0.369593	-0.0228967	-0.356224	0.117135	0.13914	0.107151	-0.361459	0.397906	-0.395905	-0.00359204	0.314355	-0.411737	0.318337	-0.174467	-0.303157	0.30709	0.0726176	0.447295	-0.372741	0.307843	-0.260607	-0.365724	-0.36422	-0.432545	-0.108138	-0.0916269	-0.455983	0.0120416	0.000665404	0.00282666	0.000684136	0.00760927	0.163271	0.199173	0.00760267	0.873289	0.0102981	0.413016	0.33017	0.454218	0.00915782
ENSG00000076003.5	black	0.47155	0.0422328	-0.00250594	-0.332368	-0.00750029	0.272113	-0.419541	0.0422562	0.0455864	0.110541	0.271242	0.464412	-0.33836	-0.226807	0.0598172	0.252526	-0.113643	0.0845756	-0.31459	-0.0995765	-0.312638	0.086597	0.00683293	-0.176197	0.0197746	0.138601	0.338952	-0.186626	-0.162948	0.0640394	-0.242705	-0.243662	-0.0706038	-0.124786	0.000477745	0.768562	0.986076	0.017176	0.958341	0.0533934	0.00217958	0.768437	0.750753	0.439984	0.0541926	0.000596939	0.0151582	0.109487
ENSG00000077380.15	black	0.81892	0.083169	0.365891	0.206182	0.436197	0.754152	-0.403142	0.0871253	-0.389561	0.136905	-0.0134746	0.677477	-0.358375	-0.0598452	-0.0873711	-0.126798	0.294456	-0.150872	-0.309636	0.123783	-0.196939	-0.357325	0.410998	0.0673951	-0.0115531	-0.152615	0.79975	-0.0339673	-0.529763	-0.322253	-0.385316	-0.493884	-0.0163776	-0.425498	2.09185e-13	0.561761	0.00827945	0.146618	0.00137547	1.66686e-10	0.0033546	0.543233	0.00471894	0.338073	0.925231	4.76449e-08	0.0098157	0.676562
ENSG00000077684.16	black	0.182863	-0.0843703	-0.0576574	-0.0664829	-0.065521	0.19989	-0.0822309	-0.227549	-0.192446	0.24222	-0.107264	0.246931	0.214015	0.132587	-0.160208	0.00860801	0.0938319	-0.243493	0.180239	-0.176982	0.0187406	-0.113293	-0.040634	-0.186119	-0.157189	0.0738032	0.214517	-0.251478	0.0611058	-0.0435789	0.147369	-0.0422462	-0.465171	0.09884	0.199006	0.556104	0.68777	0.642987	0.647811	0.15962	0.566198	0.1083	0.176069	0.0868017	0.453739	0.0806576	0.13155	0.353673
ENSG00000078114.18	black	0.418998	0.00455157	-0.0198454	0.220224	-0.0653349	0.237829	-0.163208	-0.335496	-0.141239	0.341331	0.00359721	0.500741	0.370462	0.0555739	-0.200328	-0.278428	0.0107526	-0.221699	0.248742	-0.312568	0.200134	-0.160954	-0.116315	-0.398696	-0.0804106	0.19194	0.330346	-0.0912068	0.16878	-0.265246	0.25812	0.0982499	-0.415759	0.140482	0.00221169	0.974712	0.890063	0.120457	0.648746	0.0928514	0.252485	0.0160959	0.322852	0.0142353	0.980013	0.000182349	0.00745085	0.698507
ENSG00000078319.9	black	0.597685	0.629531	0.572333	0.234177	0.443543	0.342378	-0.36852	0.499067	0.0397701	-0.461034	0.284941	0.306265	-0.0394175	-0.572302	0.488481	0.127747	-0.0439165	0.43865	-0.666233	0.348143	-0.260538	-0.321564	0.388988	0.0387331	0.556551	-0.431448	0.486034	-0.0160888	-0.497277	-0.404648	-0.66445	-0.152633	-0.169253	-0.640423	3.6422e-06	7.47146e-07	1.14382e-05	0.0981303	0.00111436	0.0139216	0.00779374	0.000193157	0.781716	0.000662197	0.0426966	0.0288327	0.783604	1.14537e-05
ENSG00000079257.8	black	0.263987	-0.475288	-0.258042	-0.0970077	-0.189715	0.354597	-0.0373524	-0.670695	-0.295244	0.683993	-0.208128	0.557643	0.177041	0.48324	-0.625949	0.0353416	0.263418	-0.595385	0.603602	-0.507595	0.297853	-0.0984657	-0.16372	-0.3492	-0.557483	0.420545	0.341896	0.0515899	0.331175	-0.147174	0.543609	0.0951141	-0.26435	0.386208	0.061225	0.00042432	0.0675193	0.49828	0.182402	0.0106766	0.794689	7.25042e-08	0.0354367	3.1497e-08	0.142761	2.12791e-05	0.213932	0.000328212
ENSG00000079263.19	black	0.272039	-0.20113	-0.030123	0.291662	0.0663852	0.271348	-0.0801368	-0.247758	-0.265119	0.38693	-0.088462	0.343646	-0.0681097	0.18407	-0.311372	-0.0285521	0.140002	-0.30083	0.157553	-0.161205	0.0692134	-0.0909433	0.0072647	-0.0904727	-0.294198	0.18368	0.273334	0.202662	-0.060274	-0.181042	0.148629	-0.225236	-0.0631454	0.0694627	0.0534607	0.156994	0.833796	0.037835	0.643477	0.0540942	0.576159	0.0796142	0.0600822	0.0050333	0.53704	0.0135495	0.634863	0.196007
ENSG00000079332.15	black	0.372677	-0.449648	-0.0451414	-0.252432	0.0943773	0.587051	-0.0355728	-0.384391	-0.555327	0.618674	-0.32402	0.507566	-0.3597	0.499853	-0.624972	0.308988	0.436377	-0.654376	0.287334	-0.199712	0.128474	-0.171643	0.139086	0.0287503	-0.589891	0.244849	0.50524	0.285015	-0.125246	-0.0960855	0.171133	-0.472462	-0.0633387	0.126564	0.00707598	0.000932146	0.753109	0.0739209	0.510055	5.95564e-06	0.804273	0.00535398	2.34041e-05	1.30771e-06	0.0203646	0.000143737	0.00952828	0.000188013
ENSG00000083817.9	black	0.566347	0.27075	0.377861	0.254785	0.368293	0.44171	-0.476265	0.271894	-0.133652	-0.166551	0.178082	0.347625	-0.215345	-0.31821	0.182152	-0.181919	0.0689374	0.134271	-0.418066	0.19676	-0.393093	-0.249081	0.327618	0.041618	0.24104	-0.282101	0.492653	-0.0924867	-0.465338	-0.191051	-0.461495	-0.368908	-0.0643805	-0.4572	1.4783e-05	0.0546471	0.00626224	0.0711801	0.00783455	0.00117497	0.000411276	0.0535934	0.349785	0.242765	0.211207	0.0124374	0.129113	0.0228672
ENSG00000083896.12	black	0.413	-0.36907	0.0754389	-0.0989485	0.214373	0.652316	0.0815013	-0.329713	-0.593792	0.4816	-0.480889	0.470374	-0.187538	0.583205	-0.557344	-0.175496	0.588293	-0.641945	0.31257	-0.0692471	0.308171	-0.341401	0.282922	0.153919	-0.456429	0.0949007	0.550998	-0.0184243	-0.155736	-0.193497	0.16747	-0.239194	-0.0191064	0.000615285	0.00259528	0.00769518	0.598794	0.489683	0.130891	2.14595e-07	0.569659	0.0181406	4.36951e-06	0.000346246	0.000354332	0.000495772	0.187565	7.08497e-06
ENSG00000083937.9	black	0.349153	-0.655067	-0.248612	-0.114183	-0.0481025	0.522408	-0.119521	-0.601357	-0.539495	0.799362	-0.276698	0.544536	-0.390741	0.588299	-0.781129	-0.0827778	0.385936	-0.770162	0.469273	-0.38082	0.0722676	-0.0167186	-0.0123285	-0.101386	-0.753125	0.43171	0.402046	0.117599	-0.00289111	0.125543	0.368901	-0.452041	0.0744467	0.31804	0.0120315	1.83286e-07	0.0785489	0.42497	0.737475	8.4171e-05	0.403497	3.06065e-06	4.4042e-05	2.02629e-12	0.0493455	3.61362e-05	0.00458363	5.62686e-06
ENSG00000084754.12	black	0.568293	-0.363753	-0.367181	-0.0667227	-0.277535	0.222685	-0.668168	-0.394457	0.0990186	0.494299	0.440039	0.696878	-0.469495	-0.100836	-0.321796	-0.1765	-0.261288	-0.160281	0.00147704	-0.522746	-0.368016	0.376444	-0.330181	-0.473253	-0.344966	0.541245	0.253625	-0.123739	0.106618	0.294505	0.0670816	-0.256492	0.102305	0.257793	1.36079e-05	0.00869357	0.00803797	0.641787	0.0486341	0.116263	8.455e-08	0.00417943	0.489374	0.000227229	0.00123279	1.34566e-08	0.000509632	0.481398
ENSG00000085871.9	black	0.557737	-0.0169959	-0.0424526	-0.223601	-0.0856111	0.323587	-0.37611	-0.172257	-0.034391	0.289825	0.195921	0.529197	-0.195503	-0.0732327	-0.114206	-0.100288	-0.0490225	-0.101799	-0.0701436	-0.247451	-0.0649759	0.0633414	-0.0672556	-0.284558	-0.0417569	0.22784	0.333653	-0.177207	-0.0215129	0.0930084	0.00771346	-0.109044	-0.0501652	0.0144689	2.11968e-05	0.905771	0.767391	0.11473	0.550289	0.0205428	0.00652744	0.226769	0.810653	0.0391161	0.168245	6.53446e-05	0.169174	0.609556
ENSG00000086475.15	black	0.558119	0.56566	0.567895	0.126387	0.494886	0.391729	-0.386965	0.628279	-0.105836	-0.436632	0.208476	0.227922	-0.292132	-0.5304	0.485212	-0.0118515	-0.00195112	0.381156	-0.72631	0.474808	-0.428534	-0.296618	0.474373	0.190152	0.53028	-0.483141	0.490013	-0.194007	-0.680037	-0.173318	-0.76186	-0.474475	-0.131553	-0.68353	2.08652e-05	1.52201e-05	1.38409e-05	0.376828	0.000222757	0.0044729	0.00502906	7.97849e-07	0.459809	0.0013586	0.14208	0.107707	0.037513	6.24406e-05
ENSG00000087884.14	black	0.502733	0.114831	0.0492803	-0.204959	-0.0447925	0.316086	-0.270436	-0.138079	-0.0293699	0.225111	0.148767	0.552872	0.137909	-0.124491	-0.00538195	0.33992	-0.0199171	-0.0298489	-0.11198	-0.190066	0.0316099	-0.0701073	-0.0255243	-0.327681	0.0110156	0.146669	0.409197	-0.209755	-0.00830573	-0.11901	-0.0440069	0.0360514	-0.480396	-0.0615322	0.000170201	0.42233	0.731286	0.149083	0.754958	0.0238447	0.05494	0.333907	0.837894	0.112237	0.297465	2.58694e-05	0.33451	0.384084
ENSG00000088682.14	black	0.374077	0.319049	0.0611365	-0.0162402	-0.108262	0.0331459	-0.252462	-0.00126824	0.333583	-0.066716	0.310258	0.347656	0.374145	-0.315825	0.282319	-0.136319	-0.221754	0.312866	-0.114867	-0.170376	0.0248275	-0.0297869	-0.130129	-0.396298	0.365738	0.0446667	0.18666	-0.281947	0.203891	-0.272822	0.00956788	0.478119	-0.263843	-0.0686919	0.00684762	0.0224909	0.669979	0.909943	0.449525	0.817389	0.0738854	0.992953	0.0167495	0.641821	0.0267086	0.0124289	0.00683668	0.0239671
ENSG00000089163.4	black	0.474577	0.20966	0.168118	-0.0317624	0.0929346	0.341475	-0.263864	-0.0250003	-0.0537008	0.0797479	0.0867748	0.432107	0.128863	-0.132715	0.0942774	-0.0332349	0.0559397	0.0390617	-0.13517	-0.0644577	-0.0535773	-0.184675	0.0981524	-0.226861	0.156311	-0.022812	0.418892	-0.252313	-0.0807391	-0.205158	-0.111982	0.0424731	-0.303464	-0.164078	0.000434041	0.139778	0.238296	0.824889	0.516572	0.0141918	0.0613512	0.861756	0.708209	0.578018	0.544862	0.0015434	0.367474	0.353203
ENSG00000089220.5	black	0.721483	0.298543	0.178909	0.0857866	0.136113	0.294916	-0.725738	0.22669	0.172005	-0.11905	0.53238	0.576303	-0.360199	-0.563798	0.274278	-0.156775	-0.277535	0.338845	-0.542115	-0.0256466	-0.526836	0.03658	0.0642681	-0.262375	0.310509	-0.00809222	0.440454	-0.187583	-0.298082	-0.0615284	-0.49266	-0.282727	-0.0116579	-0.32237	2.32999e-09	0.0333401	0.209059	0.549469	0.3409	0.0356512	1.6883e-09	0.109674	0.227461	0.405367	5.79226e-05	9.62168e-06	0.00942182	1.6465e-05
ENSG00000091164.13	black	0.378127	-0.255039	0.197197	0.222451	0.35641	0.627652	-0.193911	-0.122191	-0.589275	0.266139	-0.272644	0.325771	-0.389375	0.282459	-0.39957	-0.238113	0.467326	-0.468653	0.0793537	0.0734067	-0.177752	-0.327038	0.374182	0.200122	-0.334445	-0.122969	0.526399	0.11394	-0.424658	-0.106828	-0.106622	-0.613401	0.151656	-0.185385	0.00622275	0.0708891	0.165437	0.116656	0.0102558	8.24436e-07	0.172741	0.392997	5.38129e-06	0.059067	0.0529119	0.019657	0.00474059	0.0446164
ENSG00000091527.15	black	0.300037	-0.51019	-0.212046	-0.104742	0.0133299	0.365541	-0.323923	-0.200272	-0.321862	0.462255	-0.0433162	0.370091	-0.743717	0.246908	-0.451122	-0.124776	0.11956	-0.409437	0.0497636	-0.15568	-0.322037	0.1666	0.012875	0.0705766	-0.509369	0.28392	0.267326	0.0330774	-0.203937	0.325126	-0.0338988	-0.659477	0.257022	0.137825	0.0324255	0.000130993	0.135223	0.464488	0.926032	0.0083461	0.0204043	0.158808	0.0212656	0.000637894	0.762795	0.00751533	4.0399e-10	0.0806865
ENSG00000092201.10	black	0.711001	-0.0682128	0.124614	0.0294258	0.207797	0.594625	-0.417935	-0.0382674	-0.227775	0.249629	0.054175	0.678102	-0.368323	-0.0237625	-0.136949	-0.0386492	0.150743	-0.145248	-0.212851	-0.058817	-0.164253	-0.144394	0.188697	-0.0579043	-0.111858	0.0610302	0.63494	-0.107542	-0.296396	-0.15445	-0.243801	-0.32294	-0.0702242	-0.209435	5.02754e-09	0.634349	0.38361	0.83759	0.143412	4.20348e-06	0.00227579	0.789772	0.10794	0.0772956	0.705748	4.58104e-08	0.00782922	0.868539
ENSG00000092853.14	black	0.341907	-0.303316	-0.378136	-0.461172	-0.421146	0.179519	-0.264382	-0.551756	0.00314369	0.608965	0.108434	0.597182	0.119543	0.177788	-0.361666	0.0937825	-0.0624927	-0.316028	0.33254	-0.568662	0.077962	0.186846	-0.353605	-0.553939	-0.335605	0.537614	0.214114	-0.320557	0.375927	0.173243	0.414804	0.12147	-0.412385	0.396766	0.014062	0.0304899	0.00622139	0.00065941	0.00208712	0.207486	0.0608248	2.7067e-05	0.982533	2.11961e-06	0.448801	3.72936e-06	0.403411	0.211974
ENSG00000095066.11	black	0.36627	0.289948	0.0618801	0.0284173	-0.0667964	0.061184	-0.307305	-0.0035679	0.235999	-0.0834096	0.289497	0.34549	0.333162	-0.325486	0.259866	-0.213745	-0.184009	0.264619	-0.13984	-0.136741	0.00744707	-0.0510276	-0.0841623	-0.360394	0.322223	0.0185647	0.19262	-0.436794	0.0974637	-0.145264	-0.0385561	0.374601	-0.26336	-0.12251	0.00820775	0.0390295	0.666199	0.843085	0.641419	0.669737	0.0282664	0.980176	0.0954693	0.560626	0.0393485	0.013024	0.0168963	0.0197708
ENSG00000096092.6	black	0.423102	0.552199	0.514479	0.0899184	0.394795	0.326448	-0.170436	0.426915	-0.0381284	-0.41082	0.0763296	0.211061	0.0925845	-0.353589	0.418942	-0.114633	0.110291	0.32026	-0.455754	0.361092	-0.103997	-0.412017	0.411133	0.0928151	0.530539	-0.462904	0.441348	-0.228531	-0.377989	-0.411635	-0.490891	-0.0125942	-0.160146	-0.567137	0.00197911	2.65858e-05	0.00011237	0.530332	0.00414429	0.0193893	0.231791	0.00178279	0.790518	0.00274862	0.594472	0.13709	0.51816	0.010917
ENSG00000096384.20	black	0.686133	0.109008	0.0843061	0.20424	0.130067	0.328162	-0.683015	0.152075	0.0680232	0.000528559	0.432714	0.575709	-0.459795	-0.423431	0.143764	-0.237215	-0.219695	0.204089	-0.463121	-0.0384068	-0.509594	0.0713338	0.0509682	-0.18197	0.135226	0.0461791	0.425484	-0.218709	-0.319707	0.0114411	-0.432699	-0.365358	0.0579236	-0.257715	2.74303e-08	0.446392	0.556406	0.150546	0.362974	0.0187248	3.3537e-08	0.286733	0.635293	0.997063	0.00151736	9.87537e-06	0.000687686	0.00196144
ENSG00000099282.10	black	0.338306	0.116041	0.264758	0.205378	0.303554	0.374038	-0.105475	0.0697674	-0.214699	-0.0279148	-0.129163	0.286436	0.0863541	-0.0295295	0.0316472	0.109238	0.235097	-0.0429173	-0.165364	0.133415	0.0419047	-0.305033	0.27974	0.0848978	0.0451872	-0.201301	0.4245	-0.0475345	-0.278443	-0.198831	-0.223154	-0.0481765	-0.300522	-0.297993	0.0151756	0.417425	0.0604447	0.148234	0.0303536	0.00685386	0.46135	0.626626	0.130291	0.845826	0.366349	0.0415736	0.546821	0.837025
ENSG00000099284.14	black	0.451231	0.468913	0.388774	0.0579747	0.269255	0.264526	-0.218031	0.332868	0.00557563	-0.270177	0.102184	0.224995	0.107087	-0.29768	0.375395	-0.490933	0.0243134	0.274029	-0.336703	0.245492	-0.125064	-0.282016	0.280431	0.00259771	0.506522	-0.282296	0.35126	-0.42772	-0.25058	-0.263636	-0.322437	0.0314715	-0.0857201	-0.407207	0.000889494	0.000519017	0.00481114	0.686141	0.0560503	0.060679	0.124292	0.0169995	0.969025	0.0551815	0.475522	0.112426	0.454489	0.0338784
ENSG00000100079.7	black	0.369517	-0.253207	-0.161579	0.15178	-0.0835086	0.225445	-0.453476	-0.284805	-0.00145016	0.241135	0.257629	0.405359	-0.335289	-0.0168322	-0.23577	-0.581404	-0.0384942	-0.127754	0.0898722	-0.27446	-0.294385	0.117307	-0.0881398	-0.259669	-0.186528	0.22581	0.206488	-0.199979	0.00473929	0.122283	0.0902215	-0.151056	0.538381	0.0708587	0.007616	0.0730089	0.257315	0.287678	0.560159	0.111691	0.000832023	0.0428001	0.991942	0.0882668	0.067975	0.00316856	0.0161655	0.906675
ENSG00000100129.18	black	0.63126	-0.0447069	-0.0564719	0.294749	0.0153869	0.25005	-0.688076	-0.0684904	0.10452	0.143572	0.490463	0.608518	-0.425952	-0.347993	-0.0397971	-0.221689	-0.274746	0.0848229	-0.260685	-0.236301	-0.459413	0.174618	-0.106601	-0.312378	-0.0458371	0.207613	0.344394	-0.00470684	-0.132348	0.0421231	-0.260187	-0.320113	0.0792829	-0.0423025	6.82062e-07	0.755412	0.693872	0.0357608	0.914657	0.0767816	2.41696e-08	0.632967	0.465441	0.314844	0.000258501	2.16652e-06	0.00183069	0.0123386
ENSG00000100162.15	black	0.270807	0.0926869	0.0806189	0.218836	0.0578553	0.166881	-0.0392205	-0.130763	-0.0523545	0.0801703	0.0809236	0.281398	0.175767	-0.0429872	-0.0558986	0.0510916	0.0226182	-0.041249	0.0345839	-0.095731	0.156937	-0.127659	0.0185073	-0.174014	-0.0190834	0.0375818	0.228108	0.0506933	0.00479433	-0.238059	0.0260323	0.0677275	-0.125324	-0.0396843	0.0545946	0.517695	0.573859	0.122873	0.686754	0.241817	0.78466	0.360392	0.715211	0.575999	0.572407	0.0454583	0.217299	0.764545
ENSG00000100181.22	black	0.592548	-0.0966294	0.0184722	0.109128	0.0626455	0.430632	-0.321344	-0.254361	-0.180174	0.314813	0.0690131	0.575096	-0.20504	0.0458095	-0.245323	-0.493321	0.0979773	-0.227204	0.0398256	-0.215248	-0.0175525	-0.0887846	0.0348754	-0.208066	-0.129137	0.16154	0.446639	-0.0964732	-0.0919431	-0.113275	0.0344314	-0.165529	0.221953	-0.0172157	4.62894e-06	0.499965	0.897628	0.445887	0.662317	0.00160832	0.021487	0.071668	0.205806	0.0244472	0.630368	1.01437e-05	0.148918	0.749573
ENSG00000100209.10	black	0.489253	0.405191	0.488268	0.122034	0.438314	0.461694	-0.166372	0.282133	-0.228874	-0.192453	-0.0414957	0.319921	-0.00502204	-0.215273	0.228061	0.070163	0.225062	0.11736	-0.380817	0.287345	-0.0964924	-0.435883	0.435531	0.0942098	0.297836	-0.353373	0.556614	-0.0653342	-0.448284	-0.43819	-0.427358	-0.2175	-0.156778	-0.507206	0.000269154	0.00318229	0.000278113	0.393613	0.00129511	0.000648966	0.243279	0.0448739	0.106204	0.176054	0.772492	0.0221049	0.972099	0.129243
ENSG00000100376.12	black	0.49416	0.312984	0.200988	0.0982104	0.0755966	0.25309	-0.268656	0.0212456	0.00651439	-0.0550538	0.142345	0.404079	0.255068	-0.24819	0.195459	-0.230667	-0.0307029	0.131047	-0.169185	-0.0326825	0.0375762	-0.224442	0.0713128	-0.266802	0.288777	-0.121253	0.360931	-0.436305	-0.0934243	-0.245783	-0.1417	0.148183	-0.316369	-0.230892	0.000228299	0.025335	0.157293	0.492943	0.598028	0.0731462	0.0566204	0.88236	0.963813	0.701196	0.319042	0.00327482	0.070856	0.0790746
ENSG00000100532.12	black	0.333123	-0.330828	0.110682	-0.0393034	0.235752	0.592622	-0.0539821	-0.254914	-0.511332	0.400771	-0.257869	0.382637	-0.374082	0.404242	-0.504326	0.0866272	0.497344	-0.519605	0.196792	-0.050944	-0.00518702	-0.254716	0.28254	0.132116	-0.449471	0.0505141	0.511001	0.335817	-0.23816	-0.211147	0.0599464	-0.480533	0.21879	-0.0553863	0.0169099	0.0177301	0.439395	0.784215	0.095826	4.61307e-06	0.706748	0.0710322	0.000125779	0.0035641	0.06771	0.00558585	0.00684689	0.00326107
ENSG00000100629.17	black	0.378513	0.203743	0.290645	-0.344339	0.203092	0.425685	0.0670578	0.040966	-0.25862	0.0278128	-0.185847	0.309447	0.125043	0.0892664	0.0111836	0.214748	0.332246	-0.11436	-0.126317	0.133429	0.224649	-0.336348	0.311149	0.0421449	0.0873047	-0.12814	0.442014	-0.280634	-0.236448	-0.230043	-0.134275	-0.00806736	-0.314065	-0.284944	0.00616581	0.151563	0.0385405	0.01335	0.152901	0.00184414	0.640111	0.77532	0.0668855	0.846382	0.191649	0.027129	0.381961	0.53333
ENSG00000100802.15	black	0.470582	0.0498007	-0.0815076	-0.122746	-0.179912	0.195915	-0.384222	-0.212326	0.0933246	0.292198	0.235567	0.543234	0.15179	-0.120587	-0.0451804	-0.117083	-0.131305	-0.0133138	0.0453683	-0.328578	-0.0702614	0.0254756	-0.178635	-0.464432	0.053714	0.267624	0.292999	-0.274652	0.173836	-0.043956	0.129446	0.143087	-0.359952	0.0852873	0.00049253	0.728556	0.569629	0.390836	0.206475	0.168259	0.00537604	0.134698	0.514806	0.0374679	0.0960949	3.80423e-05	0.287647	0.399288
ENSG00000101003.10	black	0.401515	-0.0304394	0.0250381	-0.0261116	0.0408928	0.332047	-0.218516	-0.132111	-0.159833	0.176598	0.02283	0.375729	-0.0469171	0.0328324	-0.0861961	-0.184302	0.124003	-0.137939	-0.0120382	-0.095489	-0.0459288	-0.0882099	0.0838414	-0.125182	-0.0742403	0.0553741	0.326033	-0.389433	-0.119458	0.0270184	0.00449382	-0.100602	-0.119028	-0.0891307	0.00349714	0.832075	0.861549	0.855675	0.775711	0.0172902	0.123436	0.355419	0.262561	0.215098	0.873655	0.00658643	0.743722	0.819087
ENSG00000101343.14	black	0.363641	-0.630838	-0.421853	-0.265604	-0.286527	0.352211	-0.225392	-0.670252	-0.259678	0.781573	-0.087788	0.620357	-0.215043	0.462494	-0.684777	-0.114578	0.15396	-0.621506	0.473913	-0.55847	0.095592	0.156598	-0.248076	-0.329117	-0.665206	0.592312	0.282765	-0.11988	0.249122	0.212335	0.457167	-0.136434	-0.0879016	0.447234	0.00871576	6.97465e-07	0.00204751	0.0595978	0.0415057	0.0112533	0.111777	7.44939e-08	0.0657376	1.30041e-11	0.540158	1.20069e-06	0.129662	0.000633232
ENSG00000101361.17	black	0.673157	0.350548	0.228189	0.242986	0.180847	0.274112	-0.577905	0.244617	0.213234	-0.165856	0.49243	0.551292	-0.226391	-0.558621	0.320149	-0.00994119	-0.244239	0.396035	-0.552918	0.0134624	-0.378453	-0.039562	0.0847309	-0.221719	0.351961	-0.0612578	0.446646	-0.0569451	-0.260349	-0.284513	-0.484928	-0.101201	-0.0318248	-0.372183	6.23336e-08	0.0116709	0.107283	0.0857776	0.204089	0.0515971	8.96747e-06	0.083631	0.132998	0.244765	0.00024201	2.75809e-05	0.110157	2.04358e-05
ENSG00000101365.21	black	0.515633	0.03338	-0.245213	-0.0972739	-0.277643	-0.00644543	-0.738553	-0.0722312	0.481407	0.0876657	0.715525	0.56038	-0.300652	-0.517908	0.163934	-0.0786792	-0.514587	0.347709	-0.356798	-0.367364	-0.492609	0.420963	-0.336165	-0.524631	0.117139	0.371725	0.12677	-0.321966	0.0989749	0.21158	-0.18121	0.0269336	0.0623439	0.0373649	0.00010779	0.816122	0.0828562	0.497096	0.048543	0.964196	6.16464e-10	0.614469	0.000348426	0.540725	3.62259e-09	1.89974e-05	0.0320547	9.92582e-05
ENSG00000102158.19	black	0.407058	-0.496978	0.00988568	0.101482	0.253691	0.656191	-0.168751	-0.294777	-0.595922	0.496339	-0.283206	0.464404	-0.567818	0.431196	-0.594845	0.0163945	0.466865	-0.606779	0.1827	-0.0840047	-0.109665	-0.205283	0.258456	0.178591	-0.587197	0.104145	0.532482	0.298536	-0.318772	-0.10171	0.0307765	-0.632024	0.261369	-0.0169405	0.00303223	0.000207469	0.94511	0.478577	0.0724447	1.7177e-07	0.236509	0.0357421	3.95633e-06	0.000212031	0.044031	0.000597085	1.38868e-05	0.00158322
ENSG00000102401.20	black	0.49015	-0.0572917	0.209902	0.00515817	0.318584	0.575934	-0.189035	0.0552475	-0.389788	0.156294	-0.150995	0.387743	-0.367755	0.108049	-0.114009	-0.040736	0.332981	-0.213914	-0.192989	0.145917	-0.115841	-0.247301	0.348972	0.196521	-0.11569	-0.114909	0.514685	-0.180672	-0.443561	-0.0540284	-0.251836	-0.418051	-0.0235517	-0.301502	0.000261218	0.68965	0.13931	0.971343	0.0226988	9.77857e-06	0.184003	0.700193	0.00469266	0.273412	0.290209	0.00493432	0.00793233	0.450423
ENSG00000102409.10	black	0.74362	0.31332	0.315827	0.0260646	0.276004	0.500143	-0.469892	0.208087	-0.122822	0.0055331	0.223506	0.582835	-0.272141	-0.350034	0.178807	0.0915137	-0.00676474	0.128088	-0.4653	0.0737958	-0.271791	-0.185142	0.23956	-0.11557	0.229314	-0.109627	0.606504	-0.094838	-0.414899	-0.165375	-0.448309	-0.32834	-0.211367	-0.394291	4.0727e-10	0.0251698	0.0239663	0.855932	0.049942	0.000186146	0.000503329	0.142841	0.390541	0.969261	0.114887	7.20352e-06	0.0533682	0.0118027
ENSG00000102547.19	black	0.484328	-0.0553037	0.115922	-0.280677	0.129436	0.519409	-0.12501	-0.130238	-0.300862	0.300683	-0.149708	0.515076	-0.0673063	0.184023	-0.191496	0.125024	0.294811	-0.268346	0.0253858	-0.0652505	0.0975477	-0.228024	0.194156	-0.0497658	-0.137373	0.061027	0.540744	-0.186838	-0.115797	-0.159619	-0.0133515	-0.145006	-0.31569	-0.092845	0.000316729	0.699903	0.417907	0.0460382	0.36533	9.39695e-05	0.382088	0.36234	0.0319293	0.0320362	0.294386	0.000109977	0.63887	0.196122
ENSG00000103018.16	black	0.729588	0.133141	0.328982	0.0730145	0.366253	0.630229	-0.35279	0.0973879	-0.300658	0.132058	0.0666692	0.621309	-0.296231	-0.127672	-0.0354439	0.352932	0.20218	-0.0837752	-0.354233	0.0875294	-0.144605	-0.267817	0.331059	0.0199845	-0.0174716	-0.0859598	0.691108	0.111885	-0.469214	-0.279469	-0.390711	-0.462762	-0.233078	-0.370392	1.25486e-09	0.351646	0.0184141	0.610625	0.00821107	7.20217e-07	0.011111	0.49659	0.0320512	0.355615	0.642055	1.14384e-06	0.0347982	0.371954
ENSG00000103351.13	black	0.60997	0.566222	0.525135	0.0133025	0.357164	0.41769	-0.25229	0.383297	-0.133434	-0.242036	0.0600487	0.366234	0.147181	-0.356953	0.364846	-0.146386	0.0803719	0.228497	-0.435213	0.284634	-0.0548669	-0.400703	0.374703	-0.0283628	0.523601	-0.354944	0.533935	-0.331424	-0.41652	-0.280212	-0.440945	-0.0961262	-0.389899	-0.521546	2.01779e-06	1.48622e-05	7.608e-05	0.926183	0.0100848	0.0022908	0.0740896	0.00549757	0.350578	0.087049	0.675523	0.00821464	0.302705	0.0101324
ENSG00000103671.9	black	0.430236	-0.359979	-0.217419	-0.310209	-0.201693	0.402972	-0.0432063	-0.608415	-0.257918	0.677473	-0.172524	0.663943	0.143852	0.426417	-0.537053	0.0587525	0.234691	-0.536685	0.445769	-0.486254	0.392274	-0.0791525	-0.153018	-0.367484	-0.452639	0.44976	0.4123	-0.112221	0.281956	-0.144994	0.456537	0.13541	-0.284699	0.310432	0.00162613	0.00946855	0.125377	0.0267337	0.155812	0.00336921	0.763379	2.17737e-06	0.0676563	4.76581e-08	0.226039	1.0896e-07	0.313891	0.00180741
ENSG00000104064.17	black	0.449496	-0.385096	0.099208	0.34165	0.336879	0.645205	-0.233766	-0.197933	-0.538044	0.384329	-0.217421	0.444366	-0.498455	0.326732	-0.487027	-0.110654	0.428484	-0.49571	0.0941416	-0.0202495	-0.147986	-0.229135	0.296129	0.190581	-0.478371	0.00978662	0.556533	0.281845	-0.372772	-0.135954	-0.0753808	-0.602943	0.180307	-0.100227	0.000936328	0.00526328	0.488539	0.014139	0.0156372	3.20275e-07	0.0987389	0.163832	4.65966e-05	0.00536214	0.125375	0.00108808	0.000197253	0.0192778
ENSG00000104164.10	black	0.317718	-0.46911	-0.00946955	0.142095	0.199542	0.541272	-0.243385	-0.253487	-0.539639	0.416967	-0.205712	0.335722	-0.617925	0.3565	-0.547884	-0.311988	0.380397	-0.54734	0.190193	-0.0692488	-0.265824	-0.125641	0.220602	0.134168	-0.513586	0.0661169	0.422412	0.16757	-0.317897	0.0713083	0.0211151	-0.709154	0.414626	0.000398269	0.0230906	0.000515816	0.947417	0.319901	0.160363	4.10898e-05	0.0852485	0.0726816	4.37965e-05	0.00233554	0.147563	0.01602	1.35817e-06	0.0102352
ENSG00000104497.14	black	0.389593	-0.245915	0.0503303	-0.286191	0.0862189	0.566989	-0.074898	-0.298618	-0.448341	0.380706	-0.299568	0.41799	-0.129482	0.416431	-0.402044	-0.355844	0.465869	-0.494933	0.26178	-0.108962	0.0954231	-0.274443	0.213265	-0.0157058	-0.286276	0.0597783	0.479752	-0.325925	-0.0981729	-0.0887231	0.154903	-0.191309	-0.0137236	-0.0116034	0.00471523	0.0819526	0.725782	0.0417557	0.547451	1.43853e-05	0.601424	0.033294	0.000968742	0.00585127	0.0327106	0.0022724	0.365158	0.00236925
ENSG00000104660.18	black	0.550589	0.326356	0.374609	-0.343293	0.26254	0.486219	-0.174418	0.219793	-0.245187	-0.0559258	-0.102615	0.378099	-0.0266753	-0.0779641	0.143163	-0.136581	0.233526	-0.00526168	-0.264136	0.198298	0.0040671	-0.35368	0.353402	0.0358585	0.286684	-0.232889	0.530897	-0.435418	-0.337825	-0.18126	-0.317781	-0.171311	-0.374361	-0.371763	2.83748e-05	0.0194256	0.00676255	0.0136525	0.0627121	0.000297625	0.220907	0.121203	0.0828908	0.696689	0.473653	0.00622681	0.852594	0.586578
ENSG00000104695.13	black	0.0499432	-0.432827	-0.160141	-0.0513742	0.0435724	0.232582	0.018807	-0.210013	-0.291742	0.310346	-0.186109	0.123335	-0.381199	0.348003	-0.361904	-0.0065038	0.259134	-0.37152	0.108319	-0.0382706	-0.0267118	0.0647766	0.0813794	0.191282	-0.466491	0.153022	0.108022	-0.115605	-0.153092	0.209192	0.0404993	-0.353527	0.151508	0.0917438	0.72781	0.00151259	0.261631	0.720324	0.761434	0.100507	0.895783	0.139098	0.0377804	0.0266633	0.19101	0.388548	0.00578243	0.0123358
ENSG00000104728.16	black	0.298337	0.100439	0.317138	0.240004	0.337971	0.346849	0.144023	0.00410528	-0.313204	0.0721252	-0.246977	0.243164	0.0287687	0.128554	-0.141469	0.162892	0.30963	-0.185039	-0.00413421	0.121304	0.278616	-0.373673	0.292458	0.152048	-0.0366468	-0.129309	0.384132	0.481422	-0.20303	-0.457913	-0.0921601	-0.0755154	-0.0327243	-0.191429	0.0334684	0.483133	0.0233562	0.0898153	0.0152827	0.012648	0.313309	0.977191	0.025227	0.61499	0.0805993	0.0855411	0.84117	0.368631
ENSG00000105186.16	black	0.415064	0.315491	0.189744	0.253027	0.154529	0.136077	-0.332478	0.22862	0.176742	-0.134064	0.324798	0.328612	-0.0692882	-0.429274	0.291269	0.27436	-0.226812	0.331055	-0.413667	0.0333194	-0.1632	-0.0378835	0.0344658	-0.13267	0.274036	-0.0720077	0.287243	0.158815	-0.149465	-0.278991	-0.35665	-0.00909645	-0.197444	-0.247488	0.00245709	0.0241246	0.182335	0.073221	0.278933	0.341031	0.0171369	0.106604	0.214719	0.348286	0.0200477	0.0185536	0.629003	0.00167021
ENSG00000105401.9	black	0.566457	-0.16242	-0.41768	-0.255921	-0.446301	0.0457569	-0.720269	-0.361125	0.382653	0.407031	0.618252	0.720528	-0.21572	-0.303526	-0.0852341	-0.145227	-0.473191	0.0937276	-0.0724551	-0.60977	-0.329257	0.466212	-0.486533	-0.7019	-0.0975008	0.607254	0.160966	-0.381933	0.300411	0.296988	0.106998	0.0844411	-0.073748	0.288317	1.47147e-05	0.254814	0.00229138	0.0698853	0.00102842	0.749851	2.55161e-09	0.00922717	0.00558374	0.00303433	1.33589e-06	2.50265e-09	0.12843	0.0303695
ENSG00000105926.15	black	0.450109	0.125269	0.322273	0.209856	0.36595	0.529996	-0.214063	0.133623	-0.412846	0.0216674	-0.148466	0.3218	-0.0873241	-0.00969928	-0.00235931	-0.25767	0.290922	-0.136682	-0.178445	0.21065	-0.19594	-0.365794	0.384375	0.111154	0.0508875	-0.263499	0.53271	-0.284429	-0.465757	-0.131284	-0.275566	-0.422339	-0.228012	-0.363705	0.000919542	0.381096	0.0210913	0.1394	0.00826828	6.34022e-05	0.131461	0.349889	0.00260588	0.88004	0.298456	0.0212921	0.54231	0.946143
ENSG00000106305.10	black	0.590515	0.0254074	-0.0913117	0.0931815	-0.100541	0.182682	-0.620994	-0.129084	0.204529	0.150051	0.53478	0.58891	-0.213694	-0.373875	0.0450173	-0.0190416	-0.292001	0.156682	-0.260102	-0.289621	-0.337617	0.20056	-0.171218	-0.419982	0.018647	0.25147	0.279766	-0.160614	-0.0353348	0.0290317	-0.153569	-0.115887	-0.0300268	-0.0283597	5.08386e-06	0.859528	0.523953	0.515454	0.482685	0.199457	1.16235e-06	0.366646	0.149955	0.293269	5.28457e-05	5.472e-06	0.132144	0.00688027
ENSG00000106615.10	black	0.528397	-0.336069	-0.0668067	-0.0602311	0.0086771	0.538518	-0.305033	-0.450742	-0.355601	0.551501	-0.101116	0.617538	-0.212975	0.288366	-0.500058	-0.173616	0.286126	-0.488082	0.272669	-0.336383	0.0124769	-0.121585	0.0338134	-0.222581	-0.397773	0.269777	0.5005	0.0171306	-0.014928	-0.0481616	0.227706	-0.212684	0.0675843	0.10792	6.7341e-05	0.0159044	0.641367	0.674592	0.951812	4.57482e-05	0.0295157	0.000902489	0.0104417	2.73489e-05	0.480173	1.38492e-06	0.133481	0.0401591
ENSG00000106952.7	black	0.434504	-0.507084	-0.223994	-0.115836	-0.105395	0.436297	-0.265869	-0.562069	-0.284473	0.665923	-0.0750331	0.602472	-0.365906	0.377671	-0.646761	-0.150114	0.195308	-0.553658	0.404521	-0.469413	0.0347792	0.012668	-0.115789	-0.26029	-0.550346	0.438153	0.392111	0.299006	0.146656	-0.0754863	0.340836	-0.219947	0.25885	0.31122	0.00144289	0.000146197	0.114077	0.418252	0.46169	0.00137155	0.0593347	1.77045e-05	0.0430532	9.67974e-08	0.600767	2.90195e-06	0.00827653	0.00629054
ENSG00000107537.14	black	0.393929	0.0575017	0.217852	0.227772	0.260262	0.40304	-0.257158	0.00121216	-0.242004	0.0387455	-0.0882687	0.301083	-0.0593055	-0.00991148	-0.0247389	-0.363201	0.212307	-0.0958022	-0.0627462	0.0543143	-0.0974596	-0.311183	0.234951	0.00858196	0.0533587	-0.163235	0.410621	-0.148761	-0.247656	-0.258722	-0.13083	-0.152531	0.00181774	-0.246995	0.00423484	0.688571	0.124608	0.107945	0.0651117	0.00336339	0.0684982	0.993264	0.0870914	0.787206	0.537934	0.0317971	0.67932	0.944967
ENSG00000107581.13	black	0.345263	-0.143844	0.0334077	0.0658842	0.180223	0.307442	-0.305523	0.124946	-0.137521	0.0701305	0.0666411	0.272518	-0.566398	-0.0458063	-0.0637185	-0.0194556	0.0433539	-0.0453368	-0.27291	0.0888149	-0.304586	0.0470291	0.15451	0.174567	-0.125984	0.014208	0.271017	-0.00789858	-0.33588	0.134041	-0.306242	-0.431163	0.184374	-0.170304	0.0130877	0.313918	0.815972	0.645988	0.205681	0.0281925	0.0292421	0.382336	0.335884	0.624829	0.642195	0.0530254	1.47511e-05	0.74959
ENSG00000107815.10	black	0.526092	0.520522	0.382336	0.328874	0.332126	0.195473	-0.497698	0.501528	0.191551	-0.441536	0.429741	0.285622	-0.177454	-0.651398	0.527817	-0.0534232	-0.22319	0.536392	-0.725294	0.276187	-0.413051	-0.121145	0.237295	-0.00993888	0.525925	-0.320142	0.355661	-0.153316	-0.44991	-0.265626	-0.67575	-0.175066	-0.0528235	-0.561722	7.34144e-05	9.02176e-05	0.0056265	0.0184546	0.0172622	0.169239	0.00020243	0.000177461	0.178128	0.00118088	0.0016487	0.0421821	0.212847	2.26116e-07
ENSG00000107897.19	black	0.432415	-0.302025	0.151036	-0.0773091	0.284163	0.674112	0.014438	-0.256201	-0.614334	0.474279	-0.388687	0.482493	-0.283985	0.454525	-0.529299	0.337234	0.543138	-0.59597	0.171984	-0.0418227	0.189781	-0.33996	0.312403	0.158052	-0.471409	0.0659439	0.598509	0.364335	-0.269929	-0.252268	0.0438011	-0.440223	-0.099491	-0.06949	0.00153012	0.0312404	0.290074	0.589736	0.0432909	5.87616e-08	0.919902	0.0695691	1.62606e-06	0.000438186	0.00482145	0.000336321	0.0434282	0.000806302
ENSG00000108448.21	black	0.324955	0.178274	0.0462506	0.176053	0.0139287	0.0815388	-0.382746	0.0680277	0.147423	-0.0890529	0.299514	0.301328	0.00912998	-0.334423	0.191347	-0.217131	-0.207301	0.21778	-0.262469	-0.0648416	-0.284808	0.0157113	-0.0363956	-0.229478	0.188791	-0.0128082	0.19887	-0.276773	-0.0678635	-0.0996063	-0.228159	-0.0341833	-0.10084	-0.137041	0.019984	0.210707	0.747241	0.216541	0.922719	0.569481	0.0055712	0.635271	0.301902	0.534313	0.032743	0.0316513	0.9493	0.0164598
ENSG00000108592.17	black	0.53541	0.0759609	-0.00721937	-0.0223992	0.00965129	0.212505	-0.544654	0.0805646	0.189711	0.0401659	0.418448	0.484226	-0.368044	-0.369575	0.141863	0.153023	-0.230724	0.226958	-0.420325	-0.115476	-0.361368	0.163503	-0.0475162	-0.204419	0.0923928	0.134888	0.288764	-0.104762	-0.166174	0.0692934	-0.324378	-0.135577	-0.0298309	-0.161492	5.15824e-05	0.59626	0.9599	0.87602	0.946409	0.13436	3.59682e-05	0.574118	0.182413	0.779597	0.00224463	0.000317783	0.00787979	0.00760579
ENSG00000108733.10	black	0.319907	0.147302	0.215969	0.207205	0.247629	0.260277	-0.274957	0.193515	-0.06369	-0.131987	0.102756	0.215319	-0.194814	-0.197189	0.144606	-0.27809	0.0385976	0.121503	-0.285227	0.16201	-0.311201	-0.152691	0.214383	0.065447	0.167751	-0.197128	0.314028	-0.128509	-0.299275	-0.173522	-0.324701	-0.268256	0.110625	-0.291016	0.0221107	0.302302	0.127981	0.144582	0.0797769	0.0650949	0.0508519	0.173636	0.657033	0.355874	0.473043	0.129159	0.170711	0.165454
ENSG00000109390.12	black	0.459488	-0.0808383	-0.0049499	0.162285	0.048512	0.312815	-0.452236	-0.16959	0.00817933	0.17214	0.280214	0.477862	-0.273685	-0.145066	-0.123407	-0.0107127	-0.018622	-0.0339544	-0.105732	-0.217921	-0.307041	0.0194521	-0.00621249	-0.231417	-0.118034	0.13228	0.356125	0.143074	-0.0963134	-0.13712	-0.101607	-0.210632	0.107896	-0.0583303	0.000694148	0.572813	0.9725	0.255214	0.735322	0.0254185	0.000863334	0.234153	0.954573	0.227089	0.0464131	0.000390733	0.0519762	0.30978
ENSG00000109519.13	black	0.706616	0.037341	0.0615236	0.0827783	0.104956	0.380871	-0.627945	0.0276253	0.02385	0.136542	0.402673	0.635494	-0.489522	-0.309216	-0.00584095	-0.135038	-0.144838	0.0787678	-0.343523	-0.128616	-0.421177	0.0780658	0.0354805	-0.208682	0.0267154	0.152804	0.462012	-0.00844329	-0.237242	-0.0201779	-0.311157	-0.36771	0.151686	-0.166404	6.86756e-09	0.79475	0.66801	0.563607	0.463571	0.00582812	8.11919e-07	0.847405	0.868059	0.339367	0.00339516	5.44361e-07	0.000266747	0.02725
ENSG00000109805.10	black	0.312003	-0.00337297	-0.0332195	-0.256739	-0.0937292	0.265743	-0.161376	-0.225753	-0.0661308	0.205098	0.0573717	0.380705	0.160948	0.0177092	-0.0931993	0.00837059	0.0815925	-0.114573	0.064724	-0.195669	0.0271948	-0.0612827	-0.0115218	-0.281272	-0.0556711	0.112688	0.294118	-0.340921	0.0340738	0.0605814	0.120424	0.0613436	-0.214468	-0.0047309	0.0258227	0.981259	0.816991	0.0689658	0.512977	0.0594596	0.25792	0.111189	0.644751	0.1488	0.689239	0.00585141	0.259202	0.901835
ENSG00000109881.17	black	0.465534	0.332486	0.471125	0.148438	0.401009	0.449468	-0.0509094	0.219146	-0.293649	-0.133701	-0.166479	0.280458	0.113186	-0.054662	0.121223	-0.047134	0.277943	-0.0150388	-0.207575	0.26075	0.11851	-0.482369	0.401035	0.120906	0.24624	-0.330074	0.495828	-0.0580325	-0.371512	-0.483085	-0.27236	-0.115275	-0.233414	-0.424643	0.000576582	0.017134	0.000484183	0.298549	0.00354255	0.000937119	0.722752	0.12233	0.0364888	0.349606	0.242971	0.0462148	0.42905	0.703224
ENSG00000109917.11	black	0.592476	0.580311	0.576642	0.464655	0.527772	0.376474	-0.340635	0.5144	-0.0149714	-0.438531	0.218958	0.308166	-0.025726	-0.518966	0.475571	-0.194958	0.0139431	0.416403	-0.630057	0.403424	-0.25654	-0.368484	0.443489	0.119747	0.545948	-0.455724	0.518858	-0.117809	-0.545473	-0.426632	-0.63854	-0.177051	-0.0519818	-0.668153	4.64445e-06	8.06187e-06	9.47976e-06	0.000592473	6.89405e-05	0.00647146	0.014447	0.000112692	0.916953	0.00128714	0.12266	0.0278044	0.857784	9.55009e-05
ENSG00000110077.14	black	0.186616	-0.474215	-0.187932	0.110229	-0.0148395	0.338779	-0.0757543	-0.426253	-0.292439	0.449421	-0.157992	0.290757	-0.283029	0.404462	-0.490051	-0.436775	0.288586	-0.459555	0.340586	-0.231433	0.00892133	-0.0308254	0.0116415	-0.0150498	-0.469414	0.221606	0.229586	-0.0104773	0.0196415	-0.0110573	0.309022	-0.185887	0.510801	0.15752	0.189783	0.000439073	0.186625	0.441284	0.917682	0.0150251	0.597262	0.00181557	0.0373041	0.000938418	0.268167	0.0384619	0.0441695	0.00324269
ENSG00000110079.18	black	0.320797	-0.398114	-0.0878305	0.221981	0.0621217	0.395687	-0.176427	-0.37596	-0.320971	0.482519	-0.102341	0.442704	-0.313106	0.29581	-0.502843	-0.237329	0.210897	-0.436053	0.309239	-0.251405	-0.0116317	-0.10063	0.0119868	-0.0968797	-0.42806	0.232845	0.366262	0.377775	0.00363141	-0.207875	0.240309	-0.28513	0.398516	0.14352	0.0217227	0.0038126	0.539961	0.11745	0.664973	0.00405274	0.215549	0.00655064	0.0216475	0.000336028	0.474842	0.00114175	0.0252751	0.0350696
ENSG00000110435.11	black	0.535064	-0.141965	-0.189659	-0.202823	-0.203271	0.278026	-0.506852	-0.299487	-0.0554718	0.416145	0.256736	0.597572	-0.192541	-0.0882387	-0.201171	-0.269994	-0.131217	-0.168341	0.00393678	-0.373911	-0.269364	0.171416	-0.178617	-0.445376	-0.160408	0.351569	0.318824	-0.39993	0.00495554	0.286302	0.0744245	-0.247461	-0.141072	0.12762	5.22732e-05	0.320346	0.182533	0.153458	0.152534	0.0482205	0.000147394	0.0327599	0.699034	0.00238737	0.0689688	3.66162e-06	0.175853	0.538072
ENSG00000110852.4	black	0.249339	-0.426758	-0.00708516	-0.13647	0.0754807	0.575077	0.131408	-0.528273	-0.606879	0.592351	-0.490076	0.402802	0.0254814	0.670112	-0.672985	-0.234696	0.610416	-0.73985	0.595441	-0.215235	0.318877	-0.369465	0.183512	-0.0290966	-0.520624	0.154408	0.470543	0.0615536	0.0386841	-0.245282	0.463983	-0.152997	0.0799574	0.150082	0.077652	0.00179051	0.960645	0.339623	0.598591	1.01523e-05	0.358005	6.76551e-05	2.34651e-06	4.67143e-06	0.00026187	0.00338397	0.859123	7.51292e-08
ENSG00000110944.9	black	0.735838	0.464404	0.300553	0.0108721	0.14015	0.342808	-0.503132	0.169487	0.147497	-0.116574	0.388056	0.596921	0.0176655	-0.478209	0.307373	-0.176238	-0.160174	0.315667	-0.377027	-0.0326494	-0.198981	-0.174905	0.105261	-0.3346	0.452781	-0.08017	0.524798	-0.182994	-0.139144	-0.330412	-0.315976	0.0682034	-0.0992673	-0.330447	7.66813e-10	0.000597082	0.0321141	0.939642	0.326638	0.0137945	0.000167857	0.234442	0.301657	0.415272	0.0048966	3.77542e-06	0.902076	0.000386396
ENSG00000111445.14	black	0.41078	0.0350268	-0.0249436	-0.32126	-0.0742024	0.250503	-0.292388	-0.119933	0.0567186	0.23094	0.202268	0.47068	-0.073202	-0.113217	-0.0349555	0.325707	-0.059958	0.00249009	-0.0854252	-0.22918	-0.088813	0.0496801	-0.0612681	-0.303483	-0.0240844	0.218803	0.329098	-0.0750182	0.0423792	0.00421166	-0.0117622	0.0165087	-0.189974	0.00795151	0.00275152	0.807219	0.862067	0.0215229	0.604815	0.0762309	0.0373385	0.401866	0.6926	0.103	0.154611	0.000491015	0.609706	0.428924
ENSG00000111481.10	black	0.53307	-0.243725	-0.351997	-0.0642441	-0.299	0.134934	-0.752465	-0.300651	0.183477	0.390553	0.568922	0.655116	-0.420096	-0.294069	-0.167016	0.0274141	-0.400498	-0.0119615	-0.14517	-0.497137	-0.507293	0.429497	-0.366138	-0.54058	-0.244687	0.493872	0.206902	-0.190072	0.0521507	0.392005	-0.0487449	-0.290765	-0.0368329	0.199784	5.64174e-05	0.0847995	0.0113065	0.654237	0.0330584	0.34514	1.92905e-10	0.0320554	0.197476	0.00460494	1.32471e-05	1.82766e-07	0.00214723	0.0362093
ENSG00000111554.14	black	0.302716	-0.178475	0.160085	0.184016	0.26248	0.546242	0.0399895	-0.190793	-0.505714	0.276797	-0.330674	0.296028	-0.0233985	0.341654	-0.326548	-0.0623006	0.477122	-0.427872	0.172288	0.0365937	0.0827344	-0.367694	0.31015	0.131267	-0.289926	-0.0974544	0.476526	0.0143072	-0.26145	-0.242024	0.0878812	-0.294532	-0.0291575	-0.152322	0.0308367	0.210183	0.2618	0.196139	0.0627745	3.37719e-05	0.780541	0.179884	0.000153401	0.0492609	0.0177861	0.0349293	0.870535	0.0141378
ENSG00000111790.14	black	0.375628	-0.528675	-0.125414	-0.229622	0.000460956	0.606978	-0.0765095	-0.562124	-0.563162	0.71995	-0.354142	0.564808	-0.217618	0.586839	-0.720605	-0.127988	0.48828	-0.743935	0.488499	-0.324906	0.144334	-0.177129	0.0876206	-0.114135	-0.621091	0.303941	0.510175	0.0364286	-0.0007813	0.0305904	0.367389	-0.306327	0.0222284	0.212981	0.00660218	6.66417e-05	0.38054	0.105036	0.997439	2.33527e-06	0.593601	1.76634e-05	1.69111e-05	2.61304e-09	0.0107847	1.57787e-05	0.125024	6.0133e-06
ENSG00000111912.20	black	0.334486	0.0603461	0.0554657	-0.495514	0.0164494	0.301941	-0.18797	0.0572455	-0.147822	0.166001	0.023824	0.299503	-0.213688	-0.0502407	0.0309535	0.365688	0.0666986	-0.0487618	-0.21475	0.006918	-0.159577	-0.0321261	0.103761	-0.0519151	-0.000497264	0.0481654	0.309406	-0.277659	-0.21406	0.0765466	-0.151596	-0.28613	-0.278338	-0.137691	0.0164382	0.674005	0.699065	0.000218059	0.908788	0.0312897	0.186533	0.689888	0.300581	0.244344	0.868202	0.03275	0.132156	0.726251
ENSG00000112031.16	black	0.33944	-0.185009	0.0300913	-0.246331	0.0140972	0.448851	-0.00616748	-0.380628	-0.353056	0.347255	-0.284612	0.418849	0.183454	0.390556	-0.384507	-0.400734	0.415879	-0.446843	0.371931	-0.18062	0.281419	-0.305519	0.135261	-0.145686	-0.20882	0.102445	0.412548	-0.354721	0.0534602	-0.189545	0.307117	0.0662298	-0.045599	0.0430607	0.0148171	0.193694	0.833968	0.0814199	0.921787	0.00095431	0.965739	0.0058622	0.0110461	0.0125373	0.0429468	0.0022206	0.197534	0.0046046
ENSG00000112139.16	black	0.40678	-0.146478	0.171234	0.329927	0.276765	0.446058	-0.0999064	-0.121911	-0.338621	0.224737	-0.157776	0.377723	-0.197571	0.166528	-0.298382	0.0966488	0.278162	-0.297526	0.0406525	-0.00512035	0.126595	-0.235395	0.208	0.0989177	-0.243227	-0.0251407	0.427223	0.390745	-0.231311	-0.248569	-0.0806556	-0.251125	-0.013985	-0.111254	0.00305418	0.305046	0.229582	0.0180611	0.0492884	0.00103575	0.485468	0.394093	0.015075	0.11285	0.268831	0.00628272	0.164619	0.24283
ENSG00000112210.12	black	0.364687	0.450741	0.402284	-0.209381	0.270291	0.294654	-0.116874	0.332435	-0.114219	-0.199671	-0.0325839	0.171089	0.0783686	-0.219786	0.29807	-0.082854	0.122129	0.173284	-0.309551	0.270826	-0.0476443	-0.304236	0.323318	0.0543478	0.434889	-0.282228	0.356254	-0.234144	-0.308972	-0.130895	-0.30255	-0.0695747	-0.2487	-0.387454	0.00851044	0.0009025	0.00342915	0.140318	0.0550751	0.035823	0.414067	0.0171524	0.424822	0.160088	0.820434	0.229984	0.584632	0.121216
ENSG00000112667.12	black	0.684103	0.275578	0.180421	0.20332	0.0872071	0.315107	-0.604882	-0.00452071	0.153869	-0.000206279	0.437388	0.606129	-0.0392123	-0.42327	0.14182	-0.244148	-0.16028	0.220346	-0.26744	-0.173349	-0.300917	-0.0919478	0.0178956	-0.403024	0.269813	0.0219686	0.477	-0.0395704	-0.0845242	-0.29888	-0.217804	-0.00125808	-0.0129059	-0.218275	3.12743e-08	0.0503106	0.205175	0.152431	0.542853	0.0243069	2.58461e-06	0.974883	0.281016	0.998854	0.00132972	2.43348e-06	0.784704	0.00197008
ENSG00000112799.9	black	0.610148	-0.228033	-0.0516326	0.356823	0.0781793	0.387464	-0.542107	-0.251388	-0.103501	0.334187	0.308802	0.61196	-0.487645	-0.0843277	-0.293113	-0.271094	-0.023697	-0.170145	-0.070511	-0.264659	-0.30329	0.0857732	-0.0163061	-0.221933	-0.269881	0.254655	0.40588	0.180738	-0.167284	-0.0148695	-0.0789624	-0.410395	0.336802	-0.00823962	2.00027e-06	0.10753	0.718975	0.0101618	0.585543	0.00496812	3.97673e-05	0.0751641	0.469824	0.0165408	0.0274672	1.82942e-06	0.00028392	0.556304
ENSG00000113013.14	black	0.741454	0.25059	0.377395	0.0732649	0.399092	0.593366	-0.378392	0.25849	-0.205851	-0.0417815	0.0882793	0.568253	-0.298519	-0.234036	0.145081	0.0803687	0.148792	0.0809495	-0.490016	0.198704	-0.185178	-0.276814	0.375871	0.0793357	0.181847	-0.189188	0.666728	-0.13338	-0.511378	-0.246947	-0.505393	-0.345416	-0.151992	-0.483106	4.86781e-10	0.0761257	0.00633189	0.609398	0.0037194	4.4567e-06	0.00618368	0.0670282	0.147282	0.770968	0.537884	1.36312e-05	0.033355	0.0983384
ENSG00000113282.13	black	0.374705	-0.266671	0.0600872	0.117293	0.254988	0.442014	-0.180528	-0.00632485	-0.366075	0.230621	-0.110519	0.320998	-0.596019	0.15604	-0.284792	-0.0121111	0.227848	-0.288905	-0.126209	0.0752714	-0.139242	-0.0466062	0.230553	0.241689	-0.319702	0.0372929	0.36491	0.145664	-0.390766	0.100969	-0.212075	-0.571134	0.194166	-0.127012	0.00674738	0.058543	0.675326	0.412382	0.0709468	0.00116471	0.204901	0.964865	0.00824456	0.10349	0.440077	0.0216358	3.93845e-06	0.2742
ENSG00000113407.13	black	0.58455	-0.161901	-0.00688419	0.0863504	0.120279	0.456643	-0.487867	-0.100661	-0.176596	0.30753	0.198436	0.595303	-0.458971	-0.0763378	-0.185473	0.0832483	0.0349168	-0.138666	-0.1962	-0.132078	-0.354218	0.0348531	0.0800975	-0.116407	-0.23048	0.187861	0.475588	0.0103385	-0.276202	0.0614002	-0.18774	-0.47449	0.00967233	-0.103083	6.66912e-06	0.256354	0.96176	0.546838	0.400501	0.000756596	0.000281837	0.482161	0.215103	0.0281452	0.162741	4.0725e-06	0.000705139	0.594433
ENSG00000113558.18	black	0.391301	-0.477869	-0.159274	0.0375451	-0.00218125	0.443175	-0.253205	-0.477021	-0.429811	0.567131	-0.115972	0.501968	-0.33554	0.348441	-0.614829	-0.269792	0.259361	-0.588521	0.284293	-0.310461	-0.0363853	0.00273755	0.010471	-0.131276	-0.565224	0.315487	0.357088	0.0357312	-0.101509	0.230517	0.195762	-0.453092	0.129871	0.182754	0.00452056	0.000390654	0.264254	0.793652	0.98788	0.00112629	0.073012	0.000401437	0.0016455	1.42992e-05	0.417701	0.000174778	0.0160813	0.0122193
ENSG00000113575.10	black	0.423324	-0.606474	-0.198143	-0.136974	-0.00252576	0.573174	-0.186311	-0.536502	-0.513628	0.720029	-0.243708	0.604494	-0.416047	0.513956	-0.721428	-0.0141837	0.374532	-0.708232	0.366374	-0.344781	0.0419704	-0.0441845	0.0300183	-0.0887151	-0.700074	0.378152	0.475951	0.0949755	-0.0570111	0.0967072	0.248221	-0.455566	0.0269122	0.240439	0.00196717	2.39312e-06	0.163375	0.337828	0.985966	1.10288e-05	0.190522	4.9458e-05	0.000115863	2.59768e-09	0.0848217	2.63342e-06	0.0023936	0.000114505
ENSG00000113583.8	black	0.352525	-0.47367	-0.138591	0.148578	0.0740043	0.412019	-0.377129	-0.27969	-0.324741	0.419541	0.0164969	0.386769	-0.658124	0.222659	-0.486181	-0.39724	0.178555	-0.410921	0.131432	-0.18731	-0.360745	0.0532175	0.0617183	-0.00557831	-0.476355	0.233592	0.315443	0.115199	-0.192624	0.102543	0.0574069	-0.607215	0.529546	0.0812526	0.0111759	0.000446747	0.332102	0.298088	0.605782	0.00266334	0.00637195	0.0468407	0.0200704	0.0021796	0.908526	0.00505316	1.53526e-07	0.116306
ENSG00000113621.14	black	0.440919	0.194463	0.270529	0.0403948	0.186366	0.430772	-0.0194355	-0.122417	-0.252229	0.0653096	-0.149894	0.392938	0.356617	0.0620319	-0.02691	-0.00245943	0.293254	-0.148341	0.0525879	-0.019398	0.28198	-0.447516	0.223945	-0.12381	0.0872689	-0.15823	0.475897	-0.201207	-0.0943176	-0.426914	0.0355404	0.179956	-0.311101	-0.230345	0.00120201	0.171497	0.0548527	0.778373	0.190389	0.00160202	0.89232	0.392118	0.0741616	0.648873	0.29378	0.00434066	0.0102085	0.665428
ENSG00000113638.14	black	0.367598	-0.308132	0.0924099	0.0460037	0.2154	0.587	-0.202246	-0.234423	-0.500205	0.372886	-0.221672	0.408026	-0.388975	0.300203	-0.471353	-0.126007	0.401207	-0.486837	0.192999	-0.0753602	-0.145604	-0.253654	0.244434	0.0493846	-0.373175	0.0168521	0.514293	0.254653	-0.251175	-0.10151	0.0362042	-0.485261	0.244363	-0.0586903	0.00796118	0.0278224	0.518953	0.748546	0.129013	5.96972e-06	0.154656	0.0977671	0.000185746	0.00704149	0.117975	0.0029569	0.00478747	0.0323252
ENSG00000113734.17	black	0.663822	0.437031	0.418121	0.0263352	0.28394	0.470388	-0.320087	0.199354	-0.0477617	-0.0889518	0.175575	0.557388	0.068453	-0.337706	0.242578	0.231089	0.0550264	0.198786	-0.368914	0.088136	-0.0991176	-0.350154	0.261569	-0.166555	0.351456	-0.192515	0.629223	0.0225593	-0.269475	-0.522608	-0.353053	-0.0428925	-0.32025	-0.422609	1.0975e-07	0.00134331	0.00226444	0.854453	0.0434623	0.000495555	0.0220319	0.160766	0.73927	0.534779	0.21781	2.15045e-05	0.633153	0.0153681
ENSG00000113790.11	black	0.40487	-0.0224951	0.152068	-0.00742665	0.225779	0.394587	-0.280847	0.0485392	-0.22234	0.0497304	0.00712038	0.289578	-0.426689	-0.0152292	-0.0813295	-0.353775	0.17689	-0.0923403	-0.186269	0.0926375	-0.243269	-0.135464	0.252446	0.0832057	-0.0211053	-0.0707855	0.376391	-0.141515	-0.350926	-0.0599318	-0.236095	-0.392454	0.373288	-0.241779	0.00320876	0.875494	0.286752	0.95875	0.111147	0.00416589	0.0459011	0.735179	0.116844	0.728925	0.960449	0.039291	0.00179393	0.915528
ENSG00000113812.14	black	0.448651	0.0553042	0.401229	0.223702	0.490725	0.598589	-0.00697882	0.139463	-0.441851	0.0403448	-0.242336	0.33064	-0.234062	0.0952778	-0.111648	0.435141	0.4048	-0.194628	-0.218593	0.246725	0.0761148	-0.425342	0.457727	0.309913	-0.0954118	-0.268363	0.58816	0.426444	-0.488381	-0.420378	-0.323312	-0.387682	-0.104021	-0.396115	0.000959946	0.6999	0.00352278	0.114561	0.00025625	3.49021e-06	0.961235	0.329038	0.00117022	0.77864	0.0866456	0.0177986	0.0982997	0.506008
ENSG00000114013.16	black	0.302091	-0.548017	-0.206223	0.294674	0.0361279	0.381685	-0.217658	-0.419164	-0.266319	0.504636	-0.0589235	0.424629	-0.471524	0.341333	-0.54365	-0.339275	0.208907	-0.448643	0.268452	-0.272189	-0.0879376	0.0366612	-0.0199092	-0.0135974	-0.54998	0.295399	0.301417	0.246711	-0.0213204	-0.0651212	0.209996	-0.332431	0.534685	0.179597	0.0312017	3.14629e-05	0.146537	0.0358102	0.80128	0.00571536	0.124953	0.00220182	0.0588892	0.000159293	0.681276	0.0018983	0.000478136	0.0142345
ENSG00000114209.15	black	0.405198	-0.489757	-0.07224	0.000668241	0.0510819	0.608564	-0.14127	-0.546582	-0.552987	0.657657	-0.297907	0.575916	-0.211021	0.524154	-0.715386	-0.303272	0.461574	-0.710983	0.496499	-0.318395	0.0686835	-0.230355	0.104797	-0.145961	-0.572649	0.256171	0.536054	0.145721	-0.0104999	-0.106883	0.350448	-0.333822	0.155727	0.178626	0.00318175	0.000264673	0.614426	0.996287	0.721851	2.16164e-06	0.322748	3.33181e-05	2.57489e-05	1.5776e-07	0.0337362	9.78661e-06	0.137167	7.89031e-05
ENSG00000114405.10	black	0.166149	-0.146869	0.0822183	-0.19212	0.140471	0.35696	0.0251533	-0.0955998	-0.368752	0.19787	-0.263175	0.157861	-0.18477	0.282864	-0.248486	-0.264451	0.340126	-0.323956	0.142457	0.0442941	0.0343486	-0.205051	0.226266	0.135341	-0.163488	-0.0381579	0.27216	-0.0957714	-0.171703	0.0125193	0.0668124	-0.273004	0.19393	-0.0613771	0.24392	0.303741	0.566257	0.176817	0.325521	0.0101309	0.860918	0.504565	0.00775207	0.163969	0.0620564	0.26857	0.19428	0.0442982
ENSG00000114902.14	black	0.465882	-0.127732	0.102176	0.0827237	0.206194	0.451598	-0.366289	-0.0816969	-0.256645	0.200278	0.0751425	0.410488	-0.460556	0.0176682	-0.214851	-0.082299	0.184814	-0.19348	-0.0960426	-0.0423502	-0.284112	-0.105562	0.193935	0.00909583	-0.175137	0.0360562	0.418896	0.128571	-0.281477	-0.101023	-0.167151	-0.486831	0.14565	-0.131553	0.000570406	0.371727	0.475561	0.563865	0.146595	0.000879875	0.00820431	0.56873	0.0690701	0.158796	0.600234	0.00277268	0.000671927	0.902062
ENSG00000114956.20	black	0.449482	0.0417751	-0.0356876	-0.112673	-0.0726053	0.183076	-0.445044	-0.0990572	0.0797833	0.190058	0.336334	0.451739	-0.168635	-0.242315	-0.0129511	0.24474	-0.172868	0.050056	-0.179341	-0.223803	-0.200793	0.115038	-0.108441	-0.311265	-0.0151227	0.216467	0.251335	0.010558	-0.0530177	0.0321307	-0.0829769	-0.156617	-0.0729187	-0.0309648	0.000936731	0.771001	0.803654	0.431158	0.612632	0.198473	0.00106681	0.489203	0.577849	0.181597	0.0158164	0.000876187	0.236835	0.0866738
ENSG00000115053.16	black	0.763832	0.0456793	0.177849	0.0821311	0.234693	0.565841	-0.473706	0.0345075	-0.176044	0.165867	0.133186	0.689671	-0.338006	-0.145023	-0.0393374	-0.0839248	0.0819194	-0.0454838	-0.300849	-0.0267679	-0.195546	-0.149628	0.197617	-0.087359	0.00325968	0.0283052	0.630731	-0.140722	-0.332372	-0.150917	-0.317149	-0.304493	-0.102178	-0.269251	7.04488e-11	0.750262	0.211815	0.566671	0.0973706	1.51042e-05	0.000446239	0.810024	0.216566	0.244731	0.351482	2.17684e-08	0.0152716	0.309926
ENSG00000115289.14	black	0.503646	-0.15619	-0.29636	-0.211058	-0.329393	0.142129	-0.511496	-0.385338	0.182011	0.397984	0.452541	0.642291	-0.173182	-0.162788	-0.190297	-0.0620689	-0.274422	-0.0547597	0.0379637	-0.523253	-0.231776	0.28851	-0.338126	-0.586539	-0.16167	0.492521	0.223046	-0.180025	0.215327	0.168623	0.156904	-0.00686388	0.0249269	0.229709	0.000164888	0.273734	0.0347159	0.137095	0.0182597	0.319783	0.000125043	0.00523236	0.201143	0.00382507	0.000855528	3.76274e-07	0.224247	0.253723
ENSG00000115425.14	black	0.426232	0.488524	0.379989	-0.0994149	0.205484	0.263796	-0.0533023	0.225617	0.0159328	-0.16303	0.0736115	0.279233	0.266584	-0.245968	0.300659	0.135302	0.054598	0.216134	-0.288774	0.145054	0.104101	-0.29012	0.219724	-0.076635	0.403222	-0.207966	0.384615	-0.0884482	-0.157629	-0.392765	-0.237932	0.137485	-0.393353	-0.341674	0.00181665	0.000275758	0.00595249	0.487628	0.14802	0.0614198	0.710279	0.111411	0.911641	0.25301	0.607702	0.0472166	0.0586283	0.0818848
ENSG00000115484.15	black	0.781153	0.274383	0.3722	0.25684	0.381765	0.548826	-0.633906	0.265589	-0.110353	-0.0855619	0.334028	0.611498	-0.475815	-0.43888	0.156299	-0.0758599	-0.0286119	0.178992	-0.516411	0.121465	-0.516831	-0.206058	0.301587	-0.0801693	0.229552	-0.181685	0.673897	0.109014	-0.506444	-0.279723	-0.566782	-0.514708	0.133947	-0.466863	1.35597e-11	0.0513569	0.00715534	0.0688522	0.00570434	3.04594e-05	5.92627e-07	0.0596123	0.440765	0.550519	0.0165953	1.87166e-06	0.000417236	0.00127435
ENSG00000115944.15	black	0.729036	0.0998571	0.299767	0.0815431	0.276049	0.642858	-0.433098	-0.0792434	-0.303722	0.180453	0.0463508	0.640301	-0.190764	-0.0662874	-0.140001	-0.2297	0.237815	-0.169427	-0.0875548	-0.0595605	-0.174444	-0.349606	0.276759	-0.16559	0.031738	-0.0777804	0.696229	0.019995	-0.289644	-0.326943	-0.15909	-0.293819	0.0581463	-0.272781	1.3098e-09	0.485685	0.032589	0.56946	0.0499024	3.64697e-07	0.00150113	0.580433	0.0302575	0.205093	0.746711	4.19622e-07	0.17995	0.643967
ENSG00000115966.17	black	0.280382	-0.406162	0.0937786	-0.165359	0.23767	0.64031	0.0199263	-0.269698	-0.666111	0.47732	-0.448974	0.335472	-0.398198	0.538831	-0.582486	0.0749593	0.586764	-0.658292	0.291019	-0.0177318	0.0541043	-0.303284	0.317212	0.205835	-0.507587	0.029067	0.509461	0.249349	-0.271739	-0.0730727	0.11258	-0.547262	0.139454	-0.0125782	0.0462764	0.00310346	0.512754	0.2462	0.093077	4.19412e-07	0.889617	0.0556317	9.57104e-08	0.000397607	0.000950847	0.016104	0.0038045	4.51947e-05
ENSG00000116157.6	black	0.369304	0.607925	0.424809	0.319938	0.271937	0.132063	-0.34111	0.424197	0.125223	-0.448001	0.276535	0.133959	0.210486	-0.559515	0.541052	-0.134575	-0.154142	0.465459	-0.478935	0.253376	-0.291724	-0.268902	0.220331	-0.0977624	0.601012	-0.414828	0.277786	-0.266042	-0.295669	-0.310829	-0.464439	0.0149333	-0.304395	-0.482891	0.00765376	2.23004e-06	0.001889	0.0220971	0.0535539	0.355595	0.014302	0.00192088	0.381271	0.000978453	0.0494848	0.348667	0.138189	1.96928e-05
ENSG00000116212.15	black	0.400435	-0.231887	-0.0504878	0.138602	0.0494256	0.305507	-0.367674	-0.238461	-0.11304	0.257893	0.187875	0.427138	-0.37602	0.0245525	-0.300167	-0.183179	0.0577985	-0.199363	0.0150166	-0.203307	-0.218897	0.0464184	0.00871143	-0.153594	-0.275813	0.199656	0.299791	0.129405	-0.115126	-0.0628993	-0.0275029	-0.359042	0.301146	0.0232535	0.00359475	0.101556	0.724957	0.332061	0.730523	0.0292512	0.00794726	0.0919617	0.429652	0.0676832	0.186761	0.00177186	0.00654141	0.864209
ENSG00000116478.12	black	0.649514	0.104256	0.0109991	0.0794269	0.0357564	0.264313	-0.616815	0.0749205	0.154868	0.0665756	0.464329	0.598566	-0.350914	-0.406992	0.140791	-0.0302521	-0.259922	0.213277	-0.434918	-0.127227	-0.398769	0.144421	-0.042223	-0.256847	0.10131	0.151857	0.372572	-0.219847	-0.192299	0.0363849	-0.354409	-0.227425	-0.0799724	-0.169675	2.51593e-07	0.466574	0.938938	0.579554	0.803283	0.060894	1.43623e-06	0.601315	0.277868	0.642524	0.00059848	3.494e-06	0.011578	0.0030374
ENSG00000116711.10	black	0.179498	-0.56434	-0.24745	-0.088566	-0.0754831	0.339002	-0.10378	-0.428021	-0.359351	0.556676	-0.181564	0.303257	-0.376981	0.476927	-0.579806	-0.444273	0.287338	-0.556043	0.377919	-0.251291	-0.0306449	0.0548703	-0.00845696	-0.012553	-0.551543	0.317728	0.207815	-0.102336	0.00965365	0.183474	0.325828	-0.355111	0.373725	0.244158	0.20754	1.60934e-05	0.0800016	0.536559	0.598579	0.0149547	0.468622	0.00172922	0.00960315	2.21434e-05	0.20227	0.0305243	0.00639434	0.000402647
ENSG00000116824.5	black	0.762462	0.459086	0.46567	-0.0118043	0.37137	0.553517	-0.478446	0.324468	-0.104181	-0.167245	0.202113	0.589253	-0.132641	-0.413696	0.293696	0.0639235	0.0537867	0.229952	-0.517858	0.18214	-0.296061	-0.359356	0.359436	-0.0953661	0.399755	-0.271038	0.708585	-0.163158	-0.443552	-0.40462	-0.543075	-0.257664	-0.286967	-0.531549	7.97748e-11	0.000702667	0.00057416	0.934478	0.00729522	2.51998e-05	0.000383468	0.0201813	0.466894	0.240778	0.154934	5.38686e-06	0.353474	0.00254793
ENSG00000116898.12	black	0.6891	0.266674	0.308175	0.238147	0.274848	0.490919	-0.431632	0.0742695	-0.0530409	-0.0210216	0.197115	0.580726	-0.0169689	-0.250759	0.123798	-0.191409	0.0849047	0.107	-0.268602	0.0050509	-0.193052	-0.293895	0.227406	-0.148249	0.233053	-0.133657	0.597325	-0.0559583	-0.229856	-0.459552	-0.268955	-0.069819	-0.111564	-0.352074	2.26012e-08	0.0585393	0.0277995	0.0924032	0.0509475	0.000254594	0.00156404	0.604488	0.711638	0.883591	0.165615	7.91472e-06	0.90592	0.0759207
ENSG00000117010.17	black	0.232035	-0.0552536	0.0764929	-0.111937	0.0555679	0.318506	0.0658841	-0.18717	-0.259555	0.21366	-0.250113	0.226614	0.184974	0.257622	-0.180879	-0.220623	0.307732	-0.263033	0.196061	-0.0590551	0.230928	-0.24528	0.137529	-0.0272471	-0.0874747	0.0150083	0.281067	-0.279694	-0.0221019	-0.148999	0.193541	0.0820956	-0.131994	-0.031908	0.101333	0.700162	0.593681	0.434195	0.698537	0.022734	0.645989	0.188449	0.0658702	0.132208	0.0767048	0.109797	0.19378	0.0679825
ENSG00000117090.15	black	0.518596	0.376418	0.521982	0.546582	0.530574	0.463654	-0.142929	0.248693	-0.263778	-0.187082	-0.0492581	0.37385	0.115029	-0.206782	0.160802	-0.0371626	0.211465	0.0813991	-0.309281	0.280037	0.00124013	-0.509566	0.428513	0.0992245	0.246751	-0.370596	0.59807	0.145403	-0.434095	-0.615697	-0.41815	-0.201928	-0.26927	-0.486439	9.67996e-05	0.00648006	8.55028e-05	3.33177e-05	6.20325e-05	0.000611062	0.317038	0.0784493	0.0614382	0.188661	0.731402	0.00688431	0.421523	0.145422
ENSG00000117632.23	black	0.782553	0.500255	0.39385	0.0615365	0.273619	0.46598	-0.493705	0.273252	-0.0224348	-0.139996	0.274822	0.586346	0.0594536	-0.451958	0.34924	-0.122687	-0.0416314	0.26831	-0.488496	0.117915	-0.225217	-0.2715	0.254715	-0.195544	0.443063	-0.191098	0.608068	-0.410965	-0.359951	-0.262227	-0.443221	-0.125193	-0.430087	-0.465127	1.17915e-11	0.000185428	0.00424325	0.667944	0.052035	0.000568668	0.000231834	0.0523637	0.875825	0.327174	0.0509703	6.14932e-06	0.678563	0.000870497
ENSG00000117724.13	black	0.462523	0.106383	0.00740313	-0.403422	-0.102361	0.287678	-0.280546	-0.0753879	0.000824563	0.157233	0.0713332	0.45596	0.131833	-0.0653486	0.0628002	-0.141538	0.0119189	-0.00282917	-0.0793646	-0.145609	-0.0215708	-0.0595097	-0.00650022	-0.279884	0.12391	0.111093	0.337964	-0.640757	0.0260344	0.0274415	0.00935211	0.126238	-0.417634	-0.068174	0.00063267	0.457479	0.95888	0.0033306	0.474755	0.0406589	0.046144	0.599041	0.995418	0.270506	0.618889	0.000772312	0.35644	0.648677
ENSG00000117877.10	black	0.424049	0.411872	0.412153	0.233471	0.37952	0.281834	-0.326211	0.463744	-0.0407505	-0.373403	0.187305	0.143734	-0.231547	-0.411378	0.397292	-0.220452	-0.0191769	0.321973	-0.557863	0.358441	-0.352224	-0.214443	0.35325	0.146284	0.410407	-0.389984	0.347476	-0.260024	-0.505588	-0.194292	-0.573574	-0.326773	0.0145218	-0.524743	0.00192868	0.00267363	0.00265392	0.0991764	0.00601963	0.045111	0.0194829	0.000609362	0.776472	0.00695681	0.188124	0.314293	0.102072	0.00270866
ENSG00000118197.14	black	0.343192	-0.415946	-0.238926	-0.192178	-0.194111	0.369571	-0.149615	-0.583721	-0.269766	0.585383	-0.181577	0.519609	0.133611	0.430947	-0.516217	-0.498422	0.261023	-0.532929	0.49717	-0.424446	0.180089	-0.0680069	-0.109378	-0.315982	-0.411476	0.353045	0.317641	-0.45213	0.226769	0.0386541	0.463198	0.0685938	-0.158102	0.291213	0.013682	0.0024001	0.0913099	0.176686	0.172289	0.00760644	0.294691	6.92268e-06	0.0555673	6.42312e-06	0.202238	9.3286e-05	0.349932	0.00159424
ENSG00000118507.17	black	0.244929	-0.0381531	0.0637192	-0.249238	0.0545162	0.306854	-0.270278	-0.0149807	-0.20776	0.104229	-0.0138515	0.22592	-0.199878	0.0101088	-0.0697371	-0.241803	0.144825	-0.12529	-0.0468112	0.00880737	-0.265557	-0.0882862	0.148272	-0.0526304	-0.0241285	-0.0355902	0.28237	-0.373458	-0.204783	0.186499	-0.0766921	-0.307426	0.0387401	-0.12977	0.083225	0.790386	0.656886	0.0777755	0.703979	0.0285106	0.0550876	0.916902	0.143484	0.46669	0.923146	0.110917	0.159647	0.943872
ENSG00000119523.10	black	0.579396	0.318463	0.399084	0.0639278	0.393078	0.50679	-0.421699	0.303016	-0.114333	-0.178984	0.170068	0.390458	-0.283278	-0.315795	0.231098	0.0046507	0.132499	0.181703	-0.476825	0.225936	-0.396836	-0.278001	0.387682	0.0552131	0.274592	-0.294324	0.571597	-0.104873	-0.481578	-0.27111	-0.501181	-0.353998	-0.0230046	-0.502343	8.39572e-06	0.0227534	0.00372016	0.655833	0.00432559	0.000147717	0.00205609	0.0306629	0.424358	0.208866	0.232817	0.00461573	0.0439756	0.0239813
ENSG00000119689.15	black	0.378434	0.338333	0.189317	-0.312999	0.0638361	0.158982	-0.283647	0.227724	0.166277	-0.112476	0.283502	0.308609	-0.104915	-0.390729	0.280225	0.447522	-0.145726	0.297498	-0.433447	0.0341985	-0.155767	-0.00263277	0.072813	-0.147268	0.307904	-0.0366502	0.278188	0.0116173	-0.170098	-0.0491544	-0.3452	-0.0360754	-0.17541	-0.258783	0.00617742	0.0151669	0.183338	0.0253277	0.656296	0.265142	0.0436893	0.10802	0.243551	0.431972	0.0438013	0.0275694	0.463747	0.00458499
ENSG00000119718.11	black	0.641181	0.246943	0.280162	0.0952676	0.228872	0.45028	-0.342131	0.092225	-0.066929	0.0229543	0.200013	0.522689	-0.0864027	-0.251951	0.0967615	0.328693	0.0513348	0.0871485	-0.36365	0.021293	-0.104782	-0.188032	0.194064	-0.110362	0.131952	-0.0777246	0.52751	0.103899	-0.311583	-0.295915	-0.317736	-0.181725	-0.234221	-0.330124	3.99915e-07	0.0806418	0.0464554	0.506053	0.106208	0.000914902	0.0139952	0.519793	0.640755	0.872973	0.159358	8.33004e-05	0.546595	0.0744919
ENSG00000120438.12	black	0.551041	-0.116562	0.00748385	0.167308	0.141454	0.379794	-0.579524	0.0203851	-0.119756	0.160644	0.295104	0.493602	-0.571498	-0.205731	-0.087731	-0.0602005	-0.069144	-0.0414165	-0.32854	-0.0567114	-0.48943	0.110613	0.0771401	-0.062148	-0.151327	0.109123	0.387655	-0.0756817	-0.37021	0.174192	-0.34902	-0.599931	0.0857691	-0.154289	2.78619e-05	0.415321	0.958432	0.240599	0.322112	0.00598026	8.34859e-06	0.887092	0.402569	0.260114	0.035528	0.000232643	1.18588e-05	0.147524
ENSG00000120509.10	black	0.375384	-0.22344	-0.177585	0.0636943	-0.103501	0.250455	-0.466263	-0.258646	0.0247996	0.288183	0.292257	0.502513	-0.249893	-0.0752376	-0.211818	-0.0234769	-0.0994736	-0.0981985	0.0274124	-0.318087	-0.339997	0.106877	-0.134007	-0.314808	-0.224623	0.26452	0.294057	0.0404082	0.0370474	-0.0607326	0.0457003	-0.209162	0.11598	0.0913961	0.00664031	0.114997	0.212506	0.657011	0.469824	0.0762893	0.000563697	0.0668568	0.862855	0.0402916	0.0374279	0.000171505	0.0769724	0.599772
ENSG00000120539.14	black	0.565642	-0.121629	0.109328	-0.0753052	0.110436	0.54089	-0.246444	-0.279468	-0.322755	0.317237	-0.0745381	0.55345	-0.198595	0.177751	-0.342093	-0.445022	0.284674	-0.346559	0.150209	-0.166896	0.0547764	-0.24363	0.158102	-0.158178	-0.157548	0.0793093	0.526829	-0.0366012	-0.120064	-0.201598	0.0930883	-0.193129	0.307162	-0.0687531	1.52316e-05	0.395196	0.445049	0.599443	0.440421	4.17093e-05	0.0812756	0.0470234	0.0208886	0.023311	0.603178	2.52689e-05	0.162397	0.212072
ENSG00000120756.13	black	0.495476	-0.0114744	0.0383647	-0.102884	0.0539362	0.360927	-0.324717	-0.0759378	-0.154152	0.19244	0.123602	0.492497	-0.154638	-0.087736	-0.0721448	0.169688	0.034744	-0.0956625	-0.172242	-0.0954445	-0.129463	-0.0508969	0.0639318	-0.162661	-0.092937	0.0749932	0.399811	-0.231854	-0.212732	0.0174551	-0.172443	-0.250938	-0.299965	-0.131376	0.000218343	0.936305	0.78925	0.472489	0.706987	0.00926859	0.0200802	0.596371	0.280121	0.176084	0.387514	0.000241466	0.278591	0.540399
ENSG00000121067.18	black	0.441217	-0.456602	-0.273636	-0.147272	-0.187267	0.420159	-0.15259	-0.61686	-0.33816	0.731632	-0.175763	0.662382	0.044118	0.42973	-0.590076	-0.139801	0.213076	-0.59889	0.440952	-0.48204	0.232842	-0.0267714	-0.161836	-0.339322	-0.540022	0.459143	0.399612	-0.206865	0.188218	0.00849746	0.423297	-0.0687362	-0.329701	0.334389	0.00119177	0.000757517	0.05202	0.302403	0.188216	0.00214354	0.285082	1.43298e-06	0.0152221	1.06972e-09	0.217309	1.1955e-07	0.758536	0.00164918
ENSG00000121390.18	black	0.325528	0.116166	0.328905	-0.130565	0.244943	0.486946	0.264678	-0.130612	-0.427942	0.149571	-0.409804	0.286927	0.393261	0.346717	-0.197797	0.0508535	0.523533	-0.348277	0.183758	0.0882647	0.509468	-0.512705	0.339625	0.0644637	-0.0409208	-0.146175	0.47901	-0.0856569	-0.126414	-0.43579	0.10726	0.0812121	-0.380088	-0.191503	0.0197541	0.416919	0.0184431	0.361126	0.0832066	0.000290562	0.0605254	0.36095	0.00173298	0.294834	0.00282279	0.0412099	0.00430597	0.0126841
ENSG00000121417.14	black	0.765019	0.26629	0.329815	-0.105501	0.263357	0.577311	-0.428432	0.127924	-0.12726	0.0397626	0.112564	0.644042	-0.161084	-0.221552	0.0865486	0.0468653	0.107089	0.0538045	-0.32675	0.0323516	-0.13932	-0.285726	0.261992	-0.119746	0.214244	-0.100124	0.680823	-0.0445686	-0.297741	-0.337227	-0.32664	-0.162163	-0.148728	-0.364534	6.3208e-11	0.0589173	0.0181028	0.461239	0.0618694	9.20506e-06	0.00170965	0.371003	0.373511	0.781756	0.431608	3.41622e-07	0.258794	0.118179
ENSG00000121577.13	black	0.165059	0.22842	0.249264	-0.0240709	0.156741	0.226355	0.0654815	0.0578618	-0.12533	-0.0383216	-0.0920685	0.142437	0.223983	-0.0209617	0.0430605	0.303707	0.15521	-0.014663	-0.0384273	0.0843418	0.11204	-0.276881	0.175624	-0.0354104	0.117868	-0.167883	0.287493	0.112979	-0.0922607	-0.305191	-0.0860374	0.0247899	-0.351286	-0.168831	0.24707	0.106919	0.0777441	0.866848	0.272025	0.110214	0.64801	0.68672	0.380863	0.789481	0.520505	0.318723	0.114095	0.88392
ENSG00000121931.16	black	0.235286	-0.364655	0.0281216	-0.16974	0.181452	0.504321	0.0753267	-0.20848	-0.48728	0.410993	-0.366586	0.30106	-0.347257	0.476195	-0.464618	0.232115	0.451874	-0.521012	0.18929	-0.0159701	0.118628	-0.181205	0.224093	0.214128	-0.469946	0.0821991	0.406782	0.192826	-0.17544	-0.0916125	0.043671	-0.398985	-0.045636	0.0395717	0.0965042	0.00851672	0.844697	0.233732	0.202552	0.000161053	0.599339	0.142072	0.00028737	0.00273618	0.0081485	0.031811	0.0125368	0.000412198
ENSG00000122034.15	black	0.699038	0.408665	0.502713	0.44058	0.465527	0.536316	-0.468728	0.275483	-0.170614	-0.188847	0.191658	0.475898	-0.125412	-0.383273	0.217401	-0.193635	0.093213	0.173783	-0.420783	0.205354	-0.325056	-0.405512	0.389392	-0.0319614	0.336842	-0.348197	0.655262	0.0794597	-0.49	-0.48493	-0.477156	-0.33904	-0.00444642	-0.540304	1.16182e-08	0.00290805	0.000170319	0.00121379	0.000576707	4.98154e-05	0.000522019	0.0503935	0.231299	0.184449	0.177881	0.000416132	0.380546	0.00550078
ENSG00000122043.10	black	0.285631	0.247853	0.217004	-0.205663	0.122478	0.218019	-0.0340662	0.0307492	-0.050409	-0.0316295	-0.0111216	0.234903	0.109247	-0.076098	0.069418	0.0703738	0.103244	0.0279869	-0.110519	0.00861757	0.102432	-0.205235	0.142595	-0.0976472	0.172278	-0.0632819	0.296076	0.0121838	-0.0645586	-0.255834	-0.10368	0.067909	-0.136884	-0.157451	0.042175	0.0794957	0.126117	0.147661	0.391879	0.124312	0.812409	0.830391	0.72537	0.82561	0.93826	0.097063	0.445388	0.595595
ENSG00000122335.16	black	0.171957	-0.250141	-0.0365064	-0.371277	0.033992	0.326312	0.10846	-0.188753	-0.313428	0.378849	-0.233494	0.230833	-0.304992	0.338799	-0.342252	0.37437	0.280788	-0.374756	0.110309	-0.0807056	0.199966	-0.0398888	0.0913518	0.0957615	-0.347816	0.166627	0.250901	0.18193	-0.0900656	0.0468831	0.0891491	-0.238583	0.00773406	0.0671051	0.227591	0.0766698	0.799241	0.00731105	0.81281	0.0194429	0.448695	0.184672	0.0251171	0.00611676	0.0991427	0.103165	0.0295385	0.0150189
ENSG00000122692.9	black	0.531885	-0.319089	-0.0791371	-0.107495	0.0610028	0.510955	-0.304247	-0.241283	-0.266771	0.46278	-0.0124773	0.607083	-0.45824	0.169922	-0.35951	0.147498	0.170875	-0.330097	-0.0219236	-0.202961	-0.0956229	0.00733316	0.0525139	-0.0692911	-0.381243	0.257562	0.492675	0.058882	-0.166842	-0.00510056	-0.0391819	-0.377836	0.00700986	0.017203	5.90226e-05	0.022473	0.580943	0.452764	0.670659	0.000127479	0.0299582	0.0880653	0.058445	0.000627712	0.930751	2.32337e-06	0.00072095	0.233225
ENSG00000122952.17	black	0.419528	0.401102	0.188996	-0.107205	0.0314255	0.159523	-0.256454	0.173424	0.15515	-0.158505	0.250372	0.296156	0.196157	-0.353032	0.320317	-0.0776508	-0.12996	0.275053	-0.296012	0.0192494	-0.0877126	-0.114058	0.0512846	-0.21766	0.403359	-0.103756	0.250539	-0.37587	-0.0800798	-0.151173	-0.191445	0.148423	-0.261073	-0.252327	0.00218036	0.00353423	0.184096	0.453989	0.826717	0.263499	0.0692844	0.223589	0.276981	0.266599	0.0763897	0.034847	0.167723	0.0110521
ENSG00000122958.15	black	0.205501	-0.474286	0.0834786	0.0371178	0.318076	0.587894	0.106247	-0.221916	-0.683173	0.424991	-0.458736	0.251541	-0.508774	0.560631	-0.612288	0.134773	0.583887	-0.664964	0.218169	0.0652034	0.0754627	-0.247664	0.350349	0.366495	-0.610602	0.028052	0.428401	0.389762	-0.352808	-0.0390363	0.0189576	-0.64134	0.212812	-0.0262826	0.147987	0.000438085	0.560301	0.79595	0.0229278	5.73168e-06	0.458058	0.117561	3.32e-08	0.00187956	0.000710189	0.074981	0.000137738	1.88e-05
ENSG00000123200.16	black	0.284983	-0.241544	-0.0457129	-0.095396	0.0717897	0.323768	-0.0858085	-0.115586	-0.223494	0.239586	-0.138252	0.311729	-0.238817	0.212101	-0.22751	0.0728107	0.194597	-0.253288	-0.00423108	-0.0416588	0.032727	-0.0419232	0.0946062	0.0999295	-0.27092	0.109571	0.26955	-0.111005	-0.13486	0.0171648	-0.0347399	-0.184768	-0.0917469	-0.0181502	0.0426648	0.0877124	0.750084	0.505478	0.61664	0.0204681	0.549367	0.419265	0.114908	0.0903931	0.333297	0.0259602	0.0914634	0.135121
ENSG00000123453.18	black	0.623684	0.36351	0.305404	0.32602	0.24822	0.287097	-0.410645	0.185236	0.086592	-0.16535	0.294208	0.464416	0.0065368	-0.397327	0.234554	-0.365036	-0.0943107	0.260743	-0.365932	0.072501	-0.14469	-0.158668	0.163865	-0.144611	0.355675	-0.120988	0.425534	-0.101074	-0.238775	-0.260816	-0.348261	-0.0319336	-0.0221983	-0.334751	1.01271e-06	0.00874178	0.0293087	0.0195584	0.0790373	0.0410847	0.00276125	0.193138	0.545713	0.246226	0.0361171	0.000596861	0.963689	0.00388899
ENSG00000123595.7	black	0.288524	-0.311803	-0.0211248	0.0157558	0.0870096	0.383289	-0.139108	-0.285556	-0.346818	0.37853	-0.116301	0.367831	-0.312595	0.240028	-0.419245	0.196599	0.235097	-0.406708	0.134336	-0.169241	-0.00756986	-0.0974901	0.0732893	-0.0264984	-0.419825	0.149091	0.335704	0.295562	-0.115504	-0.10781	0.0521998	-0.358943	0.0432184	0.0567269	0.0400454	0.025923	0.883023	0.912619	0.54377	0.00549873	0.330282	0.0422319	0.0126565	0.00616332	0.416373	0.00791854	0.0255272	0.0897816
ENSG00000123965.13	black	0.291457	0.16568	0.183618	0.225558	0.160212	0.183078	-0.155794	0.0326453	-0.0381293	-0.0645415	0.072077	0.235246	0.0668294	-0.146672	0.0584173	-0.215345	0.0249859	0.0653039	-0.117392	0.0287493	-0.0455214	-0.175012	0.118867	-0.0678372	0.14765	-0.0868733	0.258249	0.089878	-0.131	-0.276493	-0.107146	-0.0464913	0.0718995	-0.175348	0.0379765	0.245273	0.197126	0.111507	0.261417	0.198469	0.274969	0.820101	0.790514	0.652738	0.615227	0.0965611	0.641253	0.304397
ENSG00000123975.5	black	0.50118	-0.160547	0.0332307	0.0274549	0.0587352	0.49097	-0.318277	-0.275051	-0.266071	0.341472	0.000663757	0.557796	-0.155302	0.133904	-0.314792	-0.296425	0.19578	-0.30484	0.162243	-0.205208	-0.132587	-0.1817	0.0844567	-0.219642	-0.199507	0.113911	0.502585	-0.0154953	-0.060359	-0.19129	0.0881528	-0.250531	0.0791574	-0.00618758	0.000179604	0.260407	0.81693	0.848336	0.68224	0.00025416	0.0228372	0.0507695	0.0591345	0.0141926	0.996312	2.11452e-05	0.276506	0.348868
ENSG00000124217.4	black	0.362275	0.27041	0.263615	0.197798	0.237166	0.221225	-0.389871	0.247307	0.00104627	-0.235053	0.220339	0.189762	-0.179768	-0.342929	0.230591	-0.192768	-0.0426819	0.218841	-0.383583	0.143641	-0.36506	-0.162299	0.19857	-0.0284705	0.264105	-0.236129	0.29534	-0.116194	-0.323762	-0.243834	-0.388998	-0.250165	0.0355943	-0.364599	0.00899032	0.0549639	0.0616045	0.164126	0.0937935	0.118737	0.00468309	0.0801812	0.994186	0.0968438	0.120259	0.182293	0.206845	0.0137588
ENSG00000124228.14	black	0.634192	0.18183	0.0986924	0.106184	0.086504	0.286209	-0.498694	0.0927058	0.157606	0.0103961	0.366631	0.559601	-0.169946	-0.377371	0.174308	0.112904	-0.187269	0.228928	-0.410473	-0.0920312	-0.225516	0.0294403	0.00303916	-0.218331	0.166398	0.0659853	0.40352	-0.0813243	-0.160624	-0.134589	-0.325789	-0.0409907	-0.199426	-0.21884	5.83658e-07	0.201599	0.490813	0.458326	0.546123	0.0417427	0.000195647	0.51761	0.269354	0.94228	0.00814008	1.96227e-05	0.233156	0.00633544
ENSG00000124613.8	black	0.306098	0.504357	0.579579	0.140395	0.544447	0.304018	-0.167955	0.675842	-0.11717	-0.534782	0.0488452	-0.0244619	-0.314168	-0.380308	0.474867	-0.0193942	0.116483	0.362472	-0.675777	0.595747	-0.325072	-0.322917	0.542043	0.399451	0.490061	-0.581311	0.343995	-0.121238	-0.674425	-0.218938	-0.762412	-0.3996	0.0542283	-0.688714	0.0289242	0.000160848	8.32827e-06	0.325782	3.62647e-05	0.0300886	0.23876	5.27741e-08	0.412876	5.28425e-05	0.73357	0.864705	0.0247573	0.00590718
ENSG00000125551.18	black	0.513128	0.1015	0.252889	0.273864	0.284648	0.400179	-0.215057	0.0290799	-0.161263	0.0131421	0.0104908	0.387213	-0.0956042	-0.0434577	-0.041668	-0.521705	0.175893	-0.0513919	-0.110697	0.0747372	-0.0129016	-0.230257	0.251217	0.0263377	0.0833323	-0.0948801	0.434125	-0.0796684	-0.245047	-0.215772	-0.166159	-0.13208	0.107117	-0.241401	0.000117959	0.478499	0.0733825	0.0518171	0.0429197	0.00361821	0.129637	0.839474	0.258259	0.927071	0.941755	0.00499872	0.504545	0.762043
ENSG00000125868.16	black	0.35522	0.157073	0.248804	-0.341818	0.247082	0.367674	-0.243158	0.280001	-0.198354	-0.0746545	0.0650509	0.216811	-0.459258	-0.170956	0.118227	0.383736	0.108635	0.047764	-0.426339	0.223314	-0.331741	-0.113117	0.307279	0.151614	0.0825943	-0.165913	0.367886	-0.0752922	-0.460115	0.0432808	-0.44584	-0.514398	-0.0591649	-0.348375	0.0105305	0.271	0.0783119	0.0140885	0.0804658	0.0079472	0.0855493	0.0465867	0.162918	0.602611	0.650174	0.126464	0.000699018	0.230351
ENSG00000125871.14	black	0.45778	-0.435072	-0.246594	0.0776936	-0.167779	0.391686	-0.213236	-0.681759	-0.271721	0.717718	-0.0838699	0.677441	0.0839489	0.379559	-0.623806	-0.120975	0.176666	-0.572846	0.494827	-0.561125	0.236634	-0.0447029	-0.201959	-0.4191	-0.538529	0.484854	0.389647	0.0980462	0.270799	-0.139706	0.487595	0.015186	-0.184342	0.356308	0.000731044	0.00141995	0.0810848	0.587882	0.239259	0.00447775	0.132994	3.63415e-08	0.0537521	3.08346e-09	0.558457	4.77521e-08	0.558085	0.00601392
ENSG00000126246.10	black	0.264679	0.0356549	0.0493446	-0.290469	-0.0269947	0.179165	-0.0963722	-0.0670041	-0.0369488	0.199786	0.0165958	0.293489	-0.055444	-0.0172721	-0.0837844	0.397612	-0.00190687	-0.0692292	-0.0118703	-0.137412	0.107789	-0.0318586	-0.0301076	-0.156463	-0.0155593	0.128004	0.234148	0.283431	0.0380411	-0.115498	0.0140652	0.0150205	-0.182673	0.0239007	0.060524	0.80383	0.730948	0.0386636	0.850849	0.208399	0.501112	0.64038	0.79686	0.159842	0.90798	0.0365958	0.699178	0.904247
ENSG00000126749.16	black	0.721408	0.634719	0.507973	0.342364	0.3819	0.373503	-0.480811	0.405404	0.118418	-0.367064	0.369492	0.498236	0.0620601	-0.611989	0.49116	-0.0374508	-0.115189	0.464288	-0.61735	0.210829	-0.254041	-0.324923	0.290498	-0.138058	0.586885	-0.345894	0.582549	-0.0981193	-0.380019	-0.526306	-0.594518	-0.0229178	-0.221816	-0.590753	2.34317e-09	5.67435e-07	0.000141689	0.0139257	0.00568591	0.00694056	0.000355235	0.00316488	0.407883	0.00805948	0.00762047	0.000198737	0.665285	1.82681e-06
ENSG00000126860.11	black	0.48886	-0.405482	-0.132044	-0.108456	-0.0840837	0.545738	-0.254452	-0.593081	-0.341075	0.644218	-0.125953	0.686627	-0.0788776	0.395622	-0.614169	-0.329526	0.309968	-0.571811	0.489085	-0.454204	0.0584853	-0.166643	-0.0346867	-0.354651	-0.447594	0.339719	0.53328	0.0440553	0.16882	-0.197244	0.4074	-0.0959674	0.0866116	0.232075	0.000272698	0.00315853	0.355662	0.448708	0.557451	3.44545e-05	0.0715625	4.51619e-06	0.0143129	3.38314e-07	0.378481	2.65634e-08	0.582187	0.00405937
ENSG00000126947.12	black	0.371009	0.117062	0.184663	-0.0268248	0.210912	0.301638	-0.211239	0.177339	-0.155097	-0.0195272	0.0113423	0.226425	-0.299731	-0.11527	0.0827949	-0.229851	0.0812492	0.0179264	-0.275648	0.142101	-0.188601	-0.109246	0.22103	0.102692	0.127539	-0.120487	0.30044	-0.205525	-0.344757	0.0698295	-0.275594	-0.294887	0.0601709	-0.262084	0.00735684	0.41331	0.194545	0.851777	0.137374	0.031468	0.136752	0.21315	0.277147	0.891815	0.937037	0.110102	0.0326109	0.420544
ENSG00000127022.15	black	0.103339	-0.34984	-0.0793221	0.0166134	0.128944	0.238176	-0.162758	0.0403501	-0.251831	0.120961	-0.0893236	0.0505775	-0.635906	0.161106	-0.210641	-0.0664704	0.143686	-0.217052	-0.0966673	0.099031	-0.30422	0.0819562	0.14289	0.30839	-0.314021	0.0125922	0.101223	-0.0168887	-0.309306	0.262977	-0.16612	-0.531613	0.290462	-0.0587383	0.470523	0.0118527	0.580056	0.907882	0.36717	0.0923626	0.253814	0.778612	0.0746347	0.397816	0.533066	0.724488	5.3243e-07	0.258728
ENSG00000128268.12	black	0.446771	-0.0678231	-0.072746	0.237693	-0.0602108	0.16716	-0.382011	-0.213913	0.0427123	0.262395	0.244304	0.517399	-0.0959842	-0.14656	-0.152917	-0.0373582	-0.172895	-0.0459824	0.012592	-0.302056	-0.0759338	0.0643568	-0.169863	-0.358259	-0.101349	0.228923	0.281751	0.225711	0.0668405	-0.156697	0.0105939	-0.0835781	-0.105404	0.109568	0.00101438	0.636291	0.611941	0.0930448	0.674696	0.241021	0.00567071	0.131738	0.766008	0.0628629	0.0840389	0.000101109	0.502845	0.304772
ENSG00000128563.13	black	0.446081	0.384139	0.134741	-0.043624	-0.0376298	0.104325	-0.282286	0.0552082	0.30515	-0.0771713	0.338281	0.414915	0.27694	-0.361394	0.300399	-0.0227244	-0.1923	0.323999	-0.209134	-0.122844	0.0171222	-0.0590733	-0.0658057	-0.361199	0.394811	0.0129156	0.268277	-0.207807	0.123736	-0.261507	-0.109418	0.386688	-0.248287	-0.149707	0.00103507	0.00538687	0.345835	0.761159	0.793197	0.466278	0.0447529	0.700397	0.0294503	0.590401	0.0151835	0.00246684	0.0491393	0.00917138
ENSG00000128789.21	black	0.676903	-0.0599477	0.0936884	0.159375	0.198917	0.496042	-0.547581	-0.0357576	-0.185156	0.196657	0.25773	0.613062	-0.528532	-0.168725	-0.119358	-0.162844	0.0295172	-0.0810815	-0.279481	-0.0641169	-0.399625	-0.0167001	0.15743	-0.10842	-0.122178	0.0909886	0.531172	-0.0722937	-0.368573	0.00110227	-0.304492	-0.549126	0.165848	-0.19852	4.93885e-08	0.676039	0.513162	0.263949	0.161703	0.000214188	3.2016e-05	0.803276	0.193336	0.166621	0.0678638	1.73225e-06	6.70006e-05	0.236582
ENSG00000128944.13	black	0.441243	-0.370508	-0.335483	-0.268777	-0.299097	0.252831	-0.279719	-0.535538	-0.0529762	0.606868	0.0931199	0.622394	-0.123231	0.230447	-0.451742	-0.217534	-0.0155114	-0.372242	0.312757	-0.528522	0.114004	0.184481	-0.285596	-0.421141	-0.385971	0.547574	0.241966	-0.18097	0.295004	0.132647	0.363561	0.0501397	-0.0217833	0.363389	0.00119087	0.00744294	0.0161003	0.056505	0.0329985	0.0734505	0.0468172	5.13294e-05	0.711974	2.34782e-06	0.515733	1.08209e-06	0.388951	0.103758
ENSG00000128951.14	black	0.533843	0.0590932	0.279732	0.516535	0.350216	0.489448	-0.347437	0.0251957	-0.159676	0.00407671	0.085615	0.421366	-0.233048	-0.0870022	-0.0485325	-0.462885	0.188802	-0.0269089	-0.119298	0.0570016	-0.232248	-0.280177	0.279489	0.0171582	0.050478	-0.178954	0.525157	0.143378	-0.277263	-0.388041	-0.212609	-0.198921	0.350088	-0.299623	5.47762e-05	0.680407	0.0468066	0.000104329	0.011756	0.00026741	0.012488	0.860687	0.263037	0.97735	0.550271	0.00207471	0.0998082	0.543805
ENSG00000129071.9	black	0.409186	-0.526234	-0.069673	0.244586	0.108082	0.602986	-0.0609413	-0.577996	-0.545228	0.636422	-0.36066	0.563955	-0.116494	0.594605	-0.743757	-0.290596	0.494087	-0.734856	0.530103	-0.318438	0.250717	-0.271236	0.0990105	-0.0676649	-0.624066	0.243602	0.516998	0.255525	0.0281075	-0.258573	0.366491	-0.200305	0.0675387	0.195712	0.00286876	7.3025e-05	0.627094	0.0836712	0.450283	2.83143e-06	0.670972	8.93176e-06	3.51588e-05	5.17862e-07	0.00932445	1.63564e-05	0.415596	4.20739e-06
ENSG00000129484.13	black	0.441478	0.199226	0.413341	0.179727	0.422872	0.453734	-0.211069	0.23008	-0.213384	-0.130154	-0.00390398	0.297778	-0.294106	-0.139087	0.0383336	0.234613	0.211475	0.0299047	-0.290043	0.226913	-0.138357	-0.334146	0.3854	0.155074	0.115267	-0.276735	0.499766	0.381983	-0.419881	-0.397017	-0.397488	-0.33258	0.13035	-0.410921	0.00118284	0.16104	0.00257201	0.206952	0.00199157	0.000825625	0.137074	0.104325	0.132719	0.362653	0.978309	0.0338174	0.036185	0.330356
ENSG00000129675.16	black	0.205931	-0.350036	-0.0696116	-0.247069	0.0783562	0.386553	-0.00814392	-0.156608	-0.35381	0.40444	-0.23979	0.26236	-0.437534	0.357281	-0.371855	0.0533246	0.288577	-0.403553	0.115317	-0.0517483	-0.0286366	-0.0311574	0.127717	0.155944	-0.387526	0.173182	0.290805	0.0814839	-0.139468	0.068866	0.0669523	-0.394626	0.149098	0.0650714	0.147122	0.0118022	0.627399	0.0804823	0.584692	0.00507994	0.95477	0.272436	0.0108641	0.00324456	0.0901101	0.0628994	0.00132424	0.0100585
ENSG00000130303.13	black	0.513698	-0.28315	-0.418189	-0.190697	-0.40801	0.106835	-0.670471	-0.458314	0.228829	0.528699	0.553326	0.699797	-0.334541	-0.180503	-0.256752	-0.142161	-0.357974	-0.0616379	0.056169	-0.627902	-0.366915	0.415349	-0.438942	-0.669889	-0.250177	0.634395	0.188107	-0.143597	0.253752	0.215809	0.207746	-0.109421	0.161603	0.322904	0.000115571	0.044075	0.00226031	0.180107	0.00295812	0.455558	7.35013e-08	0.000719317	0.106275	6.65807e-05	2.53963e-05	1.10302e-08	0.0164193	0.204966
ENSG00000130332.15	black	0.71784	0.398015	0.255623	0.213255	0.116799	0.367391	-0.47421	0.0198466	0.091947	-0.0130133	0.317262	0.624054	0.242739	-0.398864	0.231333	-0.122892	-0.0995493	0.222359	-0.253935	-0.12258	-0.108671	-0.239099	0.0590015	-0.405785	0.354313	-0.0692094	0.540661	-0.172064	-0.0859369	-0.428562	-0.172262	0.15667	-0.313707	-0.285512	3.05581e-09	0.00382216	0.0702231	0.132959	0.414366	0.00799909	0.000439145	0.890056	0.521058	0.927784	0.0232993	9.93597e-07	0.0861075	0.00374094
ENSG00000130340.15	black	0.516839	0.51445	0.453285	0.414251	0.418602	0.253361	-0.419157	0.550149	0.0704481	-0.458584	0.301797	0.190076	-0.232894	-0.562309	0.50352	-0.348555	-0.13074	0.459444	-0.671542	0.378171	-0.408868	-0.187473	0.334088	0.134368	0.542505	-0.418736	0.350453	-0.175079	-0.534241	-0.207397	-0.674176	-0.278806	0.0942719	-0.583538	0.000103186	0.000112486	0.000836758	0.00251076	0.00223541	0.0728293	0.00220229	2.88821e-05	0.623258	0.000713473	0.0313742	0.181555	0.100038	1.75269e-05
ENSG00000130741.11	black	0.610807	0.0158015	0.117967	0.0598496	0.106323	0.486162	-0.311578	-0.159294	-0.303351	0.301191	-0.0212167	0.575751	0.0552794	0.0172382	-0.158628	-0.0199594	0.135063	-0.243069	0.0100596	-0.139967	0.0118673	-0.222472	0.0958913	-0.211365	-0.0897161	0.0514085	0.520595	-0.193122	-0.152211	-0.128857	-0.0302916	-0.214915	-0.544611	-0.0798347	1.93649e-06	0.912366	0.409684	0.676539	0.457735	0.000298186	0.0260359	0.264193	0.03047	0.0317332	0.882518	9.85743e-06	0.700029	0.904434
ENSG00000131203.13	black	0.3491	-0.131978	-0.204766	-0.35356	-0.255399	0.179654	-0.263322	-0.335527	-0.0389092	0.492037	0.126299	0.495634	0.0389828	0.0217602	-0.202921	0.275865	-0.0809954	-0.188523	0.11577	-0.399918	0.00619334	0.127928	-0.229162	-0.441708	-0.194331	0.39335	0.233222	-0.15047	0.16192	0.124762	0.221287	-0.0373652	-0.44724	0.222493	0.0120453	0.355907	0.149475	0.0109242	0.0704787	0.20714	0.0619052	0.0160855	0.786328	0.000245226	0.377162	0.000217172	0.785934	0.879531
ENSG00000131351.15	black	0.549618	0.159543	0.113046	0.0699719	0.062741	0.287527	-0.333544	-0.0905082	0.102359	0.0961856	0.228472	0.525515	0.0132537	-0.202338	0.0381558	-0.0695133	-0.0446906	0.0974875	-0.151292	-0.17439	0.0204947	-0.0914604	-0.00400032	-0.282919	0.141671	0.102312	0.384605	0.0472967	-0.00863181	-0.304875	-0.0687763	0.17553	0.0450345	-0.126388	2.95063e-05	0.263438	0.429624	0.625613	0.661833	0.040769	0.0167628	0.527627	0.474765	0.501945	0.106836	7.50103e-05	0.926454	0.154465
ENSG00000131508.16	black	0.247322	-0.237795	0.0411237	0.274669	0.206116	0.307499	-0.184944	-0.120472	-0.296338	0.171333	-0.0389951	0.2166	-0.378696	0.136392	-0.294609	-0.27327	0.20757	-0.277698	-0.0110337	0.00713028	-0.152743	-0.0323324	0.170031	0.114698	-0.300456	0.0212731	0.241208	0.0769291	-0.294548	0.0988118	-0.134843	-0.495029	0.228789	-0.0515512	0.0801628	0.0929	0.774478	0.0511051	0.146751	0.0281614	0.193853	0.39974	0.0347296	0.229309	0.785868	0.126842	0.00613899	0.339903
ENSG00000131779.11	black	0.572172	0.0824566	0.166521	0.219277	0.239332	0.399123	-0.418221	0.126979	-0.0211611	0.0151368	0.235813	0.510751	-0.360116	-0.24487	0.0609815	0.113048	-0.0208675	0.104702	-0.370631	0.0304299	-0.248457	-0.0659891	0.160763	-0.0175244	0.0487044	-0.0266116	0.469511	0.10778	-0.302128	-0.189592	-0.381967	-0.274771	0.0597184	-0.276673	1.15182e-05	0.565128	0.242849	0.122101	0.0907454	0.00371652	0.00225835	0.374578	0.882824	0.916039	0.0957376	0.000128409	0.00943949	0.0833016
ENSG00000131845.14	black	0.549244	0.384453	0.443697	0.262364	0.443213	0.423897	-0.329039	0.38414	-0.0220058	-0.29619	0.181405	0.332888	-0.201061	-0.38619	0.335095	0.0931837	0.07722	0.300032	-0.584146	0.297894	-0.306288	-0.274188	0.388062	0.137629	0.342508	-0.360921	0.517897	-0.0104082	-0.506532	-0.325598	-0.591469	-0.205101	-0.0267216	-0.575347	2.99535e-05	0.00534605	0.00110939	0.0628954	0.00112505	0.00193669	0.0183927	0.00538669	0.878181	0.0348249	0.202672	0.0169925	0.157139	0.00512506
ENSG00000132010.16	black	0.246043	-0.360169	-0.132473	-0.162052	-0.0981388	0.366371	0.0838614	-0.586546	-0.327937	0.573603	-0.285005	0.449112	0.188314	0.524106	-0.575633	-0.113281	0.382482	-0.580511	0.549475	-0.378477	0.397028	-0.19009	-0.0399549	-0.214549	-0.440765	0.323137	0.320784	0.0772319	0.257312	-0.227134	0.516183	0.118971	-0.0701724	0.267058	0.0817881	0.00942811	0.354089	0.255904	0.49326	0.00818885	0.558497	6.0938e-06	0.018811	1.08255e-05	0.0426477	0.000947014	0.185713	7.90437e-05
ENSG00000132386.11	black	0.512339	0.226173	0.1471	0.0941985	0.0913443	0.236842	-0.462775	0.113006	0.113119	-0.0760147	0.356329	0.399936	-0.219134	-0.371945	0.167053	-0.237	-0.170381	0.21217	-0.297148	-0.0405406	-0.347289	-0.0340336	0.0463323	-0.199568	0.250628	-0.0322696	0.31986	-0.0220586	-0.15556	-0.166356	-0.244785	-0.142208	0.193333	-0.212411	0.000121335	0.110508	0.302972	0.51086	0.523805	0.0942567	0.000627794	0.42979	0.429327	0.595999	0.0102743	0.00364063	0.122351	0.00719803
ENSG00000132423.12	black	0.471766	0.367618	0.458912	0.307174	0.425937	0.442816	-0.120028	0.180007	-0.224311	-0.156455	-0.0579278	0.325422	0.174996	-0.171827	0.142563	-0.0145665	0.228226	0.0561849	-0.243927	0.213384	-0.00229586	-0.454707	0.386197	0.0503885	0.249688	-0.322591	0.528015	0.0694979	-0.358908	-0.443311	-0.299058	-0.105394	-0.244247	-0.426173	0.000474506	0.00795747	0.000706398	0.028337	0.00183141	0.00113806	0.401491	0.206232	0.113552	0.27291	0.686381	0.0197964	0.219356	0.227948
ENSG00000132465.11	black	0.46871	-0.172997	-0.0882595	-0.176119	-0.129707	0.41933	-0.211739	-0.462218	-0.220256	0.45021	-0.0861792	0.622159	0.279558	0.235238	-0.336636	-0.156834	0.194653	-0.373039	0.36279	-0.380068	0.169953	-0.197836	-0.0626705	-0.409333	-0.225776	0.237508	0.451192	-0.360826	0.200886	-0.184629	0.341329	0.1455	-0.420616	0.148293	0.00052232	0.224748	0.537976	0.216365	0.364315	0.00219205	0.135804	0.000638632	0.120402	0.000916792	0.547637	1.09519e-06	0.0469491	0.0965739
ENSG00000132541.11	black	0.454382	-0.213928	0.0593476	0.059807	0.114141	0.521362	-0.158749	-0.341793	-0.419584	0.393373	-0.191121	0.51381	-0.0344451	0.292054	-0.431021	-0.217492	0.351131	-0.45329	0.250928	-0.169756	0.122831	-0.276779	0.151582	-0.126521	-0.306664	0.093928	0.504783	0.00112809	-0.107048	-0.211839	0.159979	-0.241397	-0.0251085	-0.00773181	0.000809781	0.131711	0.679105	0.676757	0.425143	8.74774e-05	0.265854	0.0140959	0.00217709	0.00429391	0.179122	0.000115106	0.810361	0.0375664
ENSG00000132792.19	black	0.688109	0.0109205	0.0646695	0.253731	0.12304	0.361875	-0.576212	-0.0243368	-0.00411811	0.167499	0.356663	0.62631	-0.380487	-0.268485	-0.0386946	-0.107381	-0.128149	0.0432607	-0.288904	-0.140361	-0.305248	0.0498862	0.0252343	-0.215693	-0.0264025	0.1663	0.44158	0.0260762	-0.224704	-0.06091	-0.260614	-0.311121	0.069586	-0.141466	2.41171e-08	0.939374	0.652094	0.0723976	0.389694	0.00907207	9.66051e-06	0.865391	0.97712	0.240055	0.0101982	8.84123e-07	0.00588202	0.0567835
ENSG00000132932.17	black	0.474943	0.492227	0.415566	-0.105155	0.289097	0.330726	-0.236328	0.350422	-0.0516113	-0.245102	0.100874	0.275926	0.030072	-0.3337	0.358396	-0.0193255	0.0336276	0.242055	-0.439713	0.243091	-0.146299	-0.278668	0.304731	-0.00200377	0.440561	-0.303009	0.432353	-0.266179	-0.340446	-0.21904	-0.446149	-0.1279	-0.303351	-0.427147	0.000429014	0.000243666	0.00242448	0.462716	0.0396335	0.0177672	0.0949939	0.0117033	0.719086	0.0830005	0.481232	0.0500089	0.834073	0.0167089
ENSG00000133026.12	black	0.466109	0.253911	0.311484	0.356809	0.317235	0.288042	-0.420765	0.27627	0.00937846	-0.209569	0.283722	0.27869	-0.35194	-0.401131	0.203064	-0.0580811	-0.0615237	0.246872	-0.450564	0.158789	-0.352783	-0.11392	0.22917	0.020088	0.248413	-0.234271	0.36525	0.187124	-0.414146	-0.169385	-0.481707	-0.317077	0.219882	-0.392774	0.000566401	0.0721886	0.0260836	0.0101649	0.0233117	0.0403939	0.00210876	0.0497127	0.947922	0.139953	0.0436313	0.0476661	0.0113205	0.00353157
ENSG00000133138.20	black	0.212697	-0.127215	-0.0315404	-0.0725798	-0.0250211	0.199645	-0.064263	-0.251708	-0.0631675	0.189769	-0.0169715	0.229194	-0.0640681	0.159983	-0.209342	-0.276064	0.147388	-0.170371	0.18496	-0.175426	0.121625	-0.0643689	-0.000477472	-0.121792	-0.117217	0.119452	0.172391	0.0190721	0.100043	-0.140666	0.180464	0.0658726	0.29936	0.0729025	0.134001	0.373684	0.826094	0.612757	0.861643	0.160144	0.654142	0.0747819	0.659674	0.182275	0.905906	0.105704	0.655125	0.262107
ENSG00000133835.15	black	0.30728	-0.337328	-0.0120903	-0.00956979	0.15058	0.385225	-0.131678	-0.115006	-0.335264	0.312561	-0.139812	0.283781	-0.591932	0.267893	-0.372215	-0.121155	0.241139	-0.359852	0.0159669	-0.0176873	-0.0510952	-0.0062009	0.145808	0.183653	-0.363579	0.121926	0.286585	0.183592	-0.243591	0.075504	-0.0739289	-0.468634	0.316796	-0.00479419	0.0282799	0.0154906	0.932894	0.946861	0.29155	0.0052468	0.357012	0.421619	0.0161742	0.0255442	0.327815	0.0435854	4.76273e-06	0.0573526
ENSG00000134058.12	black	0.530812	-0.256134	-0.00233882	-0.218129	0.0302026	0.559932	-0.11923	-0.431227	-0.448303	0.536868	-0.223668	0.631965	-0.055243	0.373748	-0.499031	-0.160675	0.360797	-0.544173	0.296705	-0.26787	0.251332	-0.221436	0.096594	-0.198297	-0.364942	0.254042	0.52859	-0.133834	-0.0349761	-0.106729	0.239879	-0.183296	-0.108157	0.0839914	6.14744e-05	0.0696453	0.987004	0.124117	0.833363	1.93549e-05	0.404652	0.00158182	0.000969812	4.8766e-05	0.114618	6.57107e-07	0.700217	0.00690067
ENSG00000134202.10	black	0.732934	0.25249	0.261767	0.12643	0.188973	0.489559	-0.494828	0.036821	-0.130704	0.0403823	0.191275	0.608428	-0.0561397	-0.259955	0.074236	-0.371305	0.0244357	0.0380614	-0.220793	-0.0371799	-0.183029	-0.249211	0.176926	-0.25786	0.220153	-0.0862888	0.582358	-0.313881	-0.26726	-0.193127	-0.233858	-0.150672	-0.092667	-0.300221	9.65635e-10	0.073853	0.0635186	0.376664	0.184151	0.000266422	0.000223192	0.797547	0.36061	0.77844	0.178766	2.17605e-06	0.695585	0.0654405
ENSG00000134291.12	black	0.440125	0.454158	0.287027	-0.0682195	0.139396	0.215878	-0.375173	0.292625	0.100866	-0.195045	0.257667	0.29417	0.0485278	-0.455461	0.385593	0.244539	-0.127425	0.330073	-0.470662	0.112005	-0.268464	-0.139041	0.133119	-0.161989	0.416097	-0.19498	0.331664	-0.225865	-0.256919	-0.129898	-0.401045	-0.0324406	-0.400227	-0.370922	0.00122976	0.000815225	0.0411362	0.634316	0.329273	0.128145	0.00667335	0.0371774	0.481263	0.170194	0.0679328	0.0361427	0.735238	0.000783991
ENSG00000134318.14	black	0.19342	-0.436239	-0.0559586	-0.221906	0.100751	0.487439	0.0511746	-0.247983	-0.517216	0.448194	-0.394497	0.249673	-0.345501	0.519635	-0.483494	-0.16781	0.468336	-0.557413	0.243546	-0.0273366	0.0577102	-0.137214	0.209272	0.202223	-0.465227	0.112104	0.334619	-0.129117	-0.19123	0.121337	0.160584	-0.4045	0.142209	0.0435083	0.173852	0.00137383	0.69652	0.117578	0.481768	0.000285861	0.721366	0.0793331	0.000101784	0.000972944	0.00417524	0.0772413	0.013021	9.31977e-05
ENSG00000134440.12	black	0.691542	-0.225575	-0.0233067	-0.0608072	0.0772717	0.557148	-0.458738	-0.206267	-0.21356	0.403941	0.0769095	0.724864	-0.424939	0.0675356	-0.291826	-0.101268	0.125804	-0.259209	-0.0703729	-0.213514	-0.147642	-0.0300997	0.0651924	-0.153657	-0.254247	0.22943	0.56981	-0.0979284	-0.173639	-0.0228014	-0.0954721	-0.310206	0.00580582	-0.0455405	1.92384e-08	0.111479	0.871039	0.671655	0.589917	2.17174e-05	0.000710146	0.146448	0.132393	0.00328645	0.591666	1.80463e-09	0.00188224	0.637725
ENSG00000134460.17	black	0.481463	0.0319169	-0.0715024	-0.402411	-0.180288	0.224409	-0.366775	-0.24234	0.0837201	0.252626	0.255914	0.566648	-0.106393	-0.132469	-0.103189	-0.0744256	-0.109964	-0.0254123	0.00935944	-0.344914	-0.0791017	0.0408872	-0.138014	-0.471452	0.0281779	0.285401	0.323484	-0.13695	0.142284	-0.0468761	0.0849781	0.0952635	0.127189	0.0645881	0.000347791	0.824051	0.618055	0.003418	0.205514	0.113391	0.00811326	0.0866397	0.559162	0.0736923	0.0698934	1.45955e-05	0.457438	0.354103
ENSG00000134531.10	black	0.452113	0.281329	0.343637	0.257395	0.302819	0.355906	-0.145454	0.16523	-0.177743	-0.116556	-0.0151088	0.31399	0.116282	-0.179808	0.158794	-0.209814	0.119945	0.0661475	-0.242446	0.180138	-0.0143971	-0.321719	0.290648	0.018317	0.230749	-0.240014	0.427552	-0.17348	-0.31408	-0.238054	-0.254763	-0.0852468	-0.119109	-0.35808	0.000866488	0.0455133	0.0135522	0.0682337	0.0307768	0.0103713	0.308476	0.246575	0.21209	0.415346	0.916194	0.0248435	0.416451	0.206743
ENSG00000134602.16	black	0.113895	-0.368722	0.0727046	-0.108554	0.263163	0.43814	0.101677	-0.0440727	-0.517443	0.273133	-0.402743	0.1278	-0.499629	0.435467	-0.417318	0.271116	0.445042	-0.472235	0.0817407	0.138913	0.0209588	-0.163775	0.303478	0.394803	-0.44727	-0.0254115	0.310446	0.275553	-0.320729	0.0247045	-0.0940969	-0.549365	0.0702902	-0.0456981	0.426148	0.00775737	0.612145	0.448297	0.0620689	0.00130156	0.477729	0.758776	0.000100947	0.052471	0.00338905	0.371472	0.000189467	0.00140419
ENSG00000135002.12	black	0.37682	-0.0969923	0.273535	0.193822	0.378271	0.565539	-0.176011	-0.0369701	-0.435336	0.131645	-0.139114	0.282313	-0.409766	0.135052	-0.250251	-0.0922715	0.409338	-0.277979	-0.0604843	0.116628	-0.197727	-0.320248	0.391913	0.181719	-0.186591	-0.179754	0.512701	0.294461	-0.43079	-0.255227	-0.176886	-0.505317	0.405899	-0.291987	0.00641873	0.498348	0.0521107	0.172942	0.00620149	1.5298e-05	0.216653	0.796745	0.00140938	0.357134	0.330262	0.0447318	0.00282565	0.344714
ENSG00000135047.15	black	0.520015	-0.22387	-0.0445176	-0.118602	0.0379201	0.414566	-0.454663	-0.161515	-0.116851	0.329142	0.158096	0.56074	-0.568039	0.00965852	-0.267442	-0.247036	0.0502054	-0.16705	-0.0229559	-0.194175	-0.286158	0.0329299	0.0376354	-0.15081	-0.184949	0.238444	0.427012	0.072297	-0.118218	-0.0188872	-0.0373049	-0.337333	0.50307	-0.0116771	9.19081e-05	0.114282	0.756416	0.407148	0.791637	0.00248983	0.000802991	0.257505	0.41416	0.0183539	0.267849	1.87145e-05	1.37563e-05	0.946369
ENSG00000135124.14	black	0.418713	0.276082	0.276889	0.25968	0.238071	0.200723	-0.286997	0.204772	0.0918145	-0.207224	0.221313	0.2797	-0.131533	-0.330296	0.202098	-0.288031	-0.0624871	0.252797	-0.306676	0.113251	-0.100547	-0.149193	0.169381	-0.0265428	0.317269	-0.155597	0.297783	0.076883	-0.218081	-0.2645	-0.295757	0.0077352	0.356874	-0.327459	0.00222875	0.0498747	0.0491822	0.0657357	0.0925109	0.157853	0.0411584	0.149463	0.521661	0.144544	0.118587	0.0468326	0.357544	0.0179249
ENSG00000135269.18	black	0.501109	-0.0725999	0.149373	0.0430808	0.287823	0.504607	-0.308108	0.0746042	-0.260885	0.156135	0.0655567	0.441098	-0.594298	-0.0535484	-0.102207	0.24598	0.159958	-0.105688	-0.329737	0.0797003	-0.311478	-0.0819568	0.26113	0.12623	-0.168163	-0.0203611	0.511752	0.14516	-0.455422	-0.0772902	-0.363232	-0.574601	0.1729	-0.269476	0.000180047	0.612659	0.29548	0.764047	0.0405528	0.000159453	0.0278354	0.602856	0.0644478	0.273907	0.647632	0.00119584	4.26796e-06	0.709
ENSG00000135452.10	black	0.609762	0.207222	0.16684	0.224138	0.174985	0.294915	-0.646191	0.174483	0.120741	-0.088002	0.479505	0.4957	-0.439869	-0.482602	0.19128	-0.190641	-0.206597	0.28199	-0.468518	-0.0105026	-0.524337	0.0122111	0.088156	-0.202168	0.2159	-0.033005	0.415202	-0.0328816	-0.30248	-0.144835	-0.444334	-0.331644	0.265345	-0.312167	2.03846e-06	0.144547	0.241937	0.113838	0.219386	0.0356516	3.03171e-07	0.220731	0.398681	0.539167	0.000370575	0.000216686	0.00123881	0.000335129
ENSG00000135482.7	black	0.319574	-0.186059	-0.209014	-0.14455	-0.223037	0.163658	-0.390126	-0.371355	0.100836	0.353534	0.24974	0.446343	0.00297419	-0.00635089	-0.214309	0.0895017	-0.0736743	-0.119946	0.133981	-0.423875	-0.144055	0.135446	-0.227148	-0.412581	-0.199441	0.342231	0.190552	0.00302007	0.239966	-0.0188101	0.211332	0.0734538	-0.112428	0.196459	0.0222574	0.191132	0.14103	0.311526	0.115671	0.251162	0.00465369	0.0072977	0.481397	0.0109304	0.0771595	0.00102715	0.983474	0.964721
ENSG00000135521.9	black	0.886211	0.267915	0.465055	0.239992	0.4607	0.747778	-0.37284	0.116936	-0.332994	0.0624691	-0.00212558	0.737022	-0.123703	-0.147583	0.0167235	-0.152041	0.268326	-0.057006	-0.312641	0.120947	-0.0293689	-0.466412	0.420047	-0.033119	0.166443	-0.195424	0.850333	-0.0525897	-0.462	-0.462826	-0.37249	-0.25697	-0.146951	-0.478411	5.38528e-18	0.0573318	0.000585192	0.0898322	0.000668979	2.87725e-10	0.00704904	0.413815	0.016955	0.663211	0.988189	6.97453e-10	0.387124	0.30137
ENSG00000135624.16	black	0.786819	0.128964	0.0368885	0.117653	0.0347689	0.337585	-0.795694	0.0517427	0.162395	0.0923665	0.567833	0.728245	-0.371093	-0.490837	0.13278	-0.1551	-0.298855	0.23147	-0.439432	-0.184724	-0.528545	0.131931	-0.0474754	-0.380957	0.139605	0.165155	0.482606	-0.227403	-0.210521	0.00112948	-0.369324	-0.292694	-0.047937	-0.186172	7.65522e-12	0.367096	0.797184	0.41094	0.808612	0.0154072	3.01747e-12	0.7184	0.254887	0.51915	1.38777e-05	1.39243e-09	0.00734243	0.000255289
ENSG00000135972.9	black	0.807176	0.225605	0.417119	0.0879057	0.420357	0.696091	-0.394866	0.17688	-0.322071	0.0504522	0.0541863	0.637611	-0.309213	-0.165253	0.029103	0.0157017	0.223644	-0.0443889	-0.377347	0.15354	-0.189267	-0.361982	0.407955	0.0197741	0.121067	-0.174431	0.756518	-0.0358743	-0.51643	-0.338209	-0.423624	-0.444367	-0.0942752	-0.458368	8.43694e-13	0.11143	0.00232605	0.539613	0.00213211	1.41918e-08	0.00413686	0.214356	0.0211767	0.725144	0.705689	4.8568e-07	0.0272514	0.246507
ENSG00000136108.15	black	0.197522	-0.442327	0.0656606	0.137031	0.309069	0.514406	0.0147672	-0.161493	-0.590035	0.302005	-0.364466	0.203745	-0.564985	0.443575	-0.492329	-0.0685381	0.497686	-0.534205	0.12832	0.0977056	-0.0261034	-0.218281	0.333802	0.351062	-0.520305	-0.0419661	0.375022	0.18944	-0.388311	-0.0400294	-0.0646442	-0.618397	0.345429	-0.0879602	0.164726	0.00115425	0.64711	0.337625	0.0273272	0.000112666	0.918082	0.25757	5.19723e-06	0.0312521	0.00855352	0.151558	1.56612e-05	0.00111333
ENSG00000136147.18	black	0.141166	-0.107694	0.178442	-0.0455935	0.219245	0.408428	0.260864	-0.157701	-0.539122	0.298209	-0.46776	0.130575	0.105925	0.451284	-0.322462	-0.140451	0.508225	-0.4583	0.293542	0.0858775	0.339824	-0.388036	0.301071	0.166274	-0.212485	-0.0415449	0.320753	-0.0369947	-0.157392	-0.216837	0.22276	-0.188896	-0.0835345	-0.0568289	0.323105	0.451924	0.21027	0.750716	0.122158	0.00292608	0.0644705	0.269064	4.46864e-05	0.0335478	0.000538052	0.361088	0.459429	0.000888088
ENSG00000136449.14	black	0.406377	0.288056	0.113069	-0.0445243	-0.0454992	0.166583	-0.0308696	-0.132723	0.0324143	0.124531	0.0500875	0.399524	0.525036	-0.106855	0.0944742	0.146841	-0.025223	0.0248372	-0.00824539	-0.171563	0.348786	-0.161706	-0.0595494	-0.338242	0.179298	0.0628062	0.282083	-0.181236	0.130687	-0.237453	0.0871422	0.356649	-0.681538	-0.0273153	0.00308625	0.0403838	0.429532	0.75638	0.751215	0.242671	0.829737	0.353175	0.821353	0.383931	0.727053	0.00367892	7.63599e-05	0.455473
ENSG00000136518.17	black	0.884183	0.237321	0.405145	0.179225	0.402468	0.703533	-0.464959	0.117319	-0.255498	0.0481438	0.105933	0.740044	-0.194023	-0.200874	0.0421161	-0.0955426	0.202537	-0.0107876	-0.367378	0.0912762	-0.153286	-0.369292	0.368786	-0.0661061	0.141474	-0.157769	0.806582	-0.136717	-0.447041	-0.400943	-0.412745	-0.30899	-0.182605	-0.459681	8.10321e-18	0.0935731	0.00318608	0.208243	0.00341305	8.5221e-09	0.000586947	0.41228	0.070366	0.737258	0.459397	5.46217e-10	0.172488	0.157533
ENSG00000136770.11	black	0.341793	-0.13495	0.0125892	-0.224188	0.0200862	0.404559	-0.0400079	-0.23574	-0.271578	0.389659	-0.127946	0.464484	-0.0621981	0.175502	-0.274881	0.536392	0.203529	-0.300297	0.0750218	-0.174594	0.123949	-0.158277	0.049922	-0.130958	-0.26356	0.152408	0.426454	0.217048	-0.0581166	-0.2257	0.0892355	-0.150009	-0.220046	0.00390487	0.0140959	0.345082	0.930132	0.113756	0.888738	0.00323463	0.780443	0.0958432	0.0538834	0.00470762	0.370921	0.000595621	0.664585	0.218005
ENSG00000136932.13	black	0.510677	-0.0628558	0.0403439	-0.202014	-0.0187095	0.457566	-0.0899577	-0.362698	-0.230473	0.390693	-0.16609	0.584154	0.24351	0.258694	-0.3194	-0.178898	0.259241	-0.364908	0.280259	-0.288997	0.332453	-0.248834	0.0252366	-0.275268	-0.139601	0.176464	0.485933	-0.117665	0.148196	-0.254862	0.24734	0.17377	-0.347264	0.0862461	0.000128749	0.661252	0.778646	0.155141	0.89632	0.000735808	0.530151	0.00890454	0.103717	0.00458904	0.244089	6.78935e-06	0.0850829	0.0668048
ENSG00000136940.13	black	0.741623	-0.0268295	0.119799	-0.00348039	0.187403	0.557293	-0.594967	0.0140307	-0.183175	0.219403	0.224695	0.674923	-0.513439	-0.177245	-0.0911102	0.0207176	0.0289805	-0.0718724	-0.308162	-0.0754909	-0.370516	-0.0464892	0.154205	-0.126143	-0.0796135	0.067182	0.607777	-0.0675494	-0.358365	-0.0134221	-0.34206	-0.499845	-0.0347806	-0.221108	4.80079e-10	0.851751	0.402398	0.980662	0.18789	2.1588e-05	4.13699e-06	0.922154	0.198226	0.121882	0.112919	5.58791e-08	0.000116648	0.213395
ENSG00000137054.16	black	0.682779	0.594618	0.50915	0.141111	0.403916	0.410503	-0.511983	0.504406	0.0626932	-0.365341	0.322006	0.421784	-0.143125	-0.597267	0.521185	0.0672749	-0.080328	0.462994	-0.697659	0.297596	-0.413032	-0.292249	0.355271	-0.0268268	0.567029	-0.384459	0.578857	-0.160252	-0.497808	-0.401738	-0.673327	-0.204486	-0.189918	-0.633669	3.40494e-08	4.20484e-06	0.000135918	0.323298	0.00328858	0.00277161	0.00012289	0.000160578	0.662075	0.0083843	0.0212047	0.00205134	0.316367	3.71456e-06
ENSG00000137124.8	black	0.441095	0.212868	0.1967	-0.0375907	0.167941	0.272292	-0.399212	0.200614	-0.00252732	-0.100946	0.290551	0.317706	-0.356617	-0.34848	0.153291	0.188286	-0.0864209	0.176634	-0.414707	0.0659669	-0.385148	-0.0416726	0.156429	-0.075156	0.16069	-0.0883972	0.348486	0.057853	-0.335471	-0.0473146	-0.401257	-0.36595	0.0689169	-0.298874	0.00119595	0.133681	0.166525	0.793407	0.238799	0.0532304	0.00370812	0.158083	0.985957	0.480915	0.0386062	0.0230963	0.0102086	0.0122087
ENSG00000137168.8	black	0.716972	0.34216	0.383423	0.178311	0.332821	0.512545	-0.488617	0.20114	-0.0609981	-0.0790218	0.227091	0.598712	-0.104034	-0.348799	0.214797	-0.0523558	0.0465226	0.191206	-0.390709	0.0897092	-0.268168	-0.318002	0.279122	-0.136134	0.296089	-0.200351	0.661978	-0.0614621	-0.3326	-0.486395	-0.414509	-0.189419	-0.133474	-0.435664	3.25782e-09	0.0139864	0.00548091	0.210611	0.0170157	0.000120446	0.000274904	0.156972	0.670683	0.581496	0.10903	3.47003e-06	0.467528	0.0121245
ENSG00000137185.12	black	0.152181	-0.21688	0.11531	0.129718	0.212703	0.376331	0.150849	-0.208218	-0.3689	0.237176	-0.35587	0.194208	-0.084501	0.381988	-0.377277	0.221674	0.409542	-0.408189	0.20112	-0.025692	0.292361	-0.285888	0.188918	0.167262	-0.330303	-0.0382049	0.318679	0.466555	-0.0970896	-0.329141	0.0764197	-0.0947976	0.0439796	-0.0295172	0.286393	0.126341	0.420384	0.364275	0.13399	0.00649348	0.290681	0.142585	0.00772555	0.0937788	0.0103795	0.172071	0.55549	0.00567387
ENSG00000137563.12	black	0.549005	-0.0432627	0.139983	-0.157518	0.1173	0.549603	-0.141686	-0.261133	-0.273482	0.309949	-0.115322	0.5739	-0.0302938	0.192721	-0.269281	-0.145402	0.304798	-0.296679	0.162315	-0.172166	0.141212	-0.313165	0.156796	-0.170597	-0.104751	0.0826919	0.568788	0.0317307	-0.0142739	-0.409954	0.126615	-0.015179	0.0368301	-0.058765	3.02418e-05	0.76308	0.327218	0.269626	0.412354	2.95237e-05	0.32131	0.0641856	0.052158	0.0268679	0.420333	1.06865e-05	0.832867	0.175443
ENSG00000137831.15	black	0.340301	-0.254992	0.158268	-0.128454	0.276023	0.553623	0.0298567	-0.120707	-0.472487	0.293397	-0.326751	0.32643	-0.478145	0.378786	-0.420653	-0.0467662	0.454525	-0.447393	0.117627	0.0445825	0.0957599	-0.268514	0.318009	0.24217	-0.315123	-0.0120597	0.475708	0.342914	-0.258646	-0.195477	-0.014468	-0.386723	0.416771	-0.099985	0.0145495	0.0709425	0.267324	0.369008	0.0499256	2.50914e-05	0.835245	0.398813	0.000463808	0.0366573	0.0192703	0.0193962	0.000387193	0.00612586
ENSG00000138231.12	black	0.395794	0.039036	0.29602	0.152643	0.410801	0.448912	-0.268411	0.217165	-0.225071	-0.0641726	0.024859	0.293462	-0.53983	-0.0978989	-0.0198998	0.138925	0.190335	-0.00397008	-0.319317	0.213481	-0.290093	-0.208054	0.363847	0.227126	-0.00382035	-0.18074	0.464842	0.321458	-0.455769	-0.238443	-0.428991	-0.479827	0.336152	-0.350079	0.00404186	0.785649	0.0349339	0.284915	0.00274998	0.000952603	0.0568547	0.125831	0.112301	0.654598	0.86253	0.036614	4.3472e-05	0.494323
ENSG00000138363.15	black	0.529445	0.513092	0.584188	0.299209	0.580611	0.396728	-0.347201	0.633087	-0.123012	-0.449922	0.169865	0.159266	-0.363924	-0.472523	0.450136	-0.0612415	0.0676661	0.362164	-0.730253	0.521978	-0.435923	-0.297298	0.530493	0.306229	0.471223	-0.496739	0.464465	-0.0645632	-0.726237	-0.231535	-0.776042	-0.514272	-0.0175629	-0.695301	6.47344e-05	0.000118108	6.7787e-06	0.03293	7.95526e-06	0.00394809	0.0125521	6.19065e-07	0.389801	0.000924628	0.233384	0.264279	0.00865979	0.000463283
ENSG00000138413.13	black	0.475894	-0.522453	-0.234804	0.0919561	-0.0401225	0.468234	-0.371059	-0.47312	-0.219833	0.593059	0.0718982	0.636036	-0.472642	0.268055	-0.542307	-0.175692	0.169281	-0.430657	0.204112	-0.381799	-0.154679	0.0873076	-0.0616665	-0.186696	-0.546292	0.406719	0.417891	0.101131	-0.00532664	0.00628043	0.186103	-0.310637	0.374327	0.175847	0.000416184	8.40292e-05	0.0972073	0.521016	0.77983	0.000530152	0.00734822	0.000454612	0.121134	4.52061e-06	0.616106	5.28734e-07	0.000461548	0.0571965
ENSG00000138757.14	black	0.287506	-0.31315	0.108989	0.124572	0.347716	0.491391	-0.139018	0.0479593	-0.469884	0.208338	-0.211423	0.228419	-0.685138	0.228439	-0.315437	0.10039	0.33945	-0.343541	-0.127089	0.171884	-0.222901	-0.109859	0.33287	0.387286	-0.373518	-0.0526656	0.379834	0.256826	-0.486754	0.0805591	-0.273847	-0.71651	0.220038	-0.171096	0.0407843	0.0252536	0.446471	0.38377	0.0124128	0.000250596	0.330597	0.738229	0.000503464	0.142349	0.136402	0.10692	2.92559e-08	0.106888
ENSG00000138778.11	black	0.354082	-0.344354	-0.156662	-0.391327	-0.0957796	0.467256	-0.177667	-0.369944	-0.30932	0.501783	-0.146396	0.494892	-0.138246	0.336391	-0.400707	-0.0357999	0.280448	-0.438897	0.252098	-0.261573	-0.02147	-0.0555688	0.0225276	-0.159822	-0.380859	0.257341	0.399767	-0.345796	0.018623	0.154675	0.233145	-0.169976	-0.161871	0.123203	0.010799	0.0133458	0.272271	0.00451773	0.50376	0.000546563	0.212291	0.00754108	0.0271954	0.000175898	0.305317	0.000222709	0.333317	0.0157977
ENSG00000138801.9	black	0.453133	-0.415199	-0.215694	-0.0151315	-0.0713129	0.332291	-0.446624	-0.321823	-0.0929902	0.424155	0.144947	0.55665	-0.50434	0.116378	-0.385618	-0.299014	0.0272912	-0.269932	0.0716809	-0.310961	-0.214091	0.167919	-0.0892652	-0.183166	-0.381947	0.352389	0.313644	-0.0839365	-0.0219969	0.154776	0.0323286	-0.276297	0.30082	0.140801	0.000840579	0.00244828	0.128479	0.916068	0.618989	0.0172035	0.00101875	0.0212824	0.51632	0.00192309	0.310182	2.21676e-05	0.000160947	0.416062
ENSG00000139233.7	black	0.466334	-0.519882	-0.0631719	-0.0264088	0.0998099	0.672255	-0.114049	-0.542184	-0.595508	0.67118	-0.337424	0.601654	-0.305291	0.562441	-0.737854	-0.251828	0.502256	-0.746886	0.445054	-0.295894	0.120629	-0.240451	0.135053	-0.0670203	-0.61765	0.255804	0.579031	0.183332	-0.0749347	-0.162582	0.309573	-0.390819	0.206125	0.150198	0.000562462	9.23566e-05	0.659652	0.85405	0.485892	6.58928e-08	0.425519	3.9647e-05	4.03364e-06	7.03853e-08	0.0154593	3.0176e-06	0.0293712	1.74302e-05
ENSG00000139344.8	black	0.372115	0.230904	0.215866	0.0274996	0.140729	0.248688	-0.0984935	0.0440878	-0.132363	0.0343244	-0.0368537	0.269316	0.166674	-0.0716484	0.0529508	-0.072478	0.0686591	-0.0210243	-0.0841836	0.0127323	0.11057	-0.244114	0.118662	-0.0880205	0.166183	-0.0647337	0.311224	-0.0184869	-0.0984254	-0.291741	-0.0521313	0.00569252	-0.298974	-0.1579	0.00716957	0.103056	0.128167	0.848092	0.324622	0.0784548	0.491691	0.758696	0.354494	0.811014	0.797371	0.0559923	0.242411	0.617336
ENSG00000139428.12	black	0.425471	0.706671	0.64083	0.112348	0.497103	0.298661	-0.177573	0.616073	0.0340802	-0.575503	0.146513	0.139167	-0.0202293	-0.52678	0.569413	0.160892	0.0258236	0.483181	-0.66188	0.472933	-0.183337	-0.411509	0.467616	0.167824	0.661005	-0.573856	0.450069	0.0359304	-0.503086	-0.467334	-0.697585	-0.0661692	-0.0431938	-0.696414	0.00185499	6.84093e-09	4.07662e-07	0.432498	0.000206586	0.0332676	0.212535	1.49073e-06	0.812334	9.96504e-06	0.304929	0.330076	0.88795	7.15508e-05
ENSG00000139684.14	black	0.845025	0.0054976	0.280237	0.194669	0.367379	0.732876	-0.453019	-0.043946	-0.373107	0.251788	0.043956	0.751888	-0.421469	-0.0394213	-0.201216	-0.190456	0.245417	-0.21912	-0.207583	-0.0180512	-0.18829	-0.283783	0.31637	-0.0395009	-0.0923671	-0.00975612	0.774453	0.110374	-0.424395	-0.271019	-0.286453	-0.493833	0.0800367	-0.295444	6.35136e-15	0.969458	0.0463948	0.171034	0.00800146	9.70045e-10	0.000843436	0.759449	0.00700512	0.0746862	0.759396	2.02725e-10	0.00206891	0.783584
ENSG00000139714.12	black	0.503555	-0.107939	0.137532	0.130417	0.171132	0.501509	-0.0547723	-0.285255	-0.372774	0.363535	-0.221715	0.520233	0.0484575	0.243839	-0.362548	0.0749346	0.305005	-0.399104	0.191953	-0.163549	0.301075	-0.297262	0.135783	-0.0874101	-0.243476	0.0843726	0.507164	0.30791	-0.0699582	-0.30141	0.114832	-0.0609418	-0.230146	-0.00513967	0.000165407	0.45089	0.335846	0.361676	0.229864	0.000177577	0.702653	0.0424587	0.00705996	0.00873679	0.117902	9.11768e-05	0.735608	0.0846491
ENSG00000140157.14	black	0.258813	-0.462034	-0.0559533	0.314429	0.193508	0.427042	-0.11162	-0.244042	-0.464262	0.376508	-0.206893	0.288139	-0.487751	0.348039	-0.493474	-0.106687	0.307989	-0.494325	0.136661	-0.054064	-0.0685014	-0.0734953	0.147666	0.192002	-0.540032	0.0968072	0.312904	0.232335	-0.28139	0.0273495	0.00456537	-0.555721	0.227851	0.0284902	0.0666752	0.000642233	0.696547	0.0246316	0.173651	0.00177658	0.435506	0.0843823	0.000599706	0.00646625	0.145201	0.0403233	0.000282927	0.0123262
ENSG00000141076.18	black	0.53055	0.593722	0.543578	0.319812	0.479606	0.312659	-0.372178	0.593939	0.0536253	-0.484838	0.266682	0.249863	-0.165763	-0.578706	0.542289	-0.077762	-0.0539705	0.500208	-0.710511	0.43177	-0.349797	-0.292912	0.412951	0.13806	0.595311	-0.467564	0.45532	-0.0946048	-0.553367	-0.334074	-0.720614	-0.206474	0.00150979	-0.669181	6.20887e-05	4.38383e-06	3.75296e-05	0.0221527	0.000369372	0.0254956	0.00715897	4.33981e-06	0.7086	0.000311472	0.0585321	0.0770099	0.245033	8.65595e-06
ENSG00000141682.11	black	0.460401	-0.445402	-0.198087	-0.137477	-0.137415	0.488086	-0.287827	-0.607759	-0.305398	0.687137	-0.0736547	0.685021	-0.153935	0.369797	-0.631611	-0.279008	0.236225	-0.565696	0.480958	-0.499713	0.0101553	-0.0813685	-0.104311	-0.391643	-0.483627	0.412558	0.480493	0.0879991	0.193532	-0.138963	0.412296	-0.151994	0.0957734	0.291147	0.000675109	0.00105575	0.163498	0.336038	0.336258	0.000279797	0.0405503	2.24817e-06	0.0293121	2.5696e-08	0.607491	2.94774e-08	0.280807	0.00756687
ENSG00000141759.15	black	0.662038	0.388931	0.367657	0.149184	0.326705	0.377775	-0.508096	0.316233	0.0279083	-0.201686	0.362935	0.487191	-0.290211	-0.501877	0.292991	0.0745347	-0.099983	0.305641	-0.583755	0.144214	-0.365285	-0.159016	0.248183	-0.0813439	0.330548	-0.190655	0.521361	0.0495168	-0.436079	-0.279584	-0.578749	-0.320024	-0.0224207	-0.468766	1.22008e-07	0.00479261	0.00795038	0.2961	0.0192885	0.00627492	0.000141077	0.0237763	0.845861	0.155827	0.00885677	0.000288219	0.0388442	0.000175329
ENSG00000142230.11	black	0.766668	0.450492	0.299829	0.0773022	0.190082	0.354767	-0.555988	0.273681	0.128619	-0.12612	0.41276	0.619628	-0.0789641	-0.546191	0.353408	-0.0509853	-0.203768	0.35645	-0.538089	0.0434079	-0.291695	-0.119535	0.130006	-0.260187	0.432121	-0.0870816	0.536362	-0.261093	-0.284085	-0.244831	-0.473406	-0.113027	-0.285735	-0.389593	5.43104e-11	0.000909189	0.0325513	0.58977	0.181543	0.0106366	2.27786e-05	0.0519798	0.368388	0.377842	0.00261179	1.246e-06	0.581772	3.38403e-05
ENSG00000142528.16	black	0.558416	0.435312	0.37867	0.2162	0.281914	0.341081	-0.328906	0.259927	0.0866403	-0.252096	0.252477	0.367217	0.119512	-0.368785	0.338704	-0.0631522	0.003408	0.311831	-0.402791	0.160872	-0.135741	-0.252623	0.250352	-0.08399	0.41143	-0.25117	0.453139	-0.194322	-0.261831	-0.388852	-0.382713	0.0531611	-0.215909	-0.425478	2.06103e-05	0.00141033	0.00614277	0.127562	0.0450474	0.0143111	0.0184428	0.0654698	0.545488	0.0743192	0.0738686	0.00803122	0.403533	0.00774618
ENSG00000142684.9	black	0.625468	0.131569	0.0772169	0.188995	0.0380636	0.280936	-0.567611	-0.0519284	0.0974289	0.105506	0.384626	0.566564	-0.138728	-0.308486	0.0201567	-0.414864	-0.168981	0.103437	-0.142961	-0.206983	-0.284199	0.0028534	-0.0353111	-0.359758	0.152314	0.13694	0.387964	-0.0551111	-0.0438492	-0.111454	-0.106007	-0.0789875	0.0960575	-0.0852047	9.23575e-07	0.357413	0.590181	0.184099	0.790866	0.0458292	1.40097e-05	0.717432	0.496407	0.461215	0.00532367	1.46475e-05	0.331617	0.0276343
ENSG00000142731.11	black	0.172989	-0.115716	0.156677	0.132191	0.222461	0.34203	0.0286314	-0.0863359	-0.395369	0.169935	-0.271677	0.189712	-0.0927802	0.216508	-0.284041	0.252697	0.287923	-0.327302	0.123739	0.034881	0.0769357	-0.277798	0.212747	0.111911	-0.240682	-0.0748148	0.333995	0.395264	-0.180302	-0.205258	-0.0101183	-0.291653	-0.0871386	-0.0681723	0.224771	0.418739	0.272222	0.355123	0.116639	0.0140251	0.841918	0.546906	0.00408516	0.233187	0.0537926	0.182409	0.517272	0.127007
ENSG00000142864.14	black	0.777292	-0.0752759	0.25437	0.180137	0.388257	0.743734	-0.428742	0.0171909	-0.435198	0.232739	-0.0299652	0.671776	-0.489269	0.0240531	-0.200395	-0.155488	0.29883	-0.246988	-0.241471	0.0732894	-0.246222	-0.270293	0.369127	0.0870905	-0.157805	-0.0577551	0.744316	-0.0652343	-0.518284	-0.179097	-0.340849	-0.60354	0.00730811	-0.328054	1.98263e-11	0.599586	0.0716571	0.205901	0.0048726	4.03422e-10	0.00169505	0.904695	0.00141489	0.100272	0.834655	6.786e-08	0.000269006	0.866946
ENSG00000143228.13	black	0.251721	0.00885811	0.298655	-0.14502	0.319325	0.514021	0.187346	0.0284105	-0.52083	0.0980991	-0.453478	0.201832	-0.026502	0.309066	-0.196217	0.15511	0.486319	-0.345968	0.0712948	0.201302	0.238026	-0.464028	0.404356	0.252569	-0.102034	-0.23568	0.46885	0.0233951	-0.296949	-0.251174	-0.0792498	-0.195403	-0.161029	-0.242017	0.0747656	0.950808	0.0332709	0.309936	0.022368	0.000114236	0.188026	0.843122	8.92029e-05	0.493436	0.000831961	0.155521	0.853541	0.0273285
ENSG00000143653.10	black	0.455705	-0.201707	-0.167218	-0.25331	-0.128247	0.315577	-0.342176	-0.288338	-0.0873499	0.423973	0.132325	0.547573	-0.251617	0.0455578	-0.254925	0.0316087	-0.00266165	-0.221897	0.000984263	-0.320201	-0.146143	0.131439	-0.116	-0.277876	-0.263144	0.333161	0.338955	-0.150676	-0.000934601	0.139175	0.0626108	-0.208002	-0.104393	0.11231	0.000778263	0.155783	0.240856	0.0728893	0.369786	0.0240842	0.0139816	0.0401792	0.54219	0.00193266	0.354633	3.20267e-05	0.0748904	0.750904
ENSG00000143870.12	black	0.607355	-0.260249	0.0512274	0.105906	0.222387	0.607628	-0.401833	-0.147857	-0.346771	0.312906	0.0323031	0.607688	-0.520779	0.0779222	-0.304597	0.0660789	0.232322	-0.292005	-0.134859	-0.079585	-0.271535	-0.115364	0.206766	0.0179293	-0.339754	0.0910728	0.578408	0.0397033	-0.361724	-0.101467	-0.188322	-0.544803	0.0786126	-0.165098	2.29279e-06	0.0651251	0.72109	0.459508	0.116763	2.2626e-06	0.00346884	0.300465	0.0126691	0.0253738	0.821956	2.25599e-06	8.93698e-05	0.58678
ENSG00000143942.5	black	0.34452	-0.0169064	-0.136681	-0.197129	-0.244477	0.162409	-0.24432	-0.363528	0.0968	0.286585	0.180115	0.478365	0.29747	-0.00705614	-0.121883	-0.168975	-0.0590924	-0.0809851	0.185127	-0.395498	0.0946562	0.00578428	-0.205403	-0.508768	-0.0281798	0.268915	0.23212	-0.326515	0.283981	-0.0948425	0.262698	0.295268	-0.247565	0.159942	0.0132984	0.906265	0.338871	0.165585	0.083814	0.254847	0.0840185	0.00873817	0.499204	0.0414627	0.205955	0.000384467	0.0340104	0.960806
ENSG00000144029.12	black	0.78866	0.425901	0.50196	0.319767	0.43873	0.57554	-0.317338	0.20545	-0.169754	-0.100648	0.11248	0.596025	0.0529148	-0.288675	0.189271	-0.0741071	0.158075	0.123728	-0.410094	0.175195	-0.0281728	-0.418694	0.380339	-0.0508582	0.316351	-0.24766	0.707649	-0.0528346	-0.431746	-0.517077	-0.412894	-0.14361	-0.190885	-0.514088	6.33384e-12	0.00183326	0.000174827	0.0221726	0.00127984	9.94899e-06	0.0232646	0.14809	0.233693	0.48222	0.431952	3.93741e-06	0.712293	0.0399366
ENSG00000144290.17	black	0.361198	0.194075	0.33594	0.415924	0.378808	0.383281	-0.0685731	0.151194	-0.268196	-0.111091	-0.142806	0.243908	0.213949	-0.0584627	0.111685	0.00571006	0.242197	-0.0157293	-0.215642	0.238364	0.0415573	-0.379475	0.341996	0.147956	0.09364	-0.309225	0.425828	-0.232894	-0.364008	-0.303742	-0.294704	-0.129514	-0.530254	-0.366231	0.00921205	0.172371	0.0159473	0.0024015	0.00612263	0.00549974	0.632555	0.289566	0.0570607	0.437697	0.31746	0.0845584	0.131672	0.683637
ENSG00000144668.12	black	0.245645	-0.177939	-0.158595	-0.249601	-0.119455	0.162565	-0.175554	-0.139922	-0.0616732	0.247194	0.000558777	0.272562	-0.158404	0.113232	-0.137102	-0.294174	0.0177416	-0.155303	0.0415546	-0.141505	-0.0435486	0.115424	-0.0694889	-0.09727	-0.134763	0.192696	0.12377	-0.474782	0.0212721	0.271519	0.0526826	-0.0632938	-0.149958	0.108559	0.082299	0.21158	0.266324	0.0773294	0.403758	0.254383	0.217866	0.327433	0.66725	0.0803246	0.996895	0.0529852	0.266906	0.42886
ENSG00000144744.17	black	0.479957	-0.336496	0.102701	-0.110427	0.175019	0.727771	0.0736334	-0.468562	-0.646697	0.60344	-0.469297	0.58516	-0.0327736	0.614338	-0.6484	-0.217864	0.631426	-0.726729	0.480964	-0.182674	0.346416	-0.439708	0.261329	-0.0250835	-0.460576	0.139169	0.654692	0.108253	-0.056675	-0.356658	0.347603	-0.202068	0.0471017	0.0530032	0.000365206	0.0157631	0.473282	0.440457	0.219295	1.44432e-09	0.607595	0.000524747	2.94725e-07	2.77037e-06	0.000512804	6.48839e-06	0.819406	1.62576e-06
ENSG00000145216.16	black	0.330289	-0.126715	0.0801541	-0.177225	0.138712	0.397072	-0.1835	-0.0100721	-0.287333	0.190944	-0.0683983	0.27148	-0.407419	0.111085	-0.187985	-0.0794453	0.226928	-0.227148	-0.124934	0.0476788	-0.239952	-0.0535615	0.207769	0.0957864	-0.166885	0.0122291	0.336242	-0.123806	-0.323275	0.134754	-0.176194	-0.480009	0.0274899	-0.139265	0.0179274	0.375578	0.576077	0.213449	0.331675	0.0039141	0.197419	0.944076	0.0409109	0.179533	0.633425	0.0539734	0.00300392	0.437723
ENSG00000145220.14	black	0.504424	0.0996423	0.183215	0.150095	0.240815	0.408091	-0.3139	0.0833221	-0.161927	0.0435455	0.0873272	0.447068	-0.206274	-0.179043	0.0575573	0.264735	0.0673276	0.0157925	-0.355446	0.0487388	-0.206503	-0.157987	0.195956	-0.0223981	-0.00406155	-0.0866915	0.4808	-0.0820841	-0.365013	-0.180171	-0.361584	-0.303679	-0.274106	-0.296221	0.000160475	0.486628	0.198127	0.293125	0.0887027	0.00295192	0.0248871	0.561039	0.256278	0.761576	0.542295	0.00100561	0.146434	0.208714
ENSG00000145365.11	black	0.281663	-0.413517	-0.126431	0.149143	0.0124586	0.395724	-0.252955	-0.393837	-0.346629	0.485939	-0.0696486	0.406381	-0.286947	0.274028	-0.473864	-0.153982	0.227248	-0.446862	0.270273	-0.26308	-0.161384	-0.0627094	0.0148515	-0.146387	-0.470175	0.216626	0.344669	0.0703094	-0.0657101	-0.038607	0.202965	-0.375645	0.152023	0.116362	0.045247	0.00256	0.376659	0.296234	0.930855	0.00404892	0.0733053	0.00424457	0.0127082	0.000300384	0.627215	0.00308592	0.041195	0.0516711
ENSG00000145649.8	black	0.522543	-0.0168678	0.0677948	-0.0997993	0.0334829	0.448267	-0.213159	-0.249074	-0.194509	0.36211	0.0341891	0.630842	0.0294461	0.0124677	-0.215254	0.560098	0.11344	-0.217108	0.0131725	-0.252206	0.0606108	-0.175014	0.0214491	-0.294653	-0.179047	0.155736	0.539877	0.240656	-0.0332548	-0.300025	0.0238935	-0.0976696	-0.383184	-0.02925	8.37528e-05	0.906478	0.636432	0.485939	0.815565	0.000970841	0.133139	0.0779782	0.171394	0.00902389	0.811745	6.97323e-07	0.83748	0.930804
ENSG00000145817.17	black	0.410071	-0.266987	0.204138	0.10489	0.372417	0.630972	-0.0893953	-0.105289	-0.558107	0.273091	-0.276688	0.366783	-0.514874	0.329342	-0.423745	-0.137133	0.489066	-0.459145	0.0443171	0.100381	-0.0647799	-0.305569	0.393784	0.262455	-0.353805	-0.0609235	0.540254	0.231173	-0.416244	-0.204431	-0.121679	-0.600171	0.330412	-0.179074	0.00280312	0.0582329	0.150753	0.463853	0.00711915	6.92523e-07	0.532737	0.462145	2.08756e-05	0.0525081	0.0493542	0.00811171	0.000110783	0.0182788
ENSG00000145833.16	black	0.447871	-0.094566	0.168472	0.017542	0.24429	0.503808	-0.0104768	-0.061443	-0.404877	0.218273	-0.286993	0.404819	-0.104787	0.242731	-0.22653	-0.0333798	0.344117	-0.324069	-0.00619803	0.0588695	0.205222	-0.283992	0.26292	0.149142	-0.176017	-0.0311051	0.470767	-0.0814434	-0.25401	-0.164887	-0.0829351	-0.192149	-0.199879	-0.157999	0.000982205	0.509205	0.237295	0.902758	0.084058	0.000163958	0.941833	0.66842	0.00320817	0.123863	0.0411612	0.00321298	0.464293	0.0861174
ENSG00000146085.8	black	0.70061	0.0351217	0.261299	0.224877	0.355565	0.607706	-0.358338	0.0653432	-0.263218	0.142135	-0.00290412	0.597368	-0.298721	-0.0405709	-0.057858	-0.111531	0.215004	-0.0946612	-0.242868	0.0719138	-0.129814	-0.263077	0.300215	0.0547991	-0.0203938	-0.0746031	0.656239	-0.0226831	-0.368988	-0.330314	-0.3043	-0.336177	-0.0976821	-0.30061	1.04313e-08	0.806707	0.06401	0.112621	0.0104501	2.25399e-06	0.0098238	0.648704	0.0620116	0.319762	0.983864	3.69687e-06	0.0332302	0.777432
ENSG00000146243.14	black	0.462426	0.314509	0.449734	0.145242	0.36859	0.450243	-0.00838868	0.10681	-0.339508	-0.0681764	-0.212066	0.30568	0.22876	0.0170676	0.0363211	-0.405975	0.319049	-0.105725	-0.0623321	0.199279	0.182683	-0.508351	0.383598	0.0602366	0.237178	-0.286363	0.509667	-0.116794	-0.272135	-0.440846	-0.146512	-0.0595653	-0.188575	-0.340519	0.000634554	0.024593	0.00092979	0.30919	0.00778103	0.000915907	0.953412	0.455666	0.0147957	0.63453	0.135186	0.0291554	0.106383	0.905375
ENSG00000146731.11	black	0.827955	0.080736	0.298718	0.196474	0.37662	0.689396	-0.442006	0.0665375	-0.294911	0.141081	0.0905666	0.70772	-0.358992	-0.114203	-0.0624973	-0.0709983	0.211079	-0.0939662	-0.335615	0.0691993	-0.195161	-0.265587	0.337482	0.0107516	-0.00843129	-0.0680899	0.736486	-0.0576451	-0.468995	-0.270574	-0.381097	-0.433023	-0.0496856	-0.377757	6.67044e-14	0.573301	0.0332323	0.167025	0.00644921	2.21662e-08	0.00116499	0.642714	0.0356544	0.323401	0.52736	6.35223e-09	0.00968085	0.42489
ENSG00000146733.14	black	0.449753	0.505834	0.364421	0.259038	0.239013	0.16786	-0.342021	0.314813	0.118388	-0.335412	0.290144	0.240586	0.148176	-0.479571	0.380931	-0.1914	-0.136562	0.363212	-0.396355	0.16595	-0.169852	-0.199068	0.1812	-0.125412	0.493495	-0.267329	0.296167	-0.127609	-0.243316	-0.226807	-0.387609	0.0150345	-0.169167	-0.382091	0.000929269	0.000152754	0.00856237	0.0664303	0.0911893	0.23903	0.0140277	0.0244471	0.408001	0.0161241	0.0388917	0.0890164	0.299411	0.000369796
ENSG00000147140.16	black	0.639712	-0.0224752	-0.0830387	0.048433	-0.0438051	0.240182	-0.743348	0.0164051	0.186278	0.127057	0.529689	0.61473	-0.525146	-0.404256	0.0400018	-0.104106	-0.327737	0.173826	-0.362169	-0.223059	-0.535803	0.242583	-0.12338	-0.318156	0.0240936	0.234994	0.338738	-0.10817	-0.135934	0.131188	-0.307753	-0.291038	0.109763	-0.0757914	4.33329e-07	0.875603	0.562377	0.735737	0.760197	0.0895694	4.16522e-10	0.909032	0.190603	0.374281	6.41432e-05	1.59426e-06	7.60495e-05	0.00325996
ENSG00000147224.11	black	0.857013	0.170757	0.26699	0.121709	0.291459	0.600549	-0.620444	0.122422	-0.117787	0.106576	0.269489	0.75342	-0.387716	-0.308881	0.0585746	-0.0119483	0.0201599	0.0722173	-0.427593	-0.00437886	-0.381969	-0.158668	0.230526	-0.14402	0.11295	-0.020466	0.719606	-0.0287242	-0.397122	-0.227362	-0.441762	-0.39656	-0.103058	-0.351972	1.02169e-15	0.230902	0.0582298	0.394884	0.0379751	3.18066e-06	1.19536e-06	0.392099	0.410402	0.456657	0.0558286	1.77615e-10	0.00493762	0.0274257
ENSG00000147586.10	black	0.554851	0.409121	0.463017	0.1521	0.34832	0.466171	-0.137431	0.149659	-0.177956	-0.120571	-0.00652712	0.397677	0.146305	-0.199676	0.143725	-0.0194644	0.181364	0.0613952	-0.27001	0.141133	0.0744564	-0.425345	0.327462	-0.0572318	0.293483	-0.290918	0.571849	0.0749211	-0.313099	-0.470148	-0.29869	-0.0592593	-0.206094	-0.416198	2.38649e-05	0.00287367	0.000623145	0.286652	0.0122514	0.00056531	0.336203	0.294545	0.211535	0.399349	0.963742	0.00385488	0.305624	0.160077
ENSG00000147789.15	black	0.756311	0.531427	0.39897	-0.0252299	0.247886	0.405262	-0.460558	0.282221	0.0773693	-0.159182	0.315966	0.566787	0.00411921	-0.497928	0.365617	0.0935829	-0.0954187	0.329792	-0.523882	0.0779618	-0.154531	-0.22322	0.206023	-0.213398	0.474686	-0.162664	0.577408	-0.147048	-0.303098	-0.304907	-0.45173	-0.0129218	-0.279621	-0.451233	1.38026e-10	6.00576e-05	0.00373093	0.8605	0.0794538	0.00317647	0.00067189	0.0448039	0.589446	0.264534	0.0239009	1.45097e-05	0.977114	0.000200843
ENSG00000147889.17	black	0.271642	-0.129907	0.0515269	0.368182	0.151897	0.281451	-0.138786	-0.143801	-0.188706	0.169316	-0.0196966	0.290514	-0.132356	0.0580674	-0.199187	0.166253	0.1227	-0.185179	0.00844338	-0.0895752	-0.0572551	-0.121854	0.0663142	-0.018492	-0.227151	0.00425539	0.295698	0.311831	-0.116662	-0.215315	-0.0627796	-0.170786	-0.061857	-0.0482026	0.0538242	0.363572	0.719527	0.00785473	0.287302	0.045416	0.331415	0.314063	0.184784	0.234919	0.890882	0.0386318	0.354518	0.685665
ENSG00000148153.14	black	0.17928	-0.483966	-0.0831763	-0.0953776	0.127639	0.420833	0.0184904	-0.246282	-0.447845	0.454626	-0.300441	0.281574	-0.570973	0.430878	-0.532375	0.207661	0.341097	-0.523936	0.18428	-0.0866876	0.0111795	-0.0583439	0.128678	0.203859	-0.554104	0.168629	0.321366	0.431	-0.16881	0.00469344	0.0677569	-0.493553	0.273395	0.102176	0.208102	0.000320503	0.561727	0.50556	0.372078	0.00210486	0.897528	0.081482	0.000982955	0.00080387	0.0321813	0.0453178	1.21299e-05	0.00159732
ENSG00000148290.10	black	0.490268	-0.12708	-0.38431	-0.0163256	-0.440855	0.0232126	-0.623107	-0.4384	0.376259	0.403957	0.567675	0.685377	0.0971487	-0.239719	-0.102948	-0.248209	-0.417047	0.0599819	0.0968865	-0.637471	-0.251273	0.345719	-0.494594	-0.768169	-0.0856296	0.550183	0.161812	-0.343182	0.426062	0.067696	0.244005	0.231004	-0.227826	0.328877	0.00026019	0.374194	0.0053645	0.909472	0.00120426	0.871555	1.04321e-06	0.00129194	0.00650451	0.00328507	1.39717e-05	2.8807e-08	0.497653	0.0902087
ENSG00000148296.7	black	0.563663	0.37026	0.194841	-0.0277047	0.0462484	0.211549	-0.445745	0.142027	0.170164	-0.108596	0.301893	0.440085	0.107863	-0.385711	0.276248	-0.271959	-0.166586	0.269689	-0.275396	-0.0515172	-0.159934	-0.100538	0.025584	-0.294009	0.413836	-0.0555939	0.34424	-0.322517	-0.0531104	-0.163678	-0.231652	0.125967	-0.28721	-0.210371	1.65586e-05	0.00748594	0.17065	0.846972	0.747252	0.136162	0.00104526	0.320133	0.23255	0.44812	0.0313176	0.00123115	0.451211	0.00518519
ENSG00000148300.12	black	0.786849	0.532068	0.392974	0.255137	0.283161	0.37915	-0.630486	0.332309	0.140451	-0.231014	0.468454	0.596701	-0.0854861	-0.640569	0.428433	-0.0187234	-0.203211	0.430657	-0.620003	0.0940739	-0.410701	-0.176679	0.193593	-0.243306	0.491051	-0.197647	0.582421	-0.131365	-0.36075	-0.333961	-0.566879	-0.147064	-0.218738	-0.4915	7.63225e-12	5.86134e-05	0.00433681	0.0707775	0.0440661	0.00607295	7.10526e-07	0.0171969	0.325589	0.102887	0.000526509	3.81449e-06	0.550874	4.13516e-07
ENSG00000149474.13	black	0.495217	0.538506	0.51977	0.222642	0.453946	0.299533	-0.345873	0.569747	-0.0209611	-0.443985	0.237404	0.192084	-0.268021	-0.532795	0.46201	0.128181	-0.0565591	0.399534	-0.706092	0.404224	-0.399778	-0.249915	0.395647	0.158508	0.474698	-0.428276	0.420162	0.0238672	-0.587205	-0.301744	-0.724708	-0.377497	-0.0978083	-0.625635	0.000220274	4.57685e-05	9.27369e-05	0.116335	0.00082041	0.0327315	0.0129171	1.27867e-05	0.883924	0.00110018	0.0934552	0.1769	0.0572298	5.7013e-05
ENSG00000149600.11	black	0.673804	0.190827	0.166408	0.105239	0.154582	0.361035	-0.642713	0.103518	0.0484275	-0.000156767	0.434635	0.54775	-0.376398	-0.429336	0.132777	-0.170814	-0.141492	0.18513	-0.401944	-0.0522237	-0.486799	-0.00213913	0.102023	-0.230274	0.180492	0.011593	0.457832	-0.0909925	-0.309166	-0.0230701	-0.359538	-0.322855	0.181925	-0.282912	5.9892e-08	0.179804	0.243173	0.462359	0.278767	0.00924599	3.67624e-07	0.469752	0.735766	0.999129	0.00143757	3.18006e-05	0.00648317	0.00166734
ENSG00000149636.15	black	0.376731	-0.197682	0.0252136	0.0836356	0.0590252	0.427645	0.0565953	-0.427184	-0.343292	0.421525	-0.270148	0.502193	0.241956	0.360932	-0.431784	0.0520184	0.32821	-0.459205	0.350755	-0.25467	0.427251	-0.296054	0.0456922	-0.173383	-0.331367	0.141078	0.448176	0.157261	0.0983524	-0.393472	0.265077	0.0938127	-0.329665	0.110591	0.00643222	0.164377	0.860588	0.55956	0.680755	0.00174725	0.693236	0.00176965	0.0136526	0.00206581	0.055209	0.00017342	0.0871556	0.00926739
ENSG00000149646.12	black	0.197698	-0.00633995	-0.0521661	0.175358	-0.0533559	0.0940709	-0.21125	-0.154951	0.162832	0.087082	0.198582	0.258029	0.167616	-0.0787296	-0.0136588	-0.0695445	-0.0575009	0.0535982	0.045274	-0.199615	-0.0473434	0.0248735	-0.10638	-0.225422	0.00312324	0.127845	0.146538	0.0126855	0.146567	-0.166277	0.107833	0.190507	-0.042037	0.038475	0.164342	0.964781	0.716192	0.218388	0.71	0.511435	0.13673	0.277607	0.253593	0.543434	0.162427	0.0675342	0.239721	0.582898
ENSG00000150054.18	black	0.21716	-0.247741	0.108591	0.171285	0.211836	0.457694	0.127403	-0.265491	-0.531406	0.391818	-0.402149	0.270484	-0.00927217	0.450661	-0.467838	-0.179739	0.446218	-0.536505	0.358487	-0.044843	0.190217	-0.342169	0.223321	0.0998322	-0.362836	0.0267478	0.407902	0.29093	-0.100541	-0.321347	0.227174	-0.305559	0.0191012	0.0462857	0.12584	0.079636	0.448142	0.22944	0.13562	0.000732948	0.37297	0.0597098	6.01066e-05	0.00446303	0.00344094	0.054895	0.948511	0.000904641
ENSG00000150456.10	black	0.59027	0.362627	0.388836	0.148136	0.343544	0.414385	-0.353898	0.303553	-0.0574928	-0.20791	0.18297	0.399325	-0.134818	-0.332594	0.270116	-0.214287	0.0471073	0.220258	-0.412031	0.213571	-0.210147	-0.264111	0.325146	0.0134252	0.353224	-0.257479	0.501194	-0.208635	-0.385344	-0.25672	-0.435036	-0.188701	0.0120203	-0.448876	5.1414e-06	0.00891882	0.00480382	0.299542	0.0135792	0.00250179	0.0108429	0.0303538	0.688616	0.14319	0.198738	0.00369752	0.345558	0.0170959
ENSG00000150540.14	black	0.364696	-0.306712	0.055792	0.234723	0.180896	0.489876	-0.161543	-0.282127	-0.390346	0.365314	-0.158388	0.398661	-0.334639	0.288526	-0.456451	-0.336359	0.315768	-0.428606	0.24171	-0.129912	-0.0179684	-0.219847	0.158464	0.00162626	-0.341493	0.073403	0.442891	0.321962	-0.125176	-0.277821	0.131402	-0.339024	0.47477	0.00236486	0.00850878	0.0285879	0.69738	0.0973269	0.203962	0.000263624	0.257423	0.0448789	0.00462849	0.00838941	0.266955	0.00376025	0.016386	0.0400434
ENSG00000150593.18	black	0.425835	-0.317681	0.212689	0.0898003	0.393104	0.740384	0.12433	-0.215585	-0.756865	0.436282	-0.580884	0.440121	-0.212553	0.569651	-0.54031	0.00601857	0.664897	-0.671185	0.229342	0.0755631	0.303058	-0.470007	0.422599	0.297175	-0.465144	-0.0545029	0.63986	0.166949	-0.348819	-0.282865	0.0290588	-0.441833	-0.145503	-0.116284	0.00183659	0.0231076	0.134015	0.530874	0.00432278	5.31276e-10	0.384703	0.128676	1.31473e-10	0.00137215	7.859e-06	0.0012299	0.134271	1.28393e-05
ENSG00000151164.18	black	0.328477	-0.00178623	0.293676	0.377453	0.363863	0.445891	0.0395415	0.013583	-0.403936	0.0830681	-0.259237	0.231652	-0.0421776	0.190628	-0.195544	-0.0845539	0.35519	-0.26316	0.0309833	0.159704	0.127398	-0.366274	0.327533	0.222977	-0.10385	-0.179111	0.414467	0.282023	-0.28653	-0.331525	-0.094672	-0.257665	-0.023462	-0.207879	0.0186048	0.990075	0.0364707	0.00632308	0.00867184	0.0010408	0.78294	0.924632	0.00328691	0.562237	0.0662141	0.101914	0.768856	0.180267
ENSG00000151445.16	black	0.356491	-0.221733	-0.170974	-0.223286	-0.207661	0.269055	-0.062951	-0.511775	-0.162956	0.540633	-0.0704652	0.515412	0.285923	0.291034	-0.4113	0.0588133	0.139591	-0.409839	0.376628	-0.430174	0.32956	-0.0229672	-0.167658	-0.377609	-0.320887	0.394894	0.272777	-0.119293	0.26419	-0.0257989	0.411019	0.149444	-0.477814	0.283654	0.0102372	0.117872	0.2303	0.115255	0.14368	0.0562399	0.66077	0.000123808	0.253226	4.21302e-05	0.623173	0.000108655	0.0419557	0.0382694
ENSG00000151715.7	black	0.361877	0.0178479	-0.00957556	0.0818937	-0.0834018	0.185907	-0.19181	-0.252506	-0.0795896	0.266387	0.022416	0.380781	0.250356	0.0529329	-0.155295	-0.596546	0.00417053	-0.168895	0.256099	-0.257013	0.0973689	-0.105485	-0.0922117	-0.34366	0.0238614	0.170918	0.235782	-0.189373	0.184874	-0.12753	0.260221	0.10917	-0.17934	0.142872	0.00907164	0.901071	0.946829	0.567796	0.560663	0.191503	0.177531	0.0738335	0.578775	0.0588217	0.875928	0.00584075	0.0764084	0.712199
ENSG00000151773.13	black	0.37836	0.159297	0.157018	-0.33224	0.0173776	0.324301	-0.0129905	-0.118986	-0.199996	0.132318	-0.152695	0.342533	0.355261	0.0869009	-0.031853	-0.197624	0.216503	-0.160356	0.088228	-0.0514316	0.255943	-0.266834	0.133829	-0.181409	0.113183	-0.027093	0.345105	-0.535027	-0.0167469	-0.0412034	0.0907393	0.163241	-0.487013	-0.0940447	0.00618834	0.264186	0.271167	0.0172214	0.903665	0.0202495	0.92791	0.405622	0.159394	0.354658	0.284748	0.0138756	0.0105209	0.544276
ENSG00000152234.16	black	0.730295	-0.0802273	-0.0777499	0.0950008	-0.0186789	0.356872	-0.760609	-0.0951769	0.088643	0.229373	0.524799	0.718975	-0.541213	-0.337821	-0.0729771	-0.164345	-0.239962	0.0591838	-0.292695	-0.274414	-0.525877	0.199303	-0.0895434	-0.35316	-0.0702565	0.275416	0.43394	-0.0788746	-0.167513	0.106339	-0.241758	-0.378911	0.181638	-0.0683843	1.18767e-09	0.575727	0.58761	0.507251	0.896489	0.0101507	9.42595e-11	0.50646	0.536204	0.105424	7.70364e-05	2.80949e-09	4.1186e-05	0.0153311
ENSG00000152443.13	black	0.417883	-0.311771	0.034914	-0.0480971	0.074058	0.595183	-0.0476047	-0.493083	-0.468186	0.534312	-0.360235	0.541792	0.124032	0.523216	-0.569801	-0.257815	0.506556	-0.615466	0.51071	-0.278918	0.262345	-0.374988	0.132661	-0.153441	-0.388873	0.152921	0.550038	0.0495096	0.105801	-0.384152	0.382434	-0.014054	-0.130462	0.127456	0.00227892	0.0259387	0.807828	0.737504	0.60552	4.09533e-06	0.740097	0.000236745	0.000530936	5.38016e-05	0.0094141	4.0261e-05	0.385853	8.1695e-05
ENSG00000152527.14	black	0.466516	0.182533	0.166377	0.0931885	0.0889242	0.350526	-0.0184135	-0.154961	-0.195152	0.186081	-0.113281	0.437343	0.473783	0.0668261	-0.0336297	-0.211715	0.180235	-0.152835	0.0761628	-0.0867837	0.322767	-0.296653	0.103655	-0.195871	0.0741733	0.00324861	0.400214	-0.355587	-0.00580485	-0.250137	0.103445	0.17637	-0.597402	-0.0867918	0.000559287	0.19983	0.243263	0.515422	0.534907	0.0116767	0.897951	0.277576	0.169955	0.191081	0.428659	0.00133143	0.000445139	0.64127
ENSG00000152558.15	black	0.577503	-0.22896	0.0912361	-0.010877	0.169146	0.660242	-0.308056	-0.29718	-0.443047	0.475373	-0.128176	0.621561	-0.288243	0.245494	-0.428001	-0.261303	0.364863	-0.440422	0.176205	-0.18051	-0.120375	-0.272048	0.201977	-0.12916	-0.290904	0.120847	0.644217	0.0611082	-0.188247	-0.240434	0.0965779	-0.397966	0.140106	-0.0572144	9.12798e-06	0.10607	0.524299	0.939615	0.235396	1.3563e-07	0.0278632	0.0341937	0.00113049	0.000423176	0.370056	1.12921e-06	0.040248	0.082494
ENSG00000153157.13	black	0.271926	-0.0839917	0.108888	0.325153	0.22654	0.277726	-0.0359882	-0.0605706	-0.258374	0.184668	-0.103369	0.24252	-0.25772	0.0869543	-0.197024	0.105249	0.147836	-0.197285	-0.0631359	0.00719264	0.0575194	-0.126929	0.131404	0.108001	-0.200497	0.0163725	0.287836	0.424121	-0.22071	-0.234054	-0.104318	-0.314591	0.0848006	-0.0776615	0.0535639	0.557884	0.446895	0.0199045	0.109916	0.0484733	0.802033	0.672861	0.0671547	0.194531	0.470394	0.0863994	0.0678748	0.544027
ENSG00000153363.12	black	0.451814	0.328223	0.282932	0.156976	0.154666	0.225431	-0.204922	0.0802909	0.0402839	-0.130523	0.163865	0.296135	0.169412	-0.228833	0.15832	-0.260442	0.00483348	0.151157	-0.14778	0.0284749	0.0384367	-0.20864	0.143363	-0.146553	0.307798	-0.121021	0.298806	-0.0728721	-0.0925073	-0.257125	-0.122513	0.133376	-0.0645445	-0.244441	0.000874241	0.0187015	0.0442455	0.271299	0.278502	0.111714	0.149157	0.575424	0.778966	0.361283	0.250555	0.03486	0.23465	0.10627
ENSG00000154079.6	black	0.586778	0.364988	0.52891	0.290297	0.483566	0.552367	-0.176438	0.2443	-0.225993	-0.19853	-0.0581769	0.359335	0.0489471	-0.138799	0.17253	-0.138198	0.292552	0.0669939	-0.300306	0.268988	0.00126219	-0.502354	0.464094	0.136598	0.284912	-0.400788	0.613804	-0.010387	-0.413449	-0.568048	-0.382939	-0.120776	-0.142893	-0.515012	6.03006e-06	0.00845231	6.6055e-05	0.0387842	0.000324729	2.64053e-05	0.21552	0.0840448	0.1108	0.162539	0.685103	0.00960662	0.733035	0.331366
ENSG00000154240.17	black	0.410743	0.124617	0.346065	0.132656	0.333394	0.489492	0.115851	-0.0620559	-0.387467	0.0636582	-0.304269	0.359215	0.187131	0.186854	-0.129725	-0.0713918	0.413302	-0.239009	0.0262536	0.108917	0.373587	-0.485107	0.344531	0.0755142	-0.0132837	-0.192397	0.526035	-0.00390674	-0.229254	-0.503372	-0.0718549	0.0025649	-0.151934	-0.266088	0.0027542	0.383599	0.0128637	0.353418	0.016815	0.000267017	0.41819	0.665306	0.0049678	0.657194	0.029946	0.00963248	0.188543	0.18921
ENSG00000154330.13	black	0.33356	0.0100106	-0.0693052	0.0167524	-0.164269	0.1481	-0.185569	-0.296707	-0.0343315	0.261058	0.030932	0.402249	0.450544	0.0462391	-0.119102	-0.478473	-0.0176475	-0.146479	0.283832	-0.289044	0.158737	-0.0935751	-0.143157	-0.414964	0.0212331	0.18588	0.210578	-0.458699	0.244331	-0.0626752	0.300426	0.243728	-0.430199	0.165315	0.0167572	0.944417	0.628918	0.907115	0.249372	0.299662	0.192326	0.0344938	0.810975	0.0642653	0.829398	0.00343217	0.00090778	0.747302
ENSG00000154898.15	black	0.292751	-0.00203232	0.0808411	-0.138809	0.0325216	0.269343	-0.0913009	-0.102666	-0.214067	0.18615	-0.0935626	0.234127	0.0529244	0.129738	-0.155072	-0.437061	0.175906	-0.217762	0.111372	-0.0350177	0.0841821	-0.119433	0.0998854	-0.0706009	-0.00834816	0.0338273	0.232546	-0.295606	-0.0799179	0.10114	0.0879442	-0.125049	-0.103316	-0.0225308	0.0370922	0.988707	0.5728	0.331334	0.820771	0.0559668	0.524003	0.473436	0.131454	0.190912	0.51373	0.0982038	0.712243	0.364203
ENSG00000154957.14	black	0.323675	-0.222349	-0.317236	-0.159965	-0.371396	0.100811	-0.253232	-0.538579	0.112681	0.513867	0.162612	0.573994	0.262729	0.0996643	-0.319002	-0.028544	-0.12626	-0.222728	0.350991	-0.595794	0.125867	0.140577	-0.388191	-0.602757	-0.248795	0.490335	0.194618	-0.0650389	0.454825	-0.0471294	0.410921	0.302551	-0.384377	0.390637	0.0205063	0.116828	0.0233113	0.262163	0.00729073	0.481506	0.0729806	4.56389e-05	0.431128	0.000114869	0.254245	1.06427e-05	0.0625164	0.486531
ENSG00000155287.11	black	0.420635	0.236579	0.0158693	-0.036483	-0.100251	0.0867165	-0.426469	-0.0261254	0.326813	0.023697	0.382147	0.434828	0.0801513	-0.356794	0.200438	-0.143997	-0.248757	0.294413	-0.169202	-0.227754	-0.169073	0.0385745	-0.146701	-0.428356	0.295999	0.124589	0.24608	-0.113289	0.138265	-0.235219	-0.0438171	0.283947	0.00563455	-0.0710674	0.00211617	0.0946327	0.911991	0.799367	0.483958	0.545134	0.00180483	0.8556	0.0192462	0.868898	0.00565223	0.00142975	0.57609	0.0101683
ENSG00000155729.13	black	0.478849	0.0771219	0.228451	0.173931	0.229415	0.414197	-0.202336	0.00395349	-0.265888	0.132814	-0.0233925	0.37975	-0.103757	-0.0265563	-0.0921816	0.17194	0.140822	-0.141869	-0.113087	0.00794542	-0.00741734	-0.244004	0.177615	-0.0164509	-0.0447489	-0.0733658	0.437395	0.238982	-0.256493	-0.292786	-0.148565	-0.281999	-0.208204	-0.196912	0.000378511	0.59064	0.106869	0.222218	0.105357	0.00251433	0.15447	0.978034	0.0593152	0.352841	0.870568	0.00598655	0.46872	0.853244
ENSG00000156709.14	black	0.734783	0.137955	0.158747	0.113341	0.176428	0.418821	-0.552028	0.11702	-0.0416077	0.0584668	0.300781	0.617101	-0.37197	-0.317498	0.0811241	-0.133599	-0.098615	0.0999874	-0.414577	-0.0172387	-0.324321	-0.0302118	0.1211	-0.143433	0.109712	0.0343004	0.507701	-0.167941	-0.336199	-0.0591346	-0.387123	-0.335861	-0.0439872	-0.279125	8.34117e-10	0.334346	0.265859	0.428417	0.215547	0.00222225	2.67711e-05	0.413478	0.771894	0.683616	0.0319772	1.4157e-06	0.00719393	0.023191
ENSG00000156973.14	black	0.356617	-0.263665	-0.188817	-0.11782	-0.148483	0.277785	-0.150217	-0.413638	-0.0891463	0.455137	0.0160684	0.510151	0.0273201	0.190167	-0.314038	0.157581	0.0758403	-0.29119	0.206204	-0.368547	0.153689	0.0398903	-0.149595	-0.281679	-0.339583	0.325716	0.28723	-0.0683563	0.16456	-0.0427644	0.2266	0.0558961	-0.268839	0.204906	0.0102085	0.0615536	0.184521	0.410272	0.2984	0.0484234	0.29273	0.00255182	0.533883	0.000791661	0.910892	0.000131174	0.849072	0.181343
ENSG00000157895.11	black	0.634865	0.339753	0.252995	0.221195	0.197833	0.304355	-0.529505	0.202731	0.137794	-0.128608	0.42473	0.544844	-0.0950982	-0.509894	0.267869	0.209209	-0.194179	0.321218	-0.479868	0.00958381	-0.299657	-0.083845	0.099122	-0.232933	0.283453	-0.0767775	0.4768	0.0141119	-0.258541	-0.274083	-0.449696	-0.135002	-0.216144	-0.335611	5.6302e-07	0.0147194	0.0732575	0.118789	0.164049	0.0298974	6.45882e-05	0.153649	0.334917	0.368429	0.00189309	3.56986e-05	0.506813	0.000132379
ENSG00000158483.16	black	0.329919	0.0286485	0.0575397	0.23668	0.0609337	0.203986	-0.214423	-0.151248	-0.0381084	0.107547	0.137452	0.340654	-0.0387247	-0.10763	-0.0818948	0.0604782	-0.0124112	-0.0340628	-0.0381569	-0.165235	-0.0238124	-0.109485	-0.00497552	-0.217007	-0.0471296	0.0384067	0.282515	0.225025	-0.0550299	-0.300289	-0.0300277	-0.0538818	0.0929329	-0.0639223	0.0180641	0.841825	0.688375	0.0944878	0.671011	0.151065	0.130799	0.289392	0.790626	0.452544	0.336128	0.0144412	0.787318	0.452194
ENSG00000158623.14	black	0.514024	0.40246	0.458609	0.17782	0.457975	0.373533	-0.314761	0.529614	-0.0908584	-0.330214	0.156164	0.201251	-0.391896	-0.380278	0.367293	-0.212542	0.0345006	0.296128	-0.62075	0.431488	-0.351305	-0.20378	0.430746	0.263692	0.397051	-0.373801	0.420782	-0.151851	-0.602894	-0.137573	-0.652817	-0.447337	0.123862	-0.562858	0.000114225	0.00341372	0.000712925	0.211891	0.000726747	0.00693569	0.0244723	6.43239e-05	0.526025	0.0179551	0.273815	0.156739	0.00445447	0.00591146
ENSG00000158985.13	black	0.186432	-0.490903	-0.0245964	-0.119899	0.220711	0.487451	-0.0430005	-0.1556	-0.539178	0.404095	-0.330361	0.229198	-0.658411	0.445394	-0.515656	0.113527	0.424996	-0.541552	0.117154	0.02886	-0.12272	-0.0863827	0.252741	0.319742	-0.55738	0.0915615	0.343071	0.243751	-0.324772	0.112533	-0.0426398	-0.675784	0.218542	0.0164984	0.190228	0.00025473	0.863969	0.402003	0.119619	0.000285747	0.764474	0.275575	4.45892e-05	0.00327343	0.017901	0.105697	1.5098e-07	0.00105599
ENSG00000159199.14	black	0.675181	0.458159	0.21075	0.0700597	0.0842813	0.213269	-0.642697	0.221699	0.308218	-0.173721	0.583071	0.565952	-0.0682167	-0.653313	0.408858	0.055351	-0.328886	0.473354	-0.552459	-0.0565551	-0.398398	-0.0132596	0.00833769	-0.385751	0.456799	-0.0232898	0.411671	-0.186205	-0.172639	-0.240025	-0.428422	0.00345828	-0.168873	-0.338722	5.49886e-08	0.000722703	0.137683	0.625179	0.556522	0.132934	3.67945e-07	0.11793	0.0277768	0.222784	7.12764e-06	1.50329e-05	0.63433	2.0272e-07
ENSG00000159228.13	black	0.561769	-0.0187072	-0.0364785	0.0462533	-0.0166738	0.272036	-0.638057	-0.0924982	0.104564	0.225089	0.446324	0.593293	-0.455092	-0.309063	-0.0495211	-0.160981	-0.209212	0.0938427	-0.190184	-0.26505	-0.472321	0.121427	-0.0848616	-0.376167	0.00736645	0.243926	0.388497	0.118464	-0.0767324	-0.0706047	-0.135688	-0.280819	0.331423	-0.0388793	1.79278e-05	0.896333	0.799391	0.747227	0.907549	0.0534638	4.74083e-07	0.518552	0.465249	0.112273	0.00102775	4.47186e-06	0.000792719	0.0273302
ENSG00000159231.6	black	0.427172	-0.0378796	0.0306776	-0.111671	0.0105348	0.302626	-0.298465	-0.19838	-0.106863	0.245418	0.119802	0.491178	-0.237632	-0.0464076	-0.20753	0.070262	0.016114	-0.146183	-0.000493239	-0.231908	-0.0722514	-0.0699757	-0.0068437	-0.267971	-0.116406	0.159604	0.392286	0.231812	-0.0317666	-0.177909	-0.0287191	-0.185346	0.152704	-0.00264813	0.00177022	0.791855	0.83078	0.435296	0.941511	0.0308893	0.0333887	0.162863	0.455439	0.0825914	0.402386	0.000252389	0.0931308	0.746411
ENSG00000159596.7	black	0.488282	-0.234765	0.120033	0.21051	0.259195	0.555592	-0.215536	-0.235146	-0.359104	0.26437	-0.0994206	0.472587	-0.289459	0.233552	-0.376519	-0.306888	0.383492	-0.354403	0.0884905	-0.062502	-0.0154957	-0.252143	0.260039	0.0457405	-0.294524	0.031856	0.507612	0.0895459	-0.237685	-0.300156	-0.000920831	-0.309467	0.276047	-0.133502	0.000277986	0.0972649	0.401473	0.138142	0.0662598	2.31521e-05	0.128764	0.0967075	0.00965663	0.0608368	0.487603	0.00046234	0.0393756	0.0990567
ENSG00000159713.11	black	0.453186	-0.238982	-0.338832	0.168565	-0.287632	0.0803255	-0.573907	-0.425917	0.184739	0.400387	0.471407	0.603351	-0.112133	-0.174759	-0.21911	-0.247284	-0.31294	-0.060115	0.0651881	-0.528682	-0.269173	0.303591	-0.375069	-0.561039	-0.235735	0.483903	0.165925	-0.108398	0.205467	0.0926102	0.172584	-0.0619614	0.0465852	0.264986	0.000839252	0.0912321	0.0150083	0.237032	0.0406923	0.575258	1.06834e-05	0.00183246	0.194358	0.00359917	0.000479897	2.78226e-06	0.433385	0.219989
ENSG00000159905.14	black	0.366697	0.103035	0.230005	-0.00305937	0.210009	0.410443	-0.145328	-0.00452239	-0.208991	0.0153845	-0.0764349	0.27328	0.0216861	0.0123107	-0.0125294	-0.0445448	0.263289	-0.0951679	-0.119948	0.057492	-0.0653702	-0.270416	0.258425	0.0181155	0.0461813	-0.157276	0.4027	-0.179887	-0.237333	-0.178442	-0.139728	-0.080077	-0.159301	-0.260585	0.00812773	0.471836	0.104441	0.983001	0.139105	0.00277598	0.308901	0.974874	0.141075	0.91467	0.593962	0.0523387	0.879938	0.931674
ENSG00000159915.12	black	0.423852	0.258152	0.255245	0.135152	0.200265	0.27609	-0.154916	0.0850228	-0.0898963	-0.0737761	-0.0229756	0.330424	0.211085	-0.123652	0.135933	-0.275684	0.0854707	0.0668876	-0.126665	0.0696454	0.0715164	-0.306211	0.179529	-0.0866231	0.244498	-0.136141	0.367458	-0.267728	-0.130281	-0.330196	-0.13825	0.119537	-0.315	-0.248144	0.00193903	0.0673981	0.0706541	0.344352	0.158822	0.0498679	0.277717	0.553043	0.530433	0.606898	0.872856	0.0178778	0.137044	0.387322
ENSG00000160050.14	black	0.535638	0.492303	0.394254	0.028784	0.276615	0.293228	-0.302178	0.363908	0.0764245	-0.247291	0.283934	0.361472	-0.0605485	-0.476899	0.386021	0.338955	-0.0803433	0.359363	-0.556536	0.200453	-0.173741	-0.181264	0.242827	-0.0419324	0.434608	-0.240464	0.424636	0.0495987	-0.36275	-0.240751	-0.501184	-0.0798851	-0.195804	-0.468258	5.11322e-05	0.000243042	0.00420062	0.841086	0.0494165	0.0367711	0.0311503	0.00866306	0.594013	0.0802026	0.0434674	0.00915519	0.672973	0.000403011
ENSG00000160183.15	black	0.317861	0.0563553	0.20952	-0.0547775	0.253825	0.329717	-0.092066	0.153086	-0.144428	-0.0732941	-0.0512159	0.235133	-0.363171	-0.0461119	0.0259172	0.0432159	0.14964	0.00631656	-0.274118	0.171857	-0.0523932	-0.173681	0.258214	0.17946	0.0365632	-0.161687	0.345716	0.0594794	-0.309762	-0.205084	-0.330769	-0.205243	0.226301	-0.290126	0.0230255	0.694473	0.140048	0.702626	0.0722883	0.0181391	0.520516	0.283502	0.311936	0.609256	0.721151	0.0967271	0.00880935	0.747974
ENSG00000160310.18	black	0.509104	0.364415	0.425317	0.192631	0.315071	0.418754	-0.0938597	0.112028	-0.145896	-0.0500196	-0.0323025	0.422525	0.255133	-0.150694	0.115665	0.345168	0.172275	0.0571097	-0.1728	0.0975007	0.181178	-0.44197	0.267276	-0.0783506	0.239328	-0.228714	0.54809	0.259033	-0.19565	-0.602107	-0.207167	0.0847213	-0.371357	-0.347466	0.000136137	0.00856339	0.00186285	0.175647	0.0243243	0.00222624	0.512388	0.433819	0.306993	0.727409	0.82196	0.00201047	0.0707812	0.291181
ENSG00000160791.13	black	0.264388	0.0219479	0.151011	0.414774	0.262328	0.269851	-0.119326	0.0888286	-0.201181	-0.0198145	-0.0451473	0.211085	-0.0345147	-0.0533452	0.0396243	0.0995835	0.111856	-0.0222997	-0.20197	0.142547	-0.0912062	-0.187035	0.200568	0.12565	-0.0582695	-0.154132	0.294617	-0.112116	-0.30271	-0.201672	-0.24977	-0.236975	-0.305409	-0.234472	0.0608187	0.878499	0.290157	0.00247611	0.0629325	0.0554877	0.404272	0.535348	0.156886	0.890233	0.753078	0.137045	0.809985	0.710055
ENSG00000160799.11	black	0.719409	0.311278	0.0804644	0.193124	-0.0100235	0.203173	-0.679022	0.031908	0.322705	-0.00916462	0.599977	0.6722	-0.0431273	-0.587522	0.256374	-0.00842646	-0.372615	0.366446	-0.425319	-0.231058	-0.317928	0.0788117	-0.123825	-0.497328	0.300905	0.127556	0.411939	-0.103344	-0.0494786	-0.180504	-0.296039	0.0760649	-0.141509	-0.192183	2.72048e-09	0.0261878	0.574595	0.174522	0.944346	0.152736	4.32318e-08	0.824099	0.0209098	0.949108	3.26831e-06	6.61176e-08	0.763799	5.82948e-06
ENSG00000160818.16	black	0.778762	0.523521	0.412555	0.207249	0.324999	0.42527	-0.510927	0.331992	0.06665	-0.201291	0.332787	0.599414	-0.0338611	-0.539115	0.396012	-0.0784098	-0.101731	0.371558	-0.584817	0.145697	-0.251556	-0.247734	0.250909	-0.165792	0.484538	-0.21149	0.61197	-0.221076	-0.380636	-0.361948	-0.541518	-0.0905453	-0.239379	-0.509695	1.71708e-11	8.0777e-05	0.00262591	0.144494	0.0199662	0.00186524	0.000127608	0.01731	0.642151	0.156655	0.0170278	3.35662e-06	0.813518	4.46983e-05
ENSG00000161526.15	black	0.332754	-0.22957	-0.444256	-0.19773	-0.502424	-0.0444366	-0.393634	-0.544312	0.314613	0.477155	0.356929	0.590284	0.151112	-0.0553301	-0.228928	-0.0136135	-0.331156	-0.0772491	0.245645	-0.684005	0.0466634	0.325583	-0.537917	-0.705457	-0.202269	0.603243	0.0581823	-0.186551	0.526464	0.102713	0.392415	0.406956	-0.216705	0.423653	0.0170396	0.105116	0.00109154	0.164273	0.000172038	0.756845	0.00426616	3.64575e-05	0.0245429	0.000399718	0.0101378	5.13826e-06	0.289831	0.699766
ENSG00000161800.13	black	0.268435	-0.0165081	0.136771	-0.207065	0.181854	0.378691	0.00234115	0.0491774	-0.28521	0.0860612	-0.166101	0.216031	-0.188898	0.125244	-0.0467834	0.198844	0.27123	-0.151366	-0.133581	0.136094	0.0225261	-0.188783	0.254709	0.179444	-0.0829473	-0.102671	0.333036	-0.196886	-0.286519	-0.0666458	-0.146869	-0.232639	-0.0228516	-0.22307	0.0568319	0.908464	0.338551	0.144859	0.201539	0.00613968	0.986991	0.731826	0.0424925	0.548187	0.244056	0.127868	0.184328	0.381192
ENSG00000161980.5	black	0.563075	0.209917	0.422431	0.530657	0.476332	0.489975	-0.237033	0.166914	-0.235319	-0.0245939	0.0289194	0.429731	-0.198728	-0.157234	-0.00155554	0.0366335	0.165817	-0.00108148	-0.265676	0.155713	-0.107265	-0.352702	0.345658	0.0927953	0.0893005	-0.195997	0.576263	0.52234	-0.385651	-0.535675	-0.349268	-0.322839	0.0773881	-0.364363	1.69727e-05	0.139281	0.0020156	6.18371e-05	0.000410394	0.000262748	0.0939832	0.241725	0.0964555	0.863982	0.840348	0.00164917	0.162112	0.270501
ENSG00000161981.10	black	0.511031	-0.0228223	-0.00581078	0.258594	0.0160212	0.267121	-0.573536	-0.149368	0.0505023	0.106068	0.363106	0.490618	-0.166749	-0.226903	-0.0554028	-0.432897	-0.10729	0.0331878	-0.0804919	-0.211521	-0.340065	0.017317	-0.0338954	-0.323644	0.00142578	0.119338	0.324309	-0.184442	-0.0541611	-0.0352282	-0.0631394	-0.134553	0.184127	-0.0692249	0.000127137	0.873697	0.967719	0.0669145	0.911153	0.0581019	1.08571e-05	0.295496	0.724881	0.458821	0.00882242	0.000257169	0.242196	0.109332
ENSG00000162222.14	black	0.347723	-0.131004	0.130354	0.380287	0.263213	0.386195	-0.107192	-0.0932288	-0.318953	0.19139	-0.0347553	0.330011	-0.308295	0.0951653	-0.270192	-0.088883	0.224647	-0.241017	-0.0323861	0.0312164	-0.0385458	-0.153136	0.212057	0.0916131	-0.237112	0.00527579	0.368679	0.304215	-0.32039	-0.129574	-0.103979	-0.416105	0.30141	-0.152883	0.0124109	0.359501	0.36191	0.00591018	0.0620172	0.00512447	0.454045	0.51524	0.0225333	0.178501	0.808686	0.0180302	0.0277358	0.506512
ENSG00000162377.6	black	0.577103	0.162326	0.22195	0.214848	0.268402	0.409997	-0.386961	0.170231	-0.0932894	-0.0234156	0.204053	0.46613	-0.268669	-0.253828	0.120163	-0.162226	0.0203544	0.108865	-0.390596	0.110097	-0.282608	-0.133867	0.223459	-0.00603964	0.128566	-0.0940012	0.484069	-0.182736	-0.378926	-0.143789	-0.371687	-0.315893	0.00694464	-0.358728	9.28999e-06	0.255093	0.117504	0.130019	0.0568634	0.00280857	0.00502959	0.232364	0.514965	0.870441	0.150928	0.000566033	0.0566078	0.072285
ENSG00000162384.14	black	0.654153	0.304598	0.383643	0.321047	0.374468	0.45401	-0.334114	0.219856	-0.0940363	-0.111086	0.184478	0.47597	-0.143378	-0.291607	0.180737	-0.0440852	0.0773115	0.149824	-0.41017	0.165235	-0.147738	-0.252231	0.307868	0.0066582	0.232462	-0.204818	0.549254	-0.0631711	-0.407353	-0.283855	-0.43319	-0.197842	-0.083579	-0.439998	1.93176e-07	0.0297598	0.00545182	0.0216148	0.0067851	0.00081883	0.0165659	0.121094	0.511592	0.43772	0.194998	0.000415176	0.315504	0.0378733
ENSG00000162441.12	black	0.453944	-0.0224297	0.182046	0.0644317	0.288297	0.471074	-0.321913	0.134608	-0.320142	0.0416309	-0.0595332	0.307151	-0.398573	-0.0302605	-0.023935	-0.186593	0.194776	-0.117919	-0.281995	0.16082	-0.270374	-0.146868	0.301317	0.170361	-0.0479398	-0.158102	0.42859	-0.321727	-0.476932	0.129103	-0.362299	-0.496018	-0.0920772	-0.296355	0.000820461	0.875853	0.201055	0.653291	0.0402093	0.000484974	0.0212441	0.346315	0.022008	0.771771	0.678156	0.0283494	0.00376859	0.833048
ENSG00000162594.15	black	0.368284	0.217793	0.277634	0.27671	0.248309	0.337637	-0.0171273	0.0416669	-0.231418	-0.0347132	-0.165396	0.290219	0.406736	-0.0123127	0.0923051	-0.0779826	0.217359	-0.0524506	-0.0855301	0.122662	0.173401	-0.378875	0.245946	-0.00176247	0.12332	-0.226445	0.39729	-0.388469	-0.202238	-0.292022	-0.136818	0.0720364	-0.658742	-0.262046	0.00783631	0.124713	0.0485505	0.0493354	0.0789261	0.0153903	0.905046	0.771579	0.102269	0.808913	0.246092	0.0388387	0.00305767	0.931662
ENSG00000162885.13	black	0.445202	-0.384136	-0.0381602	-0.0636148	0.0415251	0.569528	-0.00106106	-0.554127	-0.500948	0.64171	-0.308489	0.585948	-0.0450643	0.496322	-0.653246	0.130293	0.43255	-0.667254	0.426587	-0.331441	0.349502	-0.246433	0.0648756	-0.153464	-0.540251	0.265528	0.520755	0.312588	0.022667	-0.239044	0.345509	-0.16593	-0.0983444	0.16764	0.00106192	0.00538723	0.790348	0.657413	0.772335	1.29075e-05	0.994104	2.45808e-05	0.000181052	3.88471e-07	0.0276331	6.26109e-06	0.753518	0.000212153
ENSG00000162929.13	black	0.188468	-0.227684	0.108334	0.243872	0.210588	0.415275	0.123857	-0.262165	-0.493506	0.274525	-0.343966	0.186396	-0.0486229	0.370354	-0.389355	-0.0993192	0.419345	-0.467034	0.255396	-0.0115319	0.217707	-0.323265	0.223447	0.141822	-0.342632	-0.0521454	0.322527	0.211305	-0.170508	-0.262729	0.17314	-0.221057	0.198642	-0.0512521	0.185347	0.108085	0.449222	0.0846059	0.137993	0.00244334	0.386528	0.0631018	0.000233393	0.051232	0.0134572	0.190316	0.734738	0.00746965
ENSG00000163170.12	black	0.627414	0.304092	0.234992	-0.0520573	0.122592	0.404479	-0.366275	0.00698577	-0.0562099	0.0364101	0.182546	0.544602	0.192258	-0.23929	0.130841	-0.0347623	0.0258082	0.0655312	-0.218595	-0.0684102	-0.059297	-0.230633	0.12492	-0.288668	0.223235	-0.0553628	0.524147	-0.306064	-0.152268	-0.273286	-0.165145	-0.0401451	-0.419189	-0.253298	8.34707e-07	0.0300463	0.096932	0.716759	0.391434	0.00324126	0.00820694	0.961196	0.695223	0.79976	0.199798	3.60419e-05	0.176502	0.0908036
ENSG00000163449.11	black	0.451712	0.0822005	0.0134878	-0.280639	-0.0986109	0.256049	-0.21711	-0.201779	-0.0388459	0.251365	0.0110495	0.478438	0.209132	-0.00385373	-0.0623229	-0.0366429	0.0138556	-0.109378	0.0681242	-0.261675	0.130929	-0.120934	-0.0801148	-0.350348	0.0461381	0.153609	0.331166	-0.260897	0.144322	-0.184695	0.108833	0.1977	-0.451325	0.0459377	0.000876897	0.566342	0.925158	0.0460686	0.491173	0.0697414	0.125929	0.155631	0.786668	0.0751913	0.938659	0.000383562	0.140801	0.978588
ENSG00000163512.14	black	0.215604	-0.495114	-0.059848	-0.127133	0.0787472	0.517878	-0.00551618	-0.431175	-0.539332	0.553275	-0.350334	0.309987	-0.309291	0.569736	-0.646032	-0.268079	0.505156	-0.665826	0.443537	-0.177819	0.0454549	-0.183645	0.162403	0.0564936	-0.54936	0.178588	0.378743	0.147444	-0.0760949	-0.0334055	0.324079	-0.39445	0.330242	0.137865	0.12864	0.000221039	0.676548	0.373994	0.582813	9.93667e-05	0.969355	0.00158412	4.43233e-05	2.54488e-05	0.0117258	0.0268483	0.0272108	1.27929e-05
ENSG00000163528.13	black	0.694056	0.225875	0.300333	0.247644	0.264401	0.514924	-0.470843	0.00897992	-0.153755	0.0332353	0.154548	0.587396	0.0352224	-0.214021	0.0422499	-0.196206	0.10582	0.00784466	-0.216762	-0.0204345	-0.193204	-0.312032	0.221955	-0.2137	0.145562	-0.10763	0.615862	-0.151391	-0.274656	-0.388374	-0.24466	-0.184685	-0.232894	-0.32004	1.62727e-08	0.11099	0.0322467	0.0797575	0.0608057	0.000110583	0.000488512	0.950132	0.281377	0.816905	0.278872	5.86319e-06	0.806163	0.131539
ENSG00000163605.14	black	0.42826	-0.611601	-0.180454	-0.10685	-0.0168234	0.636653	-0.174959	-0.611739	-0.559902	0.764127	-0.298818	0.613728	-0.282496	0.593063	-0.771667	-0.216176	0.464615	-0.775998	0.501482	-0.380823	0.0402614	-0.135132	0.0491579	-0.142655	-0.694089	0.346057	0.53169	0.0217878	0.000774009	-0.0030823	0.376404	-0.389633	0.0248739	0.2468	0.00171782	1.86215e-06	0.20509	0.455496	0.906723	5.11456e-07	0.219456	1.84948e-06	1.93784e-05	6.8576e-11	0.0331702	1.6759e-06	0.0445874	4.51985e-06
ENSG00000163687.13	black	0.534009	0.218757	0.267616	-0.0362589	0.216984	0.39002	-0.331663	0.161343	-0.103554	-0.0509974	0.165896	0.365281	-0.245532	-0.214077	0.0991635	-0.169046	0.0433893	0.0681448	-0.283481	0.0990204	-0.23126	-0.14955	0.229429	-0.0284207	0.196518	-0.118782	0.419458	-0.110099	-0.308375	-0.101411	-0.291682	-0.296065	0.10617	-0.288205	5.44298e-05	0.123011	0.0576212	0.800574	0.126154	0.0046659	0.0174278	0.25802	0.469594	0.722292	0.244647	0.00839581	0.0824446	0.131436
ENSG00000163803.13	black	0.42335	0.0534707	0.0308893	0.305228	0.00203319	0.193294	-0.245431	-0.160711	-0.00847625	0.155292	0.102677	0.398948	0.162811	-0.0385632	-0.068257	-0.706808	-0.0403173	-0.0513216	0.128324	-0.177861	0.0581515	-0.102702	-0.0546033	-0.269642	0.0823936	0.0993114	0.256691	-0.204049	0.099414	-0.21196	0.122939	0.105925	-0.0139061	0.0396112	0.0019658	0.709404	0.82963	0.0294069	0.988702	0.174137	0.0825749	0.259913	0.952926	0.276537	0.473388	0.00373303	0.253657	0.788185
ENSG00000163832.16	black	0.544193	0.674158	0.569897	0.185429	0.443726	0.309131	-0.275612	0.519026	0.0801593	-0.453128	0.2544	0.290059	0.0426138	-0.564352	0.53853	0.215474	-0.0282155	0.483765	-0.675622	0.363784	-0.180193	-0.335267	0.391995	0.0537947	0.596566	-0.407636	0.471884	-0.0131407	-0.458768	-0.457243	-0.628066	-0.0447692	-0.203614	-0.647125	3.66298e-05	5.85924e-08	1.27046e-05	0.192667	0.00110848	0.0272945	0.0502812	9.52919e-05	0.576052	0.000840695	0.0716226	0.0389512	0.766533	1.60848e-05
ENSG00000163866.9	black	0.426518	-0.058992	-0.0827707	0.132474	-0.094576	0.18028	-0.393143	-0.294982	0.04271	0.281292	0.234981	0.482498	0.0292388	-0.0603355	-0.166284	-0.186912	-0.0852142	-0.0944253	0.0864758	-0.354875	-0.0434688	0.0307708	-0.162754	-0.400851	-0.0971194	0.26669	0.258646	0.00291209	0.132809	-0.176742	0.129938	0.0210864	-0.0684489	0.107847	0.00180239	0.680925	0.563643	0.354085	0.50916	0.205533	0.00431867	0.0356081	0.76602	0.0455432	0.0969495	0.000336261	0.838608	0.674059
ENSG00000163882.9	black	0.656623	0.609664	0.478774	0.266509	0.335072	0.374059	-0.350245	0.339724	0.10345	-0.310604	0.258071	0.469535	0.187852	-0.500897	0.469842	-0.120025	-0.0364297	0.4136	-0.493351	0.185971	-0.151592	-0.369258	0.28252	-0.142629	0.58228	-0.340477	0.564998	-0.18588	-0.275759	-0.54974	-0.463096	0.147797	-0.252686	-0.537373	1.67519e-07	2.04836e-06	0.000379431	0.0587015	0.0162388	0.00685061	0.0117485	0.0147283	0.470042	0.0265308	0.0674873	0.000509005	0.186815	0.00018137
ENSG00000163961.4	black	0.297168	-0.261401	0.0356142	0.177328	0.233678	0.394897	-0.12108	-0.0671884	-0.336669	0.260375	-0.111206	0.290622	-0.52468	0.171882	-0.284738	0.190454	0.222902	-0.287107	-0.0890173	0.0186046	-0.120024	-0.060019	0.181267	0.198497	-0.356874	0.0487109	0.345949	0.313402	-0.321463	-0.047674	-0.164427	-0.514421	0.175922	-0.0867172	0.0342012	0.0639027	0.80405	0.213179	0.0988686	0.00413372	0.397349	0.639459	0.0157062	0.0649904	0.437219	0.0385563	7.73794e-05	0.227797
ENSG00000164011.18	black	0.563302	0.350594	0.21951	-0.0653582	0.0737913	0.283999	-0.410532	0.0727301	0.0574463	-0.0763438	0.224461	0.450165	0.160746	-0.326263	0.216929	-0.266453	-0.0591324	0.173968	-0.265667	-0.03995	-0.1259	-0.173989	0.0893457	-0.288656	0.343878	-0.085747	0.399691	-0.455413	-0.134336	-0.164589	-0.221978	0.0767405	-0.268691	-0.270754	1.68121e-05	0.0116593	0.121696	0.648629	0.606823	0.0434175	0.00276949	0.61202	0.688855	0.594403	0.113304	0.000918009	0.259808	0.0194622
ENSG00000164051.14	black	0.653236	0.243177	0.229148	0.178426	0.209445	0.383516	-0.469393	0.117709	0.0685605	-0.0405062	0.330197	0.550279	-0.112918	-0.344422	0.163341	-0.0212329	-0.054915	0.20084	-0.376874	0.0142311	-0.230848	-0.104162	0.145684	-0.156819	0.205244	-0.0489447	0.495769	-0.0703607	-0.242622	-0.247959	-0.335188	-0.114475	-0.100708	-0.318127	2.0361e-07	0.0855249	0.105776	0.210312	0.140193	0.00546866	0.000511263	0.410715	0.632618	0.777777	0.0179614	2.87314e-05	0.43015	0.0133262
ENSG00000164066.13	black	0.520358	0.176928	0.254202	0.155735	0.287376	0.384547	-0.238529	0.11352	-0.13481	-0.040331	0.0804128	0.362211	-0.252589	-0.137642	0.0668354	-0.369566	0.119004	0.034042	-0.295784	0.119051	-0.117829	-0.191887	0.260777	0.0542125	0.140596	-0.108662	0.420031	-0.134264	-0.345387	-0.216209	-0.28399	-0.225927	0.297321	-0.326741	9.07603e-05	0.21423	0.0718514	0.275154	0.0408797	0.00533388	0.091866	0.42768	0.345588	0.778714	0.574841	0.0090033	0.0737366	0.335456
ENSG00000164182.11	black	0.63819	0.423364	0.385778	0.186805	0.300972	0.418366	-0.417034	0.272055	0.0104245	-0.205044	0.239983	0.493116	-0.0537004	-0.428237	0.302373	-0.066362	-0.0399357	0.279692	-0.447429	0.129708	-0.231451	-0.305888	0.24825	-0.132973	0.401431	-0.257878	0.571277	-0.0646349	-0.328669	-0.471326	-0.440721	-0.101101	-0.0928556	-0.465671	4.70686e-07	0.00196506	0.00517666	0.189327	0.0318636	0.00224962	0.00233134	0.0534465	0.942123	0.14891	0.0898448	0.00023648	0.708211	0.00171889
ENSG00000164296.7	black	0.644509	0.446047	0.474429	0.296781	0.419665	0.445108	-0.442431	0.342282	-0.023969	-0.276747	0.230406	0.412498	-0.087829	-0.427881	0.334216	-0.112331	0.0644843	0.297118	-0.541559	0.24874	-0.30132	-0.315151	0.36909	0.0126498	0.411578	-0.349736	0.567598	-0.0975316	-0.471859	-0.376817	-0.553732	-0.203587	-0.115276	-0.571648	3.32893e-07	0.00103607	0.000436096	0.034447	0.00217233	0.00106485	0.00115078	0.0139502	0.867407	0.0493035	0.103821	0.00262989	0.539968	0.00173588
ENSG00000164366.3	black	0.497928	0.583959	0.591075	0.208567	0.525513	0.354571	-0.235282	0.566287	-0.0167003	-0.455527	0.166146	0.197294	-0.166752	-0.48158	0.464332	0.222474	0.04338	0.396795	-0.691624	0.436566	-0.202474	-0.324798	0.459564	0.225186	0.513427	-0.468248	0.457609	0.172638	-0.569115	-0.360237	-0.701414	-0.210397	-0.0547566	-0.663461	0.000200842	6.84891e-06	4.95452e-06	0.141901	7.50157e-05	0.0106828	0.0965087	1.48212e-05	0.907403	0.000782427	0.243928	0.165223	0.242187	0.00034647
ENSG00000164398.13	black	0.456738	0.53005	0.531885	-0.0849166	0.417749	0.421361	-0.0599368	0.405583	-0.228526	-0.303195	-0.127971	0.201088	0.149601	-0.217854	0.367866	-0.115693	0.232188	0.164243	-0.429092	0.40006	0.0206815	-0.462496	0.473076	0.164162	0.465882	-0.451249	0.487019	-0.463559	-0.4698	-0.262947	-0.463818	-0.0941419	-0.415962	-0.561388	0.000754431	6.32731e-05	5.90222e-05	0.55354	0.00228712	0.00207499	0.676094	0.00315027	0.106751	0.0305595	0.370826	0.157081	0.294736	0.124605
ENSG00000164440.15	black	0.250151	0.142745	0.134947	0.111086	0.0691212	0.21031	-0.0647341	-0.0866997	-0.105677	0.0753088	-0.0714223	0.2709	0.370539	0.00651943	0.0104317	0.0102018	0.102071	-0.0602079	0.0600902	-0.0608538	0.104068	-0.272042	0.0568121	-0.167004	0.0760773	-0.059403	0.284513	-0.107456	0.0377879	-0.384605	0.0494488	0.124682	-0.475901	-0.0758133	0.0766586	0.31767	0.345091	0.437718	0.629832	0.138525	0.651768	0.545212	0.460485	0.599426	0.618449	0.0545087	0.00743759	0.963785
ENSG00000164611.13	black	0.417278	-0.0432665	-0.162806	-0.0263615	-0.199601	0.165942	-0.409719	-0.264536	0.132881	0.244059	0.309097	0.530049	0.0758579	-0.132616	-0.0651578	-0.190665	-0.14486	0.0130417	0.0537298	-0.356496	-0.178068	0.0660617	-0.191171	-0.475847	-0.0243088	0.268053	0.254312	-0.341761	0.166923	-0.0814513	0.138909	0.117107	-0.133803	0.0891873	0.00231616	0.763059	0.25367	0.854309	0.160238	0.244516	0.00282913	0.0606692	0.352595	0.0843607	0.0273123	6.32759e-05	0.596759	0.353564
ENSG00000164808.16	black	0.249462	0.133259	0.230744	-0.0180799	0.175179	0.300973	0.290022	-0.0946729	-0.196899	0.0451062	-0.280757	0.217302	0.352676	0.217335	-0.0665986	0.049422	0.343648	-0.165592	0.0660933	0.0602147	0.568463	-0.356626	0.211937	0.0776968	0.0321468	-0.0971163	0.291618	-0.0626636	-0.0387838	-0.401334	0.0784314	0.3158	-0.188212	-0.166617	0.0775004	0.351217	0.103301	0.899791	0.218866	0.0318627	0.0389776	0.508724	0.16609	0.753295	0.0459737	0.125585	0.011139	0.125528
ENSG00000165389.7	black	0.466779	-0.447598	-0.212577	-0.011535	-0.077539	0.432653	-0.413595	-0.437261	-0.242849	0.562629	0.100978	0.58361	-0.525023	0.19359	-0.522997	-0.239876	0.109513	-0.423989	0.182904	-0.377602	-0.258651	0.099293	-0.0814438	-0.244644	-0.474647	0.371399	0.381311	0.131019	-0.043685	0.103506	0.154464	-0.417227	0.377881	0.169194	0.000554728	0.000990092	0.134226	0.93597	0.588627	0.00151997	0.00255476	0.00133456	0.0859597	1.72939e-05	0.480776	6.95732e-06	7.6398e-05	0.173466
ENSG00000165476.14	black	0.314804	-0.622322	-0.166125	-0.0546944	0.0331212	0.567396	-0.0960843	-0.557505	-0.563861	0.668855	-0.3151	0.468325	-0.407768	0.58441	-0.749561	-0.148813	0.464022	-0.743189	0.458176	-0.304635	0.0421021	-0.129621	0.0871907	-0.0137807	-0.699172	0.289035	0.432678	0.177857	-0.0574102	-0.00232149	0.338623	-0.425844	0.30859	0.204567	0.0244515	1.08609e-06	0.24399	0.703056	0.817523	1.41384e-05	0.502397	2.14006e-05	1.64215e-05	8.10999e-08	0.0243102	0.000528651	0.00297681	6.71135e-06
ENSG00000165526.9	black	0.646213	0.680507	0.559844	0.30573	0.421023	0.340136	-0.441695	0.506503	0.118333	-0.455899	0.346462	0.386314	0.0605772	-0.637987	0.559381	-0.04547	-0.0901974	0.515704	-0.678658	0.312813	-0.302254	-0.332892	0.352292	-0.0609888	0.643696	-0.433641	0.537537	-0.163727	-0.448961	-0.465975	-0.661213	-0.0715307	-0.273625	-0.649322	3.02799e-07	3.93547e-08	1.94255e-05	0.0291277	0.00209407	0.0146004	0.00117549	0.000149213	0.408221	0.00077374	0.012754	0.00510953	0.672827	4.75902e-07
ENSG00000165609.13	black	0.220383	-0.386059	-0.301121	-0.220157	-0.277004	0.233696	0.0336118	-0.669302	-0.222354	0.625022	-0.19627	0.495396	0.31145	0.441141	-0.533197	-0.0421208	0.194259	-0.536922	0.542827	-0.511841	0.405024	-0.0338008	-0.226257	-0.399662	-0.475742	0.438988	0.231955	-0.209065	0.361389	-0.0167957	0.53698	0.217	-0.37851	0.396146	0.120183	0.00514145	0.0317744	0.120572	0.0490844	0.0988422	0.814867	7.8927e-08	0.11682	9.45146e-07	0.167473	0.000218934	0.0261006	0.00119438
ENSG00000165732.13	black	0.7168	0.0112136	0.341774	0.251045	0.477214	0.709041	-0.381822	0.1531	-0.407325	0.102094	-0.0457649	0.567244	-0.497624	-0.0357208	-0.0948063	-0.0981071	0.296602	-0.144645	-0.327891	0.190171	-0.253248	-0.315204	0.440201	0.19432	-0.0572694	-0.162119	0.71626	0.0502105	-0.574715	-0.244683	-0.424155	-0.577078	0.0854721	-0.420199	3.29919e-09	0.93775	0.0141017	0.0755762	0.000398954	5.7837e-09	0.00569659	0.283457	0.00301123	0.475914	0.749809	1.42303e-05	0.000202944	0.803474
ENSG00000165806.19	black	0.468822	0.187896	0.30717	0.237584	0.291926	0.406405	-0.222178	0.0582993	-0.174722	-0.010029	0.0892088	0.383917	0.000960396	-0.136988	-0.00200384	-0.100938	0.147273	-0.012344	-0.164244	0.0711437	-0.115935	-0.275183	0.263247	-0.0456907	0.100014	-0.117894	0.474324	0.1395	-0.276402	-0.327465	-0.186052	-0.232131	0.0235925	-0.290888	0.000520491	0.186709	0.028339	0.0931995	0.0376542	0.00308403	0.117118	0.684475	0.220089	0.944315	0.533595	0.00541586	0.994663	0.337777
ENSG00000165868.14	black	0.452149	0.330694	0.382185	0.0923252	0.346894	0.31112	-0.176897	0.319416	-0.0911407	-0.18376	0.0407868	0.269927	-0.16585	-0.220376	0.200149	-0.204397	0.0662835	0.153375	-0.370662	0.256609	-0.0347734	-0.230868	0.308629	0.123469	0.308954	-0.234003	0.395409	0.0107192	-0.34897	-0.254149	-0.415961	-0.195301	0.0280609	-0.373753	0.000865576	0.017779	0.00564706	0.519337	0.0126357	0.0262679	0.21431	0.0223277	0.524734	0.196773	0.776278	0.0554163	0.244782	0.120195
ENSG00000165898.13	black	0.469631	0.302456	0.306639	0.0770661	0.223642	0.374888	-0.171156	0.107076	-0.158116	-0.0349243	-0.0132196	0.365566	0.269648	-0.134764	0.150615	0.0328268	0.149062	0.0307823	-0.208681	0.0988517	0.0163278	-0.315832	0.232968	-0.0786135	0.210077	-0.18284	0.452873	-0.319971	-0.234605	-0.281695	-0.214553	-0.0137914	-0.598502	-0.313833	0.000507475	0.0309883	0.0286279	0.590909	0.114661	0.00671834	0.229797	0.454539	0.26779	0.807773	0.926642	0.00834124	0.055679	0.345754
ENSG00000166136.16	black	0.780265	0.477692	0.418735	0.185136	0.312275	0.465628	-0.489199	0.232213	-0.0153239	-0.145352	0.289473	0.610844	0.0380107	-0.460686	0.291953	-0.0133902	-0.0387119	0.259763	-0.444279	0.0858769	-0.221618	-0.311682	0.255328	-0.208045	0.406474	-0.186297	0.636436	-0.136773	-0.332129	-0.427214	-0.416964	-0.101674	-0.262988	-0.460428	1.48068e-11	0.000392886	0.0022274	0.193383	0.0256868	0.000574913	0.00026964	0.101063	0.915005	0.308819	0.0393656	1.93291e-06	0.791151	0.000669272
ENSG00000166192.15	black	0.290203	-0.0650263	0.117427	0.0745098	0.175511	0.336779	-0.146952	-0.0999599	-0.261736	0.179802	-0.0748477	0.253774	-0.172068	0.113209	-0.212738	-0.100495	0.203789	-0.236154	0.0639868	-0.032219	-0.0786364	-0.159461	0.157925	0.0113075	-0.146882	0.0129337	0.329322	0.140426	-0.145948	-0.130914	-0.0146143	-0.306583	0.0370545	-0.0473371	0.03885	0.650298	0.411846	0.603316	0.217979	0.0156699	0.303466	0.485233	0.0635504	0.206758	0.601669	0.0723484	0.227288	0.428956
ENSG00000166323.13	black	0.32172	0.0138145	0.264245	0.16006	0.290646	0.424302	0.0975786	-0.0960177	-0.362361	0.150856	-0.278265	0.26413	0.121425	0.25887	-0.201197	-0.25381	0.392025	-0.288386	0.172037	0.0745686	0.281332	-0.390681	0.297794	0.115925	-0.0691097	-0.0772042	0.40274	0.0580648	-0.129795	-0.358494	0.0990691	-0.0451748	0.0177517	-0.130302	0.0213262	0.923351	0.0609633	0.261875	0.0385396	0.00191538	0.495743	0.502695	0.00897276	0.290656	0.0480206	0.0610802	0.395993	0.0666132
ENSG00000166451.13	black	0.353559	-0.197363	0.0929538	0.0929958	0.221132	0.492989	-0.202353	-0.0546446	-0.325945	0.248759	-0.0974207	0.373178	-0.3744	0.137231	-0.253298	0.184863	0.241487	-0.261837	-0.0203419	0.00572246	-0.18277	-0.155938	0.208358	0.106812	-0.26186	-0.00288648	0.458322	0.239714	-0.264518	-0.116961	-0.103028	-0.431962	0.076565	-0.118497	0.0109243	0.165073	0.516485	0.516295	0.118896	0.000237499	0.154435	0.703314	0.0195878	0.078367	0.496444	0.00699362	0.00679588	0.336912
ENSG00000166477.13	black	0.784238	0.300982	0.382053	0.12723	0.359433	0.558599	-0.383782	0.2008	-0.183703	-0.0342019	0.0982209	0.609752	-0.139167	-0.245656	0.137153	-0.0717894	0.111732	0.0736473	-0.410587	0.137437	-0.0960446	-0.307139	0.321927	-0.0244316	0.226907	-0.153253	0.658268	-0.177316	-0.421174	-0.316293	-0.422502	-0.220533	-0.211032	-0.4386	9.95359e-12	0.0318573	0.005665	0.373624	0.00958541	2.04549e-05	0.00543356	0.15769	0.196915	0.811676	0.492896	2.03953e-06	0.330074	0.0822848
ENSG00000166557.13	black	0.499008	0.6363	0.476509	0.159292	0.359423	0.21898	-0.380396	0.502601	0.169808	-0.449178	0.39207	0.218004	-0.0522231	-0.63166	0.565076	0.168008	-0.132628	0.528406	-0.716121	0.307306	-0.3564	-0.172521	0.298139	0.00616504	0.576106	-0.352118	0.359498	-0.069636	-0.44213	-0.268274	-0.629399	-0.121345	-0.117372	-0.587793	0.000193553	5.21287e-07	0.000408084	0.2642	0.00958776	0.122621	0.00589486	0.000170982	0.233541	0.00094515	0.00443532	0.12434	0.715895	6.67785e-07
ENSG00000166598.15	black	0.57496	-0.121445	0.0944967	-0.0716623	0.184149	0.57161	-0.267763	-0.0775623	-0.294039	0.242297	-0.0725937	0.549187	-0.254169	0.11556	-0.170659	0.0229702	0.264234	-0.226952	-0.115922	-0.0204736	-0.0707899	-0.182793	0.221917	0.030117	-0.174611	0.0318566	0.547834	-0.249255	-0.271834	-0.111443	-0.141475	-0.266531	-0.160217	-0.190156	1.02039e-05	0.395916	0.509517	0.617267	0.195811	1.18015e-05	0.0574784	0.588515	0.0362289	0.086698	0.612689	3.00221e-05	0.0718899	0.419372
ENSG00000166770.10	black	0.496829	0.364622	0.308699	0.107143	0.26169	0.334169	-0.273865	0.264372	-0.0517426	-0.162863	0.0708631	0.3368	0.0894747	-0.281421	0.324288	-0.0795758	0.0303971	0.211578	-0.386499	0.174759	-0.0943246	-0.258047	0.242664	-0.017224	0.33412	-0.241494	0.427938	-0.432431	-0.292233	-0.207877	-0.373044	0.00674577	-0.427623	-0.395344	0.000208522	0.00852318	0.0275219	0.454251	0.0635985	0.0165468	0.0518165	0.0608349	0.718401	0.253502	0.621207	0.0156631	0.532371	0.04544
ENSG00000166896.8	black	0.256882	0.0591402	0.174674	0.249868	0.207678	0.266675	-0.226373	0.0484414	-0.131654	-0.0359203	0.01285	0.156244	-0.069324	-0.049313	0.0142154	-0.25868	0.139697	-0.0121728	-0.0413678	0.0712462	-0.163197	-0.20587	0.195188	0.0346022	0.0632408	-0.143503	0.257651	-0.0552277	-0.175966	-0.160485	-0.0802407	-0.115297	0.112889	-0.202424	0.0688057	0.680166	0.220217	0.0770037	0.143646	0.0585388	0.110185	0.735693	0.357101	0.802399	0.928688	0.273567	0.628825	0.731114
ENSG00000166902.5	black	0.674869	0.261952	0.28255	0.121027	0.260495	0.420858	-0.562962	0.212631	0.0152276	-0.0623559	0.351348	0.522503	-0.405343	-0.398635	0.184675	-0.0650362	-0.0755311	0.21726	-0.447509	0.0468956	-0.406701	-0.113798	0.196573	-0.120579	0.245483	-0.0785317	0.528416	0.0472039	-0.340863	-0.248225	-0.432081	-0.321594	0.174884	-0.364071	5.60657e-08	0.063325	0.0445452	0.397556	0.0648631	0.00210345	1.70535e-05	0.134125	0.915537	0.663784	0.0114684	8.3876e-05	0.00316983	0.0037627
ENSG00000166938.13	black	0.533727	0.410686	0.542996	0.367264	0.536786	0.453154	-0.242226	0.386056	-0.175591	-0.239091	0.0625839	0.328883	-0.198635	-0.322056	0.221582	0.193718	0.124258	0.193182	-0.477779	0.316077	-0.155493	-0.402707	0.431847	0.163154	0.30937	-0.367475	0.578783	0.470707	-0.510111	-0.545743	-0.534985	-0.316155	0.0588775	-0.543893	5.50197e-05	0.00275833	3.8401e-05	0.00802263	4.89193e-05	0.000840052	0.0867928	0.00514176	0.217768	0.0910809	0.662629	0.0184514	0.162312	0.0211832
ENSG00000166997.8	black	0.666003	0.505939	0.341543	0.171809	0.252335	0.308645	-0.424891	0.309328	0.14389	-0.204184	0.355449	0.504709	0.0155306	-0.529515	0.40988	0.0667862	-0.161308	0.399228	-0.56386	0.108749	-0.190144	-0.1623	0.171046	-0.167661	0.455959	-0.154602	0.486097	-0.150406	-0.292071	-0.305357	-0.478349	0.00204677	-0.299123	-0.43765	9.63343e-08	0.000152193	0.0141713	0.227997	0.0740358	0.0275501	0.00188476	0.0271913	0.313763	0.150659	0.010477	0.000158888	0.913863	6.45639e-05
ENSG00000167004.13	black	0.179344	-0.248784	0.029165	0.0799936	0.23954	0.287096	-0.258641	0.163064	-0.231431	0.0479143	0.0328819	0.108358	-0.768558	-0.00770595	-0.122917	0.252523	0.101619	-0.0998859	-0.309946	0.171383	-0.44464	0.0701513	0.217053	0.325373	-0.26446	-0.0495284	0.202698	0.215597	-0.472308	0.165167	-0.372318	-0.704252	0.317121	-0.19945	0.207937	0.0783367	0.83901	0.576843	0.0904568	0.0410848	0.0668631	0.252908	0.10225	0.738466	0.818819	0.449123	4.55743e-11	0.9572
ENSG00000167083.7	black	0.358419	-0.242978	-0.123361	-0.163105	-0.0720797	0.284514	-0.339062	-0.285311	-0.0978392	0.411896	0.143563	0.474596	-0.355423	0.013016	-0.310062	0.516829	-0.00532264	-0.214792	0.0253245	-0.323694	-0.165195	0.0857867	-0.103051	-0.254964	-0.329964	0.308435	0.313101	0.389087	-0.00272503	-0.0276882	0.0519811	-0.261262	0.0275505	0.11193	0.00980599	0.0857883	0.388449	0.252789	0.615214	0.0430221	0.0149358	0.042416	0.494587	0.00267195	0.314874	0.000433787	0.010483	0.927769
ENSG00000167186.11	black	0.652091	0.31216	0.349237	-0.0478792	0.274759	0.498074	-0.373233	0.209728	-0.220542	-0.0541747	0.0101928	0.456097	-0.0715527	-0.212141	0.162598	-0.257485	0.109693	0.0348983	-0.328238	0.144633	-0.170865	-0.312082	0.297622	-0.0404038	0.275928	-0.223598	0.556164	-0.400392	-0.38833	-0.142168	-0.364764	-0.227856	-0.315113	-0.394808	2.17374e-07	0.0257439	0.0120096	0.738651	0.0510256	0.000199847	0.0069845	0.139647	0.119908	0.70575	0.943407	0.000769134	0.617807	0.135044
ENSG00000167562.12	black	0.497351	-0.207496	0.0788529	-0.0705583	0.0946118	0.617917	0.0252006	-0.513231	-0.488143	0.554744	-0.363696	0.616139	0.287219	0.483818	-0.524958	-0.0862615	0.511233	-0.60274	0.442065	-0.282548	0.426081	-0.405184	0.146507	-0.193293	-0.360659	0.176408	0.603151	-0.00816204	0.0705214	-0.397434	0.368229	0.0407187	-0.348994	0.0905657	0.000204844	0.144004	0.582306	0.622713	0.508999	1.35866e-06	0.86066	0.000117521	0.000279266	2.39691e-05	0.00870484	1.48576e-06	0.0409945	0.000322069
ENSG00000167618.10	black	0.224017	-0.160333	-0.198257	-0.29365	-0.197214	0.117332	-0.23726	-0.286629	0.0468314	0.296932	0.134833	0.358915	-0.135668	0.00501518	-0.180001	0.162424	-0.0708646	-0.116867	0.064787	-0.338578	-0.0989073	0.118334	-0.178325	-0.313592	-0.181174	0.296385	0.167561	0.0186429	0.147128	0.0205864	0.151665	0.00585162	0.118915	0.153169	0.114038	0.26105	0.163129	0.0364882	0.165398	0.412224	0.0936601	0.0414299	0.744174	0.0343509	0.345504	0.00969766	0.342497	0.972137
ENSG00000167699.13	black	0.878474	0.260638	0.387819	0.139025	0.385428	0.667347	-0.458374	0.128536	-0.201592	0.0482934	0.120246	0.74276	-0.213892	-0.239061	0.0752733	-0.0156881	0.147582	0.0362727	-0.403339	0.0684508	-0.118646	-0.340617	0.330152	-0.0786226	0.171284	-0.132382	0.786387	-0.0411307	-0.421517	-0.424559	-0.431459	-0.259719	-0.153906	-0.440883	2.46036e-17	0.06471	0.00492508	0.330573	0.005221	8.88517e-08	0.000718015	0.368701	0.156022	0.736471	0.400631	4.37225e-10	0.131778	0.0911227
ENSG00000168028.14	black	0.68172	0.191409	0.290869	0.354534	0.269329	0.492918	-0.542292	0.0383292	-0.0474568	-0.0149293	0.243113	0.609971	-0.111082	-0.283239	0.0571492	-0.229296	0.0426007	0.100938	-0.208032	-0.0383758	-0.296806	-0.290964	0.197914	-0.211502	0.186867	-0.128463	0.616568	0.0863374	-0.212831	-0.477678	-0.258111	-0.111416	0.0838251	-0.322051	3.64326e-08	0.178457	0.0383838	0.0106916	0.0559799	0.00023807	3.94784e-05	0.78944	0.740876	0.917186	0.0856096	2.0177e-06	0.437736	0.0440058
ENSG00000168280.17	black	0.398325	0.117491	0.343207	0.314139	0.419327	0.453028	0.0752797	0.0575811	-0.368217	0.0592175	-0.216781	0.318398	-0.039666	0.0904969	-0.0884933	0.159973	0.324435	-0.171441	-0.137969	0.178044	0.185376	-0.383088	0.355052	0.190016	-0.0500401	-0.16623	0.490719	0.286004	-0.350003	-0.457831	-0.219579	-0.228999	-0.124248	-0.283072	0.00379228	0.411587	0.0136776	0.0247711	0.0021922	0.000843207	0.599568	0.688163	0.0078483	0.679771	0.126518	0.0227826	0.782273	0.527679
ENSG00000168385.18	black	0.159939	-0.460182	-0.0348802	0.210511	0.213852	0.395883	0.0145716	-0.244481	-0.481881	0.394513	-0.279858	0.195547	-0.495515	0.416706	-0.53541	-0.0554692	0.367351	-0.528396	0.189875	-0.03564	-0.0149439	-0.0759235	0.183033	0.260138	-0.550992	0.126676	0.260775	0.451485	-0.238252	0.0437207	0.0779944	-0.537853	0.386482	0.0625581	0.262242	0.000679642	0.808011	0.13814	0.131852	0.00403283	0.919164	0.0838085	0.000343096	0.00417362	0.0467034	0.169075	0.000218056	0.00235191
ENSG00000168702.17	black	0.200741	-0.0606271	0.180435	0.392468	0.265866	0.326494	0.0479388	-0.0998465	-0.28673	0.0688687	-0.195229	0.149888	-0.0617718	0.178791	-0.186529	-0.144431	0.296747	-0.223343	0.0715119	0.0677713	0.149467	-0.281539	0.226099	0.152528	-0.14204	-0.149662	0.288974	0.32053	-0.186377	-0.344817	-0.00763412	-0.12362	0.27118	-0.150669	0.157814	0.672573	0.205139	0.00439165	0.0593368	0.0193711	0.738337	0.485731	0.0413549	0.631086	0.169784	0.293799	0.666749	0.209365
ENSG00000168778.12	black	0.434825	0.594061	0.527438	0.0839791	0.417283	0.27955	-0.11999	0.526794	-0.0487886	-0.412447	0.0824469	0.143635	0.0172193	-0.419492	0.469173	0.119013	0.0310784	0.348359	-0.610628	0.423542	-0.0862148	-0.293507	0.405108	0.175325	0.523907	-0.430469	0.371128	-0.129339	-0.502754	-0.197989	-0.604207	-0.164872	-0.326141	-0.568571	0.00142986	4.31517e-06	6.98093e-05	0.557943	0.00231587	0.0469556	0.401642	7.15132e-05	0.733868	0.00263342	0.565175	0.31463	0.904538	0.00218249
ENSG00000168803.15	black	0.438472	0.414023	0.496933	0.236046	0.397487	0.406825	-0.103993	0.201313	-0.216946	-0.195804	-0.0602582	0.24938	0.240177	-0.153722	0.174396	-0.230289	0.239682	0.0704847	-0.176512	0.236793	0.0520827	-0.494424	0.394199	0.0319585	0.345913	-0.345378	0.481884	-0.0521677	-0.319542	-0.501257	-0.208434	-0.057469	-0.0712346	-0.434764	0.00128931	0.00252598	0.000207783	0.0954011	0.00387342	0.00305063	0.467702	0.156608	0.126222	0.168504	0.674454	0.0776012	0.0895765	0.281483
ENSG00000168806.7	black	0.443379	0.366374	0.439786	0.438164	0.418092	0.321996	-0.441136	0.369132	-0.0539031	-0.326726	0.226167	0.210148	-0.175402	-0.41291	0.289759	-0.265672	0.0177622	0.275162	-0.450505	0.283445	-0.436346	-0.266288	0.349671	0.0726975	0.360232	-0.369483	0.40288	0.0379464	-0.451398	-0.289205	-0.522486	-0.3309	0.0897415	-0.493081	0.00111968	0.0081882	0.00124176	0.00130067	0.00226619	0.0212087	0.00119455	0.00768426	0.707158	0.0192801	0.110518	0.138838	0.21827	0.00260148
ENSG00000168818.10	black	0.653689	0.335314	0.466514	0.182081	0.443932	0.515528	-0.280477	0.239428	-0.130499	-0.126701	0.102305	0.458348	-0.209059	-0.238202	0.138069	-0.0579272	0.177067	0.123242	-0.382571	0.198292	-0.108761	-0.34173	0.396498	0.074908	0.269365	-0.220254	0.602558	0.173982	-0.400329	-0.429172	-0.414601	-0.180257	0.157699	-0.469859	1.98399e-07	0.0161572	0.000559317	0.200968	0.00110187	0.000108198	0.0462	0.090612	0.36137	0.375632	0.474997	0.000718592	0.140942	0.0923256
ENSG00000168824.14	black	0.38969	0.27661	0.027539	-0.298225	-0.0927317	0.0986943	-0.278948	0.03836	0.18579	0.00791943	0.267002	0.389155	0.0862207	-0.3047	0.246659	0.0674592	-0.197239	0.231076	-0.270293	-0.126559	-0.0898853	0.0181699	-0.0804154	-0.329579	0.259081	0.0907391	0.244215	-0.411833	0.0274429	-0.11464	-0.148224	0.142614	-0.306932	-0.103807	0.00470399	0.0494211	0.847876	0.0335378	0.517492	0.490804	0.0474525	0.789275	0.191786	0.956015	0.0582181	0.00476635	0.547443	0.0297027
ENSG00000168826.16	black	0.304756	-0.267887	-0.152274	-0.226442	-0.124706	0.29223	-0.0264834	-0.427275	-0.166845	0.509821	-0.0819597	0.42304	-0.00466683	0.324252	-0.413554	0.0964431	0.185197	-0.395303	0.280751	-0.33862	0.230714	0.0152279	-0.0999326	-0.202206	-0.365353	0.35893	0.250714	0.0702226	0.16507	-0.0549467	0.314972	-0.000960455	-0.10266	0.238486	0.0296708	0.0573591	0.286094	0.110073	0.383258	0.0374465	0.853642	0.00176519	0.241921	0.000132723	0.567483	0.00198246	0.974072	0.0202697
ENSG00000169255.15	black	0.418806	0.171434	0.125281	-0.344976	0.0255979	0.310443	-0.166164	-0.00532735	-0.0851626	0.0911458	-0.0285693	0.385626	0.100998	-0.0412037	0.0683717	-0.200782	0.104832	-0.0142744	-0.10066	-0.0356852	0.0352252	-0.165631	0.105608	-0.173424	0.167038	-0.00212755	0.364999	-0.528179	-0.0663905	-0.0630448	-0.0833699	0.0919555	-0.352998	-0.137763	0.00222316	0.229031	0.38105	0.0131686	0.858485	0.0266137	0.243876	0.970404	0.552388	0.524711	0.842257	0.00519595	0.480689	0.774051
ENSG00000169621.10	black	0.485642	-0.105782	0.0285653	-0.159983	0.0464605	0.457047	-0.422026	-0.171385	-0.236902	0.298474	0.0288095	0.488815	-0.188685	0.0419168	-0.195984	-0.278183	0.165736	-0.221209	0.0258284	-0.151105	-0.25296	-0.0963765	0.107031	-0.195404	-0.120273	0.0902161	0.458081	-0.323188	-0.158927	0.111455	-0.00302425	-0.282707	-0.0754102	-0.0653191	0.000303343	0.460038	0.842278	0.262106	0.746132	0.000747429	0.0020379	0.229165	0.0941707	0.0333833	0.840947	0.000273105	0.184832	0.770246
ENSG00000169679.14	black	0.272918	-0.220828	-0.222949	-0.227912	-0.191966	0.180621	-0.377861	-0.269195	-0.0421824	0.32208	0.206199	0.386473	-0.182077	0.000453142	-0.198698	-0.140737	-0.0665099	-0.158087	0.0826091	-0.291363	-0.284068	0.172633	-0.13951	-0.325709	-0.226271	0.30474	0.180236	-0.363595	0.046744	0.294088	0.12466	-0.230634	-0.0379674	0.149154	0.0526642	0.119417	0.115818	0.107722	0.177172	0.204663	0.00626213	0.0561067	0.76883	0.021173	0.146584	0.00508986	0.200977	0.997482
ENSG00000169813.16	black	0.434415	-0.288635	-0.428384	-0.140457	-0.350947	0.0269866	-0.772224	-0.22606	0.329169	0.356546	0.633944	0.575333	-0.58715	-0.323454	-0.109068	0.0410632	-0.485008	0.103917	-0.189102	-0.489203	-0.611901	0.547522	-0.421336	-0.498506	-0.21344	0.543602	0.105251	-0.0993194	0.122121	0.378622	-0.0601587	-0.256585	0.143287	0.242498	0.00144651	0.0399649	0.00171191	0.325567	0.0115696	0.850893	3.22819e-11	0.110691	0.0183436	0.0102248	5.91449e-07	1.00392e-05	5.92907e-06	0.0205975
ENSG00000169964.8	black	0.477004	0.702172	0.537512	0.310953	0.380129	0.212824	-0.342693	0.51352	0.216538	-0.549853	0.33273	0.189768	0.130278	-0.620976	0.620448	-0.0851852	-0.109857	0.579276	-0.617883	0.327772	-0.24333	-0.304444	0.311883	-0.0104326	0.705427	-0.472487	0.372199	-0.0956878	-0.345449	-0.478296	-0.571806	0.0909393	-0.0846588	-0.608452	0.000401661	9.36605e-09	4.75666e-05	0.0263529	0.00593261	0.133763	0.0138283	0.000116313	0.126953	2.9229e-05	0.0170479	0.182278	0.362191	1.16344e-06
ENSG00000170175.11	black	0.603701	0.00931469	-0.159913	-0.0373586	-0.178287	0.196161	-0.730798	-0.128273	0.240698	0.209495	0.544828	0.619912	-0.231602	-0.377761	0.067203	-0.257132	-0.339785	0.170127	-0.20431	-0.344888	-0.450117	0.242271	-0.221788	-0.498196	0.0707519	0.293098	0.302206	-0.400425	0.0375007	0.159812	-0.0802734	-0.0807261	-0.00856001	0.0191669	2.73591e-06	0.948276	0.262319	0.794655	0.210674	0.167713	1.14191e-09	0.369691	0.0888622	0.140098	3.57216e-05	1.22815e-06	0.10199	0.0062771
ENSG00000170291.14	black	0.717998	0.307611	0.134578	0.168564	0.0522711	0.252438	-0.624945	0.0892523	0.25476	-0.0533627	0.540867	0.620732	-0.172652	-0.54413	0.243929	-0.129377	-0.302134	0.337394	-0.430494	-0.153103	-0.344551	0.0288882	-0.0381084	-0.389697	0.309087	0.0524674	0.432645	-0.065685	-0.132776	-0.202897	-0.335025	-0.0257279	0.0371621	-0.247996	3.0203e-09	0.0281017	0.346427	0.237035	0.715645	0.0739142	9.48907e-07	0.533395	0.0712088	0.709965	4.17468e-05	1.17799e-06	0.225688	3.67217e-05
ENSG00000170445.14	black	0.658155	0.233394	0.175893	0.0362965	0.121608	0.349547	-0.333856	0.0387481	0.0443103	0.0521094	0.219724	0.592999	0.0306815	-0.252823	0.129556	0.0970394	-0.0456558	0.128713	-0.297331	-0.068402	0.0387895	-0.119923	0.0734689	-0.203641	0.18103	0.0383717	0.465926	-0.154279	-0.141089	-0.248618	-0.219205	0.0721843	-0.28099	-0.239368	1.53254e-07	0.0992914	0.216965	0.800371	0.395277	0.0119288	0.0166548	0.787193	0.757515	0.716488	0.121323	4.53331e-06	0.830759	0.0734602
ENSG00000170473.17	black	0.527969	0.188306	0.121001	0.140576	0.0712344	0.241606	-0.432515	0.0380429	0.0656499	0.0456984	0.264863	0.507883	-0.132095	-0.331923	0.108106	-0.16373	-0.1768	0.153759	-0.243591	-0.116316	-0.210689	-0.0547911	0.000319677	-0.289391	0.182764	0.0253776	0.396523	-0.0165281	-0.103327	-0.171116	-0.230201	-0.0809065	-0.0447597	-0.150899	6.84342e-05	0.185733	0.397657	0.325155	0.619376	0.0876287	0.00152587	0.790978	0.647164	0.750161	0.0603388	0.000142141	0.355476	0.0173345
ENSG00000170545.17	black	0.50412	0.078443	0.162251	0.321897	0.204533	0.330031	-0.401706	0.0189122	-0.0929418	0.0811092	0.194742	0.451047	-0.266376	-0.238606	-0.0323091	0.119523	-0.0435239	0.0119361	-0.247488	-0.0560212	-0.259	-0.0810778	0.0912883	-0.125105	-0.00763711	-0.0143466	0.427658	0.31731	-0.258794	-0.197693	-0.282969	-0.339566	-0.0219444	-0.168384	0.000162187	0.584275	0.255314	0.0212508	0.149948	0.0180228	0.00348017	0.895203	0.51654	0.571523	0.170871	0.000894372	0.0588334	0.0917584
ENSG00000170606.15	black	0.486118	-0.169255	0.226617	0.275552	0.431142	0.613414	-0.207654	0.0859646	-0.433142	0.147072	-0.149441	0.393215	-0.546551	0.13456	-0.217415	-0.00409989	0.350505	-0.25546	-0.219076	0.192258	-0.199214	-0.222627	0.398016	0.321667	-0.247358	-0.123034	0.555547	0.159481	-0.523385	-0.131861	-0.35074	-0.609345	0.143064	-0.297594	0.00029862	0.23509	0.109792	0.0503329	0.00158557	1.70226e-06	0.143694	0.548638	0.00149925	0.303067	0.295258	0.0043109	3.33592e-05	0.346492
ENSG00000170627.11	black	0.356743	0.316224	0.162497	-0.282181	0.0669303	0.174101	-0.21941	0.19947	0.0827237	-0.140757	0.116799	0.232438	0.0513032	-0.243687	0.299528	-0.198355	-0.0304779	0.218923	-0.336285	0.0922532	-0.0830696	-0.0783864	0.121629	-0.0714494	0.34393	-0.103653	0.22856	-0.551937	-0.161268	0.0340499	-0.250037	0.0728071	-0.252296	-0.263672	0.0101799	0.0237805	0.254584	0.0448362	0.640749	0.221758	0.12187	0.160518	0.563865	0.324526	0.414366	0.100723	0.720695	0.0848502
ENSG00000170631.15	black	0.690465	0.314688	0.323328	0.219824	0.270859	0.438228	-0.544653	0.176985	0.0415754	-0.119959	0.338994	0.520695	-0.132187	-0.383774	0.221358	-0.156388	-0.0106038	0.240674	-0.4126	0.0529467	-0.348774	-0.198982	0.224547	-0.155701	0.296232	-0.159161	0.552185	-0.114424	-0.300444	-0.374586	-0.392986	-0.142385	-0.0313467	-0.404358	2.06593e-08	0.0245073	0.0206498	0.121149	0.0545462	0.0012983	3.59694e-05	0.21408	0.772067	0.401763	0.0149572	8.96448e-05	0.355138	0.0054346
ENSG00000171428.14	black	0.24004	-0.477499	-0.0775545	0.126045	0.115993	0.436271	-0.0126913	-0.403876	-0.384304	0.532789	-0.279225	0.383732	-0.274704	0.489966	-0.596562	-0.147764	0.389038	-0.546617	0.382699	-0.21316	0.118401	-0.122948	0.0896001	0.0392206	-0.536457	0.253781	0.366949	0.370152	0.0216162	-0.18246	0.263265	-0.232737	0.226691	0.186309	0.0897651	0.000395318	0.588552	0.378128	0.417617	0.00137259	0.929566	0.00329198	0.0053654	5.7026e-05	0.0472231	0.00544014	0.0510739	0.000262833
ENSG00000171497.5	black	0.481047	-0.538743	-0.205132	-0.14094	-0.0515863	0.5544	-0.193311	-0.561941	-0.45344	0.758015	-0.177533	0.670293	-0.297548	0.474618	-0.68224	0.0345049	0.320543	-0.669016	0.363485	-0.402503	0.0875543	-0.0357454	-0.0291507	-0.182241	-0.656309	0.44013	0.489472	0.0837581	0.0149681	-0.00671766	0.30732	-0.357707	-0.0692813	0.255486	0.000352518	4.53496e-05	0.148733	0.323889	0.719217	2.43091e-05	0.174099	1.77995e-05	0.000832897	1.1877e-10	0.212642	7.43056e-08	0.0339617	0.000433485
ENSG00000171792.11	black	0.784982	0.447095	0.441393	0.170322	0.36864	0.521418	-0.578334	0.33425	-0.0387941	-0.208004	0.292672	0.542861	-0.179421	-0.468931	0.325958	-0.190417	-0.00190626	0.277247	-0.559545	0.18257	-0.38425	-0.27875	0.332466	-0.0850443	0.41767	-0.284283	0.640345	-0.260122	-0.471569	-0.305898	-0.565313	-0.268294	-0.149053	-0.545906	9.23125e-12	0.0010048	0.00118574	0.232108	0.00777213	8.72976e-05	8.79938e-06	0.0165189	0.786946	0.143004	0.0371457	3.86055e-05	0.207739	0.000518728
ENSG00000171861.11	black	0.664074	0.335051	0.149799	0.0566553	0.0497369	0.257928	-0.635191	0.139975	0.245181	-0.0895553	0.507432	0.562767	-0.0629863	-0.5288	0.291377	0.0374168	-0.270512	0.351384	-0.436344	-0.101846	-0.379503	-0.00405593	-0.00405588	-0.367554	0.330581	0.0112669	0.420582	-0.191984	-0.136368	-0.182669	-0.334119	-0.0379028	-0.227981	-0.266832	1.08118e-07	0.0162461	0.294088	0.692927	0.728891	0.0676446	5.53262e-07	0.327248	0.0828976	0.532	0.000144418	1.71939e-05	0.660591	6.63293e-05
ENSG00000171867.16	black	0.505668	-0.436934	-0.0895148	0.0704349	0.128432	0.528524	-0.436369	-0.250521	-0.308353	0.42582	0.0674479	0.568844	-0.740868	0.148228	-0.457665	-0.068595	0.183977	-0.364623	-0.0248046	-0.187444	-0.341091	0.0425033	0.102264	-0.00930033	-0.474597	0.234774	0.478639	0.20932	-0.282077	0.055216	-0.0980711	-0.611155	0.448704	-0.0130695	0.000153649	0.00134699	0.532187	0.623323	0.369091	6.70202e-05	0.00136876	0.0762092	0.027705	0.00183734	0.638163	1.32909e-05	5.1071e-10	0.29924
ENSG00000171960.11	black	0.789397	0.404714	0.440148	0.276746	0.401282	0.521812	-0.461017	0.24252	-0.107729	-0.0962326	0.210666	0.630546	-0.135643	-0.40368	0.219441	0.0115801	0.0158764	0.190068	-0.483138	0.120872	-0.192365	-0.330914	0.305325	-0.101679	0.315805	-0.192253	0.692072	0.0541506	-0.415803	-0.483837	-0.487232	-0.233193	-0.149364	-0.479342	5.86806e-12	0.00322175	0.00122893	0.0493048	0.00351799	8.60393e-05	0.000662527	0.086399	0.451773	0.501735	0.137843	7.08301e-07	0.342588	0.0033086
ENSG00000171984.15	black	0.350353	-0.09402	-0.32397	-0.242794	-0.386711	0.00601541	-0.342995	-0.385025	0.194526	0.403719	0.335897	0.528037	0.104419	-0.119303	-0.143482	0.032692	-0.297973	-0.050845	0.083329	-0.51723	-0.0286261	0.285261	-0.40688	-0.604729	-0.129769	0.498012	0.111704	-0.285746	0.304868	0.178239	0.226192	0.143375	-0.335505	0.303353	0.0117209	0.511665	0.0203848	0.0860338	0.00506037	0.966583	0.0137396	0.00527237	0.171356	0.0033053	0.0159619	6.82596e-05	0.465874	0.404362
ENSG00000172113.9	black	0.605837	0.0774932	0.0777165	0.0442144	0.0598548	0.361922	-0.549048	-0.0610452	-0.0174154	0.115676	0.250048	0.564755	-0.110699	-0.217865	0.0183685	-0.325249	-0.0572803	0.0281649	-0.15436	-0.155901	-0.268774	-0.0749975	0.0276628	-0.299799	0.079602	0.0668194	0.443267	-0.339896	-0.107079	-0.122804	-0.145623	-0.138792	-0.0869334	-0.127949	2.46807e-06	0.588848	0.587771	0.758024	0.676513	0.00906243	3.01902e-05	0.670444	0.903456	0.4189	0.0767838	1.58138e-05	0.439326	0.124586
ENSG00000172215.6	black	0.429777	0.112774	0.125879	0.241531	0.155161	0.302156	-0.282595	0.0498099	-0.0654417	0.0165289	0.0957904	0.388446	0.056743	-0.178847	0.113349	0.186869	0.00692513	0.0595857	-0.261248	0.0121791	-0.120894	-0.129773	0.101781	-0.077104	0.0400775	-0.0873457	0.373641	-0.235222	-0.209719	-0.157624	-0.264225	-0.0987205	-0.526044	-0.210306	0.00164702	0.430742	0.378763	0.0877291	0.276948	0.0311632	0.0445093	0.728508	0.64821	0.908349	0.503712	0.00484999	0.692475	0.20922
ENSG00000172301.11	black	0.351275	-0.13133	-0.127731	0.26817	-0.0704649	0.134379	-0.387245	-0.19745	0.0392373	0.191741	0.253674	0.363302	-0.147044	-0.106624	-0.114673	-0.333842	-0.115789	-0.0402675	-0.0245432	-0.236227	-0.243974	0.118803	-0.123439	-0.269234	-0.12206	0.187069	0.167236	-0.167145	-0.0184878	0.0494927	0.00707922	-0.118406	0.0186233	0.0433046	0.0114868	0.358296	0.371732	0.0570865	0.623175	0.347147	0.00499481	0.164883	0.78457	0.17769	0.0724641	0.00878328	0.303159	0.456456
ENSG00000172361.6	black	0.192284	0.00827052	0.0885674	0.0414139	0.101854	0.20662	-0.0614916	-0.055625	-0.199153	0.061369	-0.0547587	0.165625	-0.0191605	-0.00204322	-0.0912016	-0.0613686	0.113739	-0.124477	-0.0504163	0.0205276	-0.0290572	-0.0964485	0.118553	-0.0200782	-0.0687113	-0.0583587	0.215936	-0.0817888	-0.201729	0.0774653	-0.0909363	-0.193922	-0.0472476	-0.107977	0.176443	0.954067	0.536553	0.772929	0.476958	0.145744	0.668173	0.698242	0.161197	0.668796	0.702723	0.245431	0.893835	0.988647
ENSG00000172785.18	black	0.353944	0.0578351	0.376354	0.438754	0.430474	0.543798	0.188945	-0.0815757	-0.537452	0.106605	-0.42977	0.274655	0.239079	0.318432	-0.221127	-0.512045	0.537536	-0.362876	0.178898	0.182281	0.328355	-0.58434	0.438361	0.186965	-0.0594119	-0.243751	0.528472	-0.0363373	-0.27185	-0.505239	0.0449719	-0.111243	-0.0174933	-0.2615	0.0108318	0.686857	0.00648982	0.00127897	0.00161542	3.72064e-05	0.184216	0.569306	4.7677e-05	0.456537	0.00164738	0.0511173	0.0910977	0.0227674
ENSG00000173141.5	black	0.699702	0.32615	0.324331	0.144054	0.25063	0.446332	-0.547031	0.135744	0.0487645	-0.106838	0.341364	0.600912	-0.0981307	-0.420388	0.194344	0.0542602	-0.0248408	0.231338	-0.407716	0.000382018	-0.301374	-0.22526	0.198006	-0.222701	0.283677	-0.143965	0.599803	0.0422079	-0.269075	-0.402359	-0.382701	-0.0964972	-0.049299	-0.408283	1.11023e-08	0.0195066	0.0202372	0.313204	0.0760772	0.00102748	3.27273e-05	0.342225	0.733994	0.455545	0.0142252	3.12624e-06	0.493296	0.00213037
ENSG00000173230.15	black	0.397778	-0.33449	-0.0630981	-0.17337	0.00407861	0.510847	0.0477339	-0.445815	-0.399152	0.552338	-0.358333	0.548645	0.0851365	0.510534	-0.510348	-0.0408016	0.411878	-0.562372	0.399784	-0.264899	0.392209	-0.239252	0.0610522	-0.0995761	-0.413408	0.244194	0.472045	-0.0631896	0.109227	-0.209447	0.332452	0.0477572	-0.269695	0.156765	0.0038451	0.0164366	0.660025	0.223737	0.977339	0.000127971	0.739416	0.00104313	0.00371372	2.64367e-05	0.00982491	3.06822e-05	0.55251	0.000129403
ENSG00000173473.11	black	0.324321	-0.270881	-0.0269755	0.146554	0.139067	0.360507	-0.173158	-0.0926169	-0.316524	0.288161	-0.0903435	0.352511	-0.382602	0.139861	-0.279772	0.178441	0.130772	-0.288494	-0.0566474	-0.0392025	-0.0993403	-0.0235289	0.0954856	0.0859802	-0.360403	0.0947369	0.339254	0.115937	-0.26197	0.0411502	-0.134405	-0.469109	-0.139945	-0.0262912	0.0202412	0.0545262	0.850954	0.30479	0.330425	0.00935679	0.224311	0.518013	0.0236402	0.0403075	0.528382	0.0111794	0.00559065	0.327644
ENSG00000173674.11	black	0.506128	0.312921	0.427598	0.0911916	0.349916	0.518571	-0.13771	0.158771	-0.348904	-0.0292847	-0.138287	0.354298	0.214116	-0.0741785	0.100605	0.0791618	0.275041	-0.0640141	-0.162595	0.192152	0.00913744	-0.474149	0.375593	0.0137568	0.196715	-0.308419	0.573128	-0.194688	-0.352365	-0.336709	-0.238226	-0.192747	-0.625508	-0.379069	0.000151189	0.025366	0.00174954	0.524502	0.0118332	9.68869e-05	0.335212	0.265786	0.0120967	0.838358	0.333173	0.0107476	0.131364	0.604932
ENSG00000173692.13	black	0.567004	-0.231642	0.0244316	-0.0690256	0.14923	0.538229	-0.344645	-0.103798	-0.295608	0.32539	0.0144986	0.552522	-0.518454	0.103174	-0.277255	-0.0775916	0.197165	-0.271806	-0.129142	-0.0628401	-0.201377	-0.0281701	0.172805	0.0213581	-0.271984	0.140344	0.499751	-0.10132	-0.315269	0.0843827	-0.170031	-0.491393	0.116995	-0.111215	1.43761e-05	0.101929	0.864871	0.630307	0.29595	4.62627e-05	0.0132628	0.468544	0.0352003	0.0198091	0.919567	2.62403e-05	9.73019e-05	0.471237
ENSG00000173848.19	black	0.448542	0.392987	0.439366	0.0526946	0.367198	0.36537	-0.273033	0.432934	-0.122246	-0.264261	0.027207	0.221191	-0.0867164	-0.269648	0.314594	-0.215111	0.102565	0.213505	-0.39777	0.349834	-0.223257	-0.309953	0.388073	0.134348	0.414333	-0.364641	0.429915	-0.313574	-0.428802	-0.173502	-0.471378	-0.231074	-0.222678	-0.470766	0.000963038	0.00433544	0.00125677	0.713439	0.0080348	0.00837875	0.0525602	0.00150803	0.392785	0.0609474	0.849689	0.118796	0.545134	0.0556789
ENSG00000173914.12	black	0.430369	0.31011	0.378004	0.400317	0.38282	0.339922	-0.211318	0.242437	-0.0797062	-0.208989	0.0909768	0.258499	0.0578212	-0.237531	0.238858	-0.0321826	0.127877	0.188912	-0.350456	0.243322	-0.118608	-0.298478	0.329464	0.0894561	0.250195	-0.288974	0.413239	-0.0652919	-0.347931	-0.388878	-0.360816	-0.10839	-0.188975	-0.429225	0.00162013	0.0267848	0.0062409	0.00360551	0.00556122	0.0146668	0.136601	0.0865097	0.578217	0.141079	0.525483	0.0670182	0.686929	0.093274
ENSG00000174243.10	black	0.504874	-0.0692295	-0.291551	-0.141446	-0.314179	0.0423657	-0.598643	-0.201149	0.331701	0.25744	0.524346	0.602825	-0.175228	-0.318422	0.0157709	-0.0245227	-0.4119	0.152058	-0.172067	-0.4315	-0.276616	0.357553	-0.361132	-0.526831	-0.0211157	0.439745	0.157238	-0.327052	0.179183	0.192614	-0.0213684	0.0746314	-0.149705	0.149727	0.000157974	0.629294	0.0379121	0.322138	0.0247519	0.767854	3.48136e-06	0.156954	0.017414	0.0681845	7.83435e-05	2.85327e-06	0.218735	0.0227715
ENSG00000174456.14	black	0.366076	-0.0173942	-0.0762639	-0.106514	-0.122873	0.232874	-0.255228	-0.27178	-0.0544137	0.304805	0.0927536	0.438007	0.204793	0.00417248	-0.0979373	-0.208079	0.0232561	-0.129643	0.0829109	-0.262111	0.0183995	-0.0106205	-0.0849486	-0.356154	-0.0496846	0.206823	0.258566	-0.483014	0.0706172	0.0977462	0.150083	0.0684456	-0.357622	0.0653657	0.00824435	0.903573	0.59479	0.456923	0.390342	0.100069	0.070673	0.0536976	0.704511	0.0296436	0.517393	0.0013065	0.14942	0.976818
ENSG00000175575.12	black	0.368634	0.592737	0.600609	0.280552	0.541615	0.270092	-0.147263	0.63573	-0.114356	-0.542549	0.0571891	-0.00280347	-0.137808	-0.436405	0.507798	-0.12266	0.0688332	0.374875	-0.666579	0.559123	-0.225706	-0.366357	0.508169	0.329355	0.548437	-0.572424	0.333382	-0.0980104	-0.647732	-0.271015	-0.683986	-0.311153	-0.00915612	-0.700797	0.00777326	4.58855e-06	3.17156e-06	0.0461389	4.05425e-05	0.0552617	0.302433	5.37496e-07	0.424262	3.90823e-05	0.690178	0.984423	0.334866	0.00136737
ENSG00000175691.9	black	0.481558	0.425299	0.287462	-0.0517569	0.152352	0.255016	-0.252617	0.209451	0.0456703	-0.0916162	0.168343	0.35113	0.199169	-0.332608	0.303128	0.206397	-0.0599927	0.234669	-0.361543	0.0711455	-0.0188929	-0.178865	0.127736	-0.154412	0.362611	-0.128786	0.379202	-0.178639	-0.179664	-0.236285	-0.278375	0.0575671	-0.521443	-0.305349	0.000346718	0.00186377	0.0408164	0.718326	0.285843	0.0709158	0.0737024	0.140182	0.750309	0.522565	0.23766	0.0115233	0.161162	0.0170909
ENSG00000175857.8	black	0.38295	-0.56463	-0.105399	0.209716	0.0815746	0.584196	-0.051402	-0.589224	-0.56005	0.722807	-0.333308	0.555811	-0.242718	0.589613	-0.773656	-0.163168	0.45622	-0.751157	0.516191	-0.338511	0.187796	-0.203756	0.0640782	-0.0765528	-0.684088	0.300929	0.502695	0.406779	0.00910444	-0.231679	0.377507	-0.338442	0.179534	0.235239	0.00554392	1.58972e-05	0.461673	0.139669	0.569311	6.77632e-06	0.720178	5.39395e-06	1.926e-05	2.10904e-09	0.016845	2.2945e-05	0.0861345	5.29878e-06
ENSG00000176261.15	black	0.417439	0.0320155	0.255191	0.0123564	0.203915	0.497101	0.166851	-0.273672	-0.421069	0.270784	-0.356397	0.449267	0.331566	0.305041	-0.306604	0.0451432	0.437574	-0.398336	0.251255	-0.0770951	0.552799	-0.48856	0.229402	-0.0781772	-0.12028	-0.0357945	0.530005	0.151956	-0.0469439	-0.488531	0.187924	0.13548	-0.181693	-0.110025	0.00230624	0.823516	0.0707153	0.93142	0.151209	0.000206597	0.241904	0.0519876	0.00209147	0.0546161	0.0102586	0.000942691	0.0174627	0.0295109
ENSG00000176401.5	black	0.311343	0.247825	0.186858	0.204106	0.136166	0.17623	-0.274194	0.0953201	0.0434403	-0.130058	0.177783	0.240651	0.129665	-0.284079	0.219801	-0.168548	-0.0312895	0.195074	-0.207787	0.0335725	-0.221093	-0.180862	0.108695	-0.159573	0.253488	-0.166927	0.270151	-0.247931	-0.12835	-0.229875	-0.180775	0.0447167	-0.146699	-0.252571	0.0261547	0.079531	0.189201	0.150819	0.340711	0.216072	0.0515245	0.505818	0.762135	0.363011	0.211988	0.088927	0.364474	0.0433554
ENSG00000176485.11	black	0.357463	-0.0397003	0.0254231	-0.0766509	0.0641228	0.243762	-0.398539	0.0722077	0.00214657	0.0326727	0.262052	0.320499	-0.459137	-0.214892	0.0132681	0.363262	-0.0805099	0.0668557	-0.305877	-0.0190758	-0.334362	0.084512	0.0536784	-0.0442151	-0.0604965	0.0228843	0.253054	0.027347	-0.251815	0.107694	-0.303979	-0.321311	0.100075	-0.169394	0.0100177	0.782089	0.859442	0.592917	0.654849	0.0847506	0.00377182	0.614584	0.988072	0.819953	0.0632202	0.0218521	0.000701592	0.129939
ENSG00000176927.15	black	0.22195	0.0575578	0.161351	0.257066	0.161475	0.189055	-0.0858192	-0.00273244	-0.188344	0.0252871	-0.0976793	0.153935	0.0460257	0.0172214	-0.069565	-0.271241	0.103237	-0.104105	0.0235515	0.0410956	0.0728571	-0.196688	0.122965	-0.0153632	0.0278771	-0.0953313	0.218778	0.0307755	-0.130334	-0.133809	-0.0429546	-0.113189	-0.0379975	-0.104021	0.117503	0.688282	0.257994	0.0686005	0.257625	0.183958	0.549317	0.984817	0.185643	0.860186	0.495296	0.280808	0.74843	0.904527
ENSG00000177383.4	black	0.554472	0.0902352	0.143711	0.371873	0.180611	0.360924	-0.465231	0.0449292	-0.0799564	0.04272	0.258938	0.429814	-0.218066	-0.240751	0.0546268	-0.345576	-0.0196924	0.0496611	-0.278415	0.00377884	-0.387489	-0.0638351	0.132607	-0.113783	0.0582612	-0.0529379	0.405043	-0.222051	-0.315016	-0.0917243	-0.268422	-0.346458	0.0448827	-0.250764	2.42377e-05	0.528878	0.31437	0.00721017	0.20469	0.00926924	0.000582024	0.754233	0.577021	0.765967	0.0665388	0.00164537	0.124229	0.0887899
ENSG00000177432.7	black	0.429571	0.256706	0.350701	0.0261543	0.335115	0.392975	-0.247385	0.291266	-0.185699	-0.179731	0.066134	0.262565	-0.152001	-0.231381	0.18737	0.0761143	0.123219	0.107452	-0.376681	0.264363	-0.251333	-0.261751	0.360016	0.121648	0.19998	-0.273684	0.433417	-0.165904	-0.460911	-0.144513	-0.402243	-0.339237	-0.0876628	-0.440772	0.00165651	0.0690019	0.0116319	0.855442	0.0162242	0.00433673	0.080084	0.0381083	0.192008	0.20694	0.644736	0.0626865	0.286969	0.102326
ENSG00000177721.4	black	0.602252	0.687213	0.512822	0.236448	0.345974	0.268211	-0.445655	0.48768	0.180069	-0.430649	0.392602	0.341108	0.000400046	-0.660755	0.558489	-0.0464923	-0.173012	0.53851	-0.631454	0.25097	-0.332318	-0.268579	0.273506	-0.118295	0.669339	-0.375565	0.465322	-0.032934	-0.364344	-0.446806	-0.594478	-0.045047	-0.126937	-0.570583	2.93266e-06	2.55695e-08	0.000119257	0.0948219	0.0128889	0.057047	0.00104801	0.000283586	0.206074	0.00160754	0.00437712	0.0143029	0.997777	1.31598e-07
ENSG00000178035.12	black	0.696738	0.176502	0.0245743	0.282115	0.00705819	0.192652	-0.772845	0.0726391	0.25968	0.000904639	0.624514	0.626394	-0.301933	-0.557231	0.183667	-0.24336	-0.40153	0.310091	-0.415118	-0.193358	-0.499001	0.159772	-0.120662	-0.409259	0.206123	0.143444	0.353816	-0.12763	-0.132786	-0.0362075	-0.354553	-0.192664	-0.0257978	-0.151178	1.35849e-08	0.215351	0.864089	0.044888	0.960795	0.175598	3.04306e-11	0.612466	0.0657356	0.994973	9.70282e-07	8.80269e-07	0.0312945	2.16435e-05
ENSG00000178464.6	black	0.609861	0.150766	0.129934	0.329079	0.140614	0.310826	-0.596619	0.00909032	0.0647489	0.00798984	0.409369	0.560113	-0.184507	-0.384284	0.0796592	-0.294568	-0.152093	0.157516	-0.280485	-0.117123	-0.411143	-0.0536874	0.0460786	-0.294537	0.1368	0.0249287	0.444469	-0.0636324	-0.194493	-0.231001	-0.27493	-0.225436	0.0739329	-0.206015	2.02865e-06	0.290949	0.363471	0.0183774	0.32502	0.0264173	3.8293e-06	0.94952	0.651694	0.955624	0.00285511	1.92094e-05	0.194929	0.00536794
ENSG00000178636.8	black	0.398558	0.370884	0.363789	0.136727	0.298029	0.308928	0.0188418	0.191615	-0.150594	-0.139894	-0.0924234	0.223629	0.233181	-0.113596	0.217334	-0.162816	0.17624	0.0879085	-0.253212	0.221669	0.205788	-0.335285	0.301569	0.0624118	0.291655	-0.261526	0.373127	-0.331122	-0.281776	-0.27961	-0.254991	0.0566121	-0.377379	-0.362582	0.00377001	0.00737828	0.00868651	0.338708	0.0336603	0.0274013	0.895591	0.177979	0.291505	0.327529	0.518891	0.114683	0.0996087	0.427371
ENSG00000179085.7	black	0.5067	0.11354	-0.0560636	-0.12101	-0.150183	0.153533	-0.545061	-0.150128	0.18984	0.0932408	0.417468	0.520734	-0.0130943	-0.306254	0.0497703	-0.278278	-0.215927	0.128028	-0.135737	-0.289928	-0.227575	0.0883925	-0.147182	-0.485247	0.129926	0.196877	0.256753	-0.336842	0.0530079	0.00904394	-0.0528754	0.0422128	-0.0853543	-0.0264783	0.000148185	0.427598	0.695978	0.397623	0.292839	0.282081	3.5393e-05	0.29302	0.182109	0.515186	0.00230444	8.95181e-05	0.927336	0.0288386
ENSG00000179218.13	black	0.4737	-0.184349	-0.244433	-0.0015247	-0.161543	0.117601	-0.690418	-0.0927077	0.196507	0.198889	0.554015	0.498455	-0.577925	-0.326644	-0.050673	-0.0282002	-0.349734	0.10471	-0.283692	-0.287679	-0.576101	0.389374	-0.216848	-0.314948	-0.144961	0.347178	0.161468	-0.14603	-0.0923472	0.312164	-0.195365	-0.364877	0.159052	0.0447456	0.000446318	0.195318	0.0838715	0.991528	0.257424	0.411149	2.07237e-08	0.517601	0.166952	0.161765	2.46941e-05	0.000197257	8.95965e-06	0.0193122
ENSG00000179295.17	black	0.447751	-0.40011	-0.0677258	-0.0276624	0.127839	0.541385	-0.335823	-0.155886	-0.368362	0.41867	-0.094905	0.495459	-0.599482	0.21724	-0.384803	0.023224	0.217896	-0.377972	0.00553201	-0.103666	-0.270825	-0.0290808	0.127832	0.0705967	-0.421238	0.151753	0.477971	0.0604369	-0.26331	0.069117	-0.0807917	-0.555477	0.112466	-0.014019	0.000985662	0.00362452	0.636776	0.847203	0.371324	4.09082e-05	0.0159865	0.274681	0.00782219	0.00223129	0.507681	0.000218472	3.34592e-06	0.125696
ENSG00000179455.8	black	0.434435	0.224472	0.302464	-0.0534298	0.283081	0.348092	-0.144971	0.181122	-0.128505	-0.0576791	0.00686374	0.282695	-0.239145	-0.116972	0.0717993	-0.0953761	0.125449	0.035265	-0.2697	0.1453	-0.045487	-0.192991	0.267198	0.0978656	0.175531	-0.135865	0.388621	0.12994	-0.283554	-0.179768	-0.300031	-0.185437	0.104392	-0.278459	0.00144571	0.113287	0.0309835	0.709616	0.0441287	0.0123121	0.310102	0.20339	0.368816	0.687659	0.961874	0.0444307	0.0910045	0.41367
ENSG00000180198.16	black	0.582116	0.434282	0.273859	0.313144	0.16893	0.218433	-0.500089	0.212243	0.178778	-0.197873	0.406075	0.457915	0.0932504	-0.528896	0.363501	-0.0761785	-0.210774	0.379993	-0.407247	0.014337	-0.282312	-0.164891	0.0838714	-0.282079	0.42304	-0.150231	0.403538	-0.157216	-0.173559	-0.371502	-0.348678	0.0309852	-0.208927	-0.353499	7.43907e-06	0.00145195	0.0518218	0.0252564	0.236005	0.123581	0.000186488	0.134853	0.2094	0.163963	0.00311044	0.000728082	0.515142	6.6089e-05
ENSG00000180425.11	black	0.2445	0.215423	0.297148	0.0813734	0.232281	0.29518	-0.127337	0.104561	-0.12516	-0.131361	-0.0565768	0.133127	0.10938	-0.0352688	0.0973176	-0.403709	0.229697	0.036861	-0.0325082	0.15033	-0.0927219	-0.339327	0.285974	0.021484	0.243224	-0.257567	0.310946	-0.200992	-0.152357	-0.272885	-0.0875335	0.0228558	0.095996	-0.278474	0.0837828	0.12897	0.0342142	0.570267	0.100961	0.0354786	0.373219	0.465263	0.381515	0.358181	0.693331	0.351697	0.44483	0.805913
ENSG00000181004.10	black	0.322849	-0.113315	0.217994	0.199971	0.317448	0.492612	-0.112849	-0.0218668	-0.381437	0.167567	-0.168598	0.25934	-0.279507	0.181382	-0.238717	-0.0397532	0.353383	-0.272052	0.0393015	0.0878922	-0.071567	-0.29543	0.310267	0.184193	-0.170439	-0.112963	0.436427	0.337771	-0.275504	-0.259953	-0.0564464	-0.370914	0.169579	-0.190089	0.0208494	0.42852	0.124356	0.159448	0.0232138	0.00024053	0.430436	0.878945	0.00574945	0.239861	0.236941	0.066103	0.0469915	0.202731
ENSG00000181019.13	black	0.435179	0.262515	0.225769	0.127465	0.208695	0.254816	-0.386182	0.191148	0.0403754	-0.165538	0.29879	0.33307	-0.15583	-0.401982	0.240978	0.25007	-0.0764824	0.238727	-0.460941	0.085524	-0.328441	-0.0995769	0.160677	-0.0821582	0.203675	-0.157944	0.354921	-0.0522878	-0.31888	-0.149492	-0.437213	-0.189856	-0.146399	-0.360675	0.00141568	0.0627384	0.111163	0.372738	0.141652	0.0711446	0.00512607	0.17906	0.778477	0.245682	0.0331878	0.0169282	0.274857	0.00345573
ENSG00000181061.13	black	0.471189	-0.37603	-0.0377467	-0.181249	0.0471946	0.616889	-0.156206	-0.479026	-0.485638	0.616786	-0.235593	0.61517	-0.185582	0.431767	-0.59094	-0.16284	0.416449	-0.605695	0.383966	-0.294946	0.092634	-0.213443	0.111307	-0.170034	-0.462557	0.263325	0.563599	0.020833	-0.015189	-0.0906601	0.284939	-0.253653	0.0777457	0.133774	0.000483214	0.00653983	0.792569	0.203069	0.742258	1.43086e-06	0.273686	0.000376352	0.000303383	1.43834e-06	0.0960562	1.55963e-06	0.192293	0.00155814
ENSG00000181894.15	black	0.673324	0.256449	0.327186	0.0321901	0.246963	0.524453	-0.27699	0.0190603	-0.174016	0.0300959	0.00486723	0.602152	0.0920357	-0.142044	0.0563346	-0.138416	0.165923	-0.00966804	-0.18897	0.00598268	0.0665686	-0.381483	0.245299	-0.161718	0.209837	-0.155964	0.637225	-0.180734	-0.225208	-0.398251	-0.219815	0.0215825	-0.215549	-0.329254	6.16924e-08	0.0692905	0.0191009	0.822569	0.080617	7.8033e-05	0.0490961	0.894387	0.221989	0.833943	0.972959	2.94671e-06	0.520654	0.320076
ENSG00000181924.7	black	0.812161	0.443591	0.525765	0.332969	0.46297	0.612048	-0.409016	0.232519	-0.170429	-0.126042	0.163793	0.604698	-0.0116853	-0.337838	0.204451	-0.125033	0.148244	0.146028	-0.41205	0.17187	-0.167207	-0.443152	0.405334	-0.0669578	0.342827	-0.292689	0.753319	-0.0187461	-0.446706	-0.539967	-0.444034	-0.212791	-0.15492	-0.543683	4.72332e-13	0.0011128	7.43164e-05	0.016964	0.00062405	1.82145e-06	0.00288152	0.100602	0.231811	0.378142	0.250763	2.60776e-06	0.935137	0.0153256
ENSG00000181991.16	black	0.655211	0.387056	0.264644	0.0648197	0.127277	0.337026	-0.411243	0.0470375	0.0665317	-0.0357847	0.285774	0.549196	0.199186	-0.357836	0.205097	-0.164069	-0.0558069	0.184093	-0.289416	-0.0679538	-0.0940364	-0.19037	0.101075	-0.332307	0.327798	-0.0551067	0.490737	-0.232781	-0.142719	-0.304626	-0.209263	0.0504947	-0.273814	-0.287281	1.81774e-07	0.00501793	0.0605597	0.651338	0.373447	0.0155891	0.00271829	0.743086	0.642743	0.80313	0.0420676	3.00114e-05	0.161126	0.00993476
ENSG00000182165.17	black	0.720019	0.31445	0.235184	0.0896306	0.144417	0.377773	-0.573228	0.0938475	0.109834	-0.00463979	0.389896	0.613122	-0.100699	-0.436298	0.20269	0.00587749	-0.134305	0.240471	-0.379615	-0.0855414	-0.279403	-0.104507	0.0776852	-0.310079	0.291559	-0.0227238	0.522588	0.0080475	-0.188644	-0.279792	-0.314983	-0.0832112	-0.13128	-0.281833	2.59965e-09	0.0246212	0.0966519	0.531654	0.311975	0.0062753	1.10031e-05	0.512443	0.442932	0.974222	0.00468018	1.72714e-06	0.481995	0.00137154
ENSG00000182196.13	black	0.225541	0.154178	0.224822	0.107321	0.221446	0.258827	0.067003	0.0860139	-0.169919	-0.0227075	-0.124898	0.158454	0.0966741	0.0227175	0.0536931	0.101987	0.20088	-0.0184049	-0.0866912	0.14623	0.144845	-0.271779	0.233534	0.110266	0.0880262	-0.150643	0.276095	-0.0216705	-0.169894	-0.26503	-0.0879778	0.015	-0.120165	-0.235996	0.111535	0.280039	0.112711	0.4535	0.11836	0.06666	0.640385	0.548408	0.233233	0.874328	0.382519	0.266754	0.499765	0.874273
ENSG00000182472.8	black	0.268551	0.236873	0.060322	0.123735	-0.0502432	0.0122536	-0.290327	-0.0241009	0.229282	-0.0761396	0.326757	0.29461	0.140261	-0.369731	0.156176	0.258215	-0.232408	0.239972	-0.182026	-0.164034	-0.0781218	0.000696257	-0.117995	-0.351446	0.200011	0.0143603	0.160631	0.139635	0.0404537	-0.167467	-0.124626	0.171131	-0.121549	-0.0930438	0.0567205	0.0942116	0.674128	0.387002	0.726238	0.931989	0.0387627	0.866684	0.105565	0.595393	0.0192682	0.0358519	0.326249	0.00757839
ENSG00000182481.9	black	0.43202	-0.157537	0.0506215	0.163305	0.198159	0.385123	-0.38047	0.0392854	-0.200512	0.136101	0.14148	0.377185	-0.618117	-0.064463	-0.159068	-0.00197573	0.0608426	-0.108299	-0.246828	0.0242884	-0.353574	0.0258658	0.160094	0.0750004	-0.198595	0.0379526	0.361499	0.123026	-0.393671	0.0887678	-0.298564	-0.583744	0.291261	-0.178286	0.00154717	0.269566	0.724258	0.2522	0.16334	0.0052598	0.00588432	0.784312	0.158299	0.340946	0.322022	0.00636349	1.34503e-06	0.653134
ENSG00000182552.15	black	0.489732	-0.211695	0.0874889	-0.0332877	0.16365	0.60011	-0.0900772	-0.282068	-0.43147	0.391735	-0.260168	0.524803	-0.0206883	0.348414	-0.359494	0.00916291	0.431543	-0.448168	0.174666	-0.101477	0.159475	-0.295604	0.217252	0.00608325	-0.313018	0.0603036	0.542108	-0.140273	-0.131513	-0.203802	0.0979706	-0.164067	-0.301424	-0.0505578	0.000264888	0.135887	0.541545	0.816621	0.251186	3.24765e-06	0.529603	0.0449254	0.00157115	0.0044723	0.0652119	7.70258e-05	0.885424	0.0122264
ENSG00000182827.9	black	0.645566	-0.222602	0.157497	0.40149	0.321345	0.667567	-0.280748	-0.193395	-0.483519	0.37007	-0.148659	0.62737	-0.299516	0.201972	-0.38538	-0.106604	0.338603	-0.412925	0.0241771	-0.0644096	-0.0316256	-0.289264	0.254762	0.0305304	-0.343444	0.0226846	0.657336	0.174334	-0.335704	-0.278298	-0.11597	-0.460231	-0.0952677	-0.141821	3.13916e-07	0.116401	0.26969	0.00349938	0.0214866	8.76752e-08	0.0459806	0.173908	0.000325234	0.00751895	0.297821	8.36624e-07	0.0327422	0.155229
ENSG00000182952.5	black	0.485832	-0.577701	-0.123873	0.123413	0.0839619	0.624598	-0.293914	-0.5318	-0.478236	0.667399	-0.157941	0.640557	-0.474696	0.430923	-0.709692	-0.162939	0.373879	-0.647575	0.35847	-0.343543	-0.0797729	-0.11155	0.0726057	-0.102139	-0.647639	0.308119	0.546719	0.306494	-0.0845328	-0.0862737	0.228523	-0.443115	0.329561	0.16243	0.000301446	9.04842e-06	0.386469	0.388247	0.558024	9.66091e-07	0.0363121	5.92124e-05	0.000386062	8.85723e-08	0.268325	4.13797e-07	0.000432397	0.0015953
ENSG00000183011.13	black	0.456674	-0.00690303	-0.266461	-0.145743	-0.38357	0.0363871	-0.561917	-0.371933	0.363783	0.298195	0.552277	0.608928	0.0751451	-0.286673	-0.0410857	-0.134107	-0.367815	0.112337	0.0521125	-0.560887	-0.213911	0.26257	-0.403086	-0.727956	0.0186976	0.455044	0.176302	-0.211207	0.370564	0.0140795	0.213072	0.272061	0.0235367	0.218997	0.000755888	0.961656	0.0587488	0.307506	0.00546147	0.799884	1.78169e-05	0.00720002	0.00868777	0.0335568	2.6502e-05	2.12352e-06	0.600222	0.0413976
ENSG00000183172.8	black	0.419218	-0.012772	0.0167436	0.162112	0.0226683	0.218934	-0.512124	-0.124124	0.0513098	0.134729	0.358456	0.436183	-0.331874	-0.251118	-0.0932327	0.0416579	-0.137428	0.0346597	-0.10917	-0.2341	-0.36517	0.0246403	-0.0616591	-0.308686	-0.0363016	0.13065	0.30493	0.374544	-0.0588825	-0.214908	-0.100272	-0.233946	0.325662	-0.0477367	0.00219864	0.92912	0.907163	0.255729	0.874543	0.122701	0.000122271	0.385497	0.72066	0.345881	0.00979774	0.00137602	0.0173519	0.0754883
ENSG00000183431.12	black	0.771265	0.0312336	0.138206	0.0170293	0.16693	0.541506	-0.485853	-0.0481295	-0.124626	0.238994	0.17262	0.753962	-0.255289	-0.141816	-0.091804	0.0369178	0.0500487	-0.0627859	-0.230213	-0.128138	-0.132293	-0.118949	0.120106	-0.193761	-0.0211281	0.117993	0.634316	-0.0155079	-0.223623	-0.184397	-0.229549	-0.226188	-0.174006	-0.18806	3.53518e-11	0.82776	0.333458	0.905587	0.241678	4.07156e-05	0.000301234	0.737333	0.383563	0.0912155	0.225776	1.69463e-10	0.0706036	0.320862
ENSG00000183474.15	black	0.181071	-0.0432821	0.125333	0.236039	0.172388	0.303101	0.252321	-0.170781	-0.336756	0.192009	-0.362993	0.185715	0.353653	0.333084	-0.193121	-0.141663	0.347449	-0.317216	0.218159	0.0195455	0.433426	-0.320782	0.171239	0.0841911	-0.160384	-0.0576331	0.280583	-0.1221	-0.0300045	-0.297365	0.154695	0.0979008	-0.431122	-0.0229852	0.203519	0.762977	0.380851	0.0954112	0.22641	0.0306139	0.0740526	0.230835	0.0156776	0.177072	0.00884519	0.19197	0.0109017	0.0169236
ENSG00000183576.13	black	0.467109	-0.200859	-0.0113316	-0.318099	0.0197243	0.455748	-0.268362	-0.22164	-0.195391	0.38934	0.00857116	0.555796	-0.375082	0.122658	-0.328773	0.213127	0.163235	-0.276546	0.0446033	-0.217529	-0.0807748	-0.0424195	0.0566624	-0.141327	-0.249748	0.222204	0.460407	0.234489	-0.0681301	-0.0190999	0.0274188	-0.235258	0.171115	0.0138327	0.000549065	0.157564	0.937096	0.0229175	0.89073	0.000777263	0.0569016	0.11803	0.169423	0.00474464	0.952399	2.29593e-05	0.00668768	0.39118
ENSG00000183605.16	black	0.505633	0.572971	0.390942	0.0276547	0.204874	0.225383	-0.336192	0.314883	0.155637	-0.361566	0.273045	0.290304	0.211996	-0.486022	0.47707	-0.237402	-0.0749026	0.415491	-0.435302	0.174452	-0.133952	-0.263601	0.219781	-0.156692	0.59783	-0.316246	0.366933	-0.436263	-0.232502	-0.295391	-0.369902	0.16247	-0.152505	-0.469815	0.000153833	1.11263e-05	0.00456091	0.847245	0.149255	0.111792	0.0158635	0.0244139	0.275458	0.00913572	0.0525498	0.0387787	0.135318	0.000299567
ENSG00000183765.21	black	0.499158	0.0260272	0.202435	0.339724	0.273857	0.400024	-0.373649	0.0560623	-0.210985	0.0764777	0.142281	0.405104	-0.386514	-0.133614	-0.079242	-0.243241	0.066468	-0.0548787	-0.19783	0.0555756	-0.294466	-0.131078	0.213045	0.000182773	-0.0202012	-0.0499126	0.439293	0.155022	-0.356594	-0.125081	-0.264738	-0.472128	0.311266	-0.228293	0.000192558	0.856137	0.154263	0.0147283	0.0518229	0.00363245	0.00691676	0.695985	0.137236	0.593755	0.319262	0.00318949	0.00508467	0.349923
ENSG00000184007.21	black	0.278593	-0.634471	-0.24042	-0.0689734	-0.00636728	0.450148	-0.252205	-0.425077	-0.409461	0.643457	-0.112761	0.450095	-0.673621	0.385825	-0.663865	0.14656	0.236191	-0.586204	0.265478	-0.307114	-0.216797	0.0889066	-0.0155773	-0.0216341	-0.696099	0.354082	0.353418	0.415899	-0.0991839	0.157882	0.164456	-0.609161	0.338787	0.233238	0.0477467	5.75033e-07	0.0892433	0.630566	0.96463	0.000918492	0.0741902	0.00187515	0.00284826	3.52853e-07	0.430796	0.000919913	6.0571e-08	0.00517081
ENSG00000184110.14	black	0.292358	0.152684	0.296323	0.214149	0.283878	0.33064	0.0413467	0.0397827	-0.347826	0.0349716	-0.206002	0.183301	0.114138	0.0499741	-0.0651732	0.0604917	0.240481	-0.178234	-0.0307907	0.117372	0.175877	-0.346238	0.253245	0.0792012	0.0310166	-0.180098	0.328177	0.182839	-0.256952	-0.2471	-0.0924097	-0.16603	-0.287605	-0.205788	0.037359	0.284783	0.0347398	0.131303	0.0435106	0.0177986	0.773288	0.781648	0.0123833	0.807517	0.146979	0.197913	0.425153	0.727648
ENSG00000184208.10	black	0.593458	0.102192	0.262136	0.321676	0.344176	0.461964	-0.400183	0.108632	-0.127882	-0.00729922	0.140844	0.459016	-0.313024	-0.184509	0.0156811	0.125839	0.0993476	0.034689	-0.337738	0.0696533	-0.223188	-0.185689	0.248605	0.0431074	0.0198181	-0.111569	0.512619	0.240767	-0.366337	-0.31362	-0.370956	-0.310787	-0.0194163	-0.331283	4.4378e-06	0.47549	0.0631323	0.021345	0.0133969	0.000643615	0.00361785	0.447971	0.371162	0.959457	0.324223	0.000704164	0.0253157	0.194924
ENSG00000184277.13	black	0.12097	-0.0375889	0.194007	-0.0249159	0.194271	0.351678	0.240599	-0.166006	-0.342012	0.182259	-0.346303	0.168785	0.182571	0.34402	-0.260529	0.16876	0.427218	-0.327976	0.24421	0.0155614	0.321762	-0.373349	0.227325	0.0727285	-0.15947	-0.0934212	0.347045	0.2444	-0.0405225	-0.450326	0.13411	-0.0210147	-0.179708	-0.0414392	0.397778	0.793417	0.172524	0.862218	0.171929	0.0113859	0.0889974	0.244331	0.0140305	0.200519	0.0127979	0.236413	0.199736	0.0134416
ENSG00000184428.12	black	0.664409	0.336644	0.136198	0.229647	0.0662606	0.183095	-0.624057	0.154489	0.273745	-0.104234	0.531542	0.554933	-0.0685327	-0.555211	0.317393	-0.277858	-0.333579	0.380587	-0.436519	-0.0938678	-0.363041	0.0531933	-0.0390688	-0.354612	0.360427	0.0366132	0.361685	-0.278227	-0.115476	-0.144051	-0.361285	-0.00926967	-0.170615	-0.223075	1.05977e-07	0.0157144	0.340599	0.104996	0.644101	0.198427	9.93431e-07	0.279058	0.051923	0.466666	5.97971e-05	2.3785e-05	0.632757	2.3516e-05
ENSG00000184432.10	black	0.338703	-0.593543	-0.347756	-0.143664	-0.163535	0.348079	-0.271407	-0.475123	-0.242986	0.66315	-0.0396329	0.528851	-0.423337	0.359449	-0.578436	-0.0219711	0.121072	-0.504349	0.272318	-0.404153	-0.0730996	0.192178	-0.157441	-0.162497	-0.617209	0.491012	0.274695	0.0256292	0.0736684	0.230771	0.260442	-0.330082	0.050713	0.320644	0.0150491	4.42024e-06	0.012402	0.314532	0.251523	0.0123155	0.0540397	0.00042656	0.0857773	1.14223e-07	0.78245	6.62004e-05	0.00196651	0.00958208
ENSG00000184508.11	black	0.531655	0.259567	0.173356	0.390454	0.125018	0.252775	-0.470068	0.0350227	0.119422	-0.0579938	0.364092	0.458343	0.0834538	-0.387949	0.192322	-0.119677	-0.144826	0.218959	-0.264449	-0.0881885	-0.286785	-0.117481	0.0304642	-0.28246	0.218092	-0.0644843	0.39303	-0.0590554	-0.110862	-0.355613	-0.216385	-0.0148649	-0.162107	-0.235095	5.95411e-05	0.0658574	0.223775	0.00461623	0.382057	0.0735166	0.000500561	0.807242	0.403891	0.686042	0.00862679	0.000718686	0.560418	0.00490951
ENSG00000184635.15	black	0.284299	-0.460358	-0.0804558	-0.0714792	0.0279058	0.505965	0.0141525	-0.520874	-0.44003	0.534538	-0.348311	0.445641	-0.0810412	0.543921	-0.628906	-0.0390153	0.463657	-0.636453	0.459203	-0.283429	0.253618	-0.233487	0.0763569	-0.0572493	-0.541925	0.209071	0.416216	0.161596	0.0613601	-0.199096	0.353179	-0.0661837	0.0637032	0.155612	0.0431869	0.000675989	0.574636	0.618169	0.845875	0.000152056	0.921481	8.90586e-05	0.00123309	5.33381e-05	0.0122536	0.00104843	0.571847	3.70261e-05
ENSG00000184708.18	black	0.406066	0.0912929	-0.00179286	0.104756	-0.00696975	0.109931	-0.404891	-0.016241	0.15468	0.0493551	0.336177	0.408163	-0.116883	-0.318089	0.0837415	0.0873653	-0.220299	0.162022	-0.255509	-0.164171	-0.194701	0.0969877	-0.0909416	-0.253244	0.0767411	0.131436	0.213285	0.0596213	-0.0661005	0.00165377	-0.178733	-0.0260604	-0.0701526	-0.0797467	0.00311115	0.524039	0.990038	0.464425	0.961285	0.442526	0.00320706	0.909939	0.278458	0.730893	0.0158687	0.00294639	0.414029	0.0229223
ENSG00000184831.13	black	0.554601	-0.0095703	0.167597	0.11558	0.209869	0.487747	-0.286474	-0.129762	-0.218875	0.215978	0.0570411	0.522072	-0.243171	-0.0110335	-0.181655	0.0502572	0.160833	-0.166198	-0.0422253	-0.104117	-0.040403	-0.209403	0.163588	-0.106244	-0.104828	0.0281127	0.518983	0.252366	-0.184496	-0.295687	-0.0761137	-0.217137	0.160182	-0.14938	2.41102e-05	0.946858	0.239776	0.419291	0.139375	0.000282965	0.041545	0.364111	0.122805	0.127964	0.69094	8.52175e-05	0.0855328	0.938748
ENSG00000184857.8	black	0.504791	0.177871	0.106318	0.144262	0.0502955	0.244422	-0.436832	0.0424399	0.074892	0.0298827	0.332085	0.435719	-0.117084	-0.286385	0.0822223	-0.220631	-0.145556	0.129165	-0.216587	-0.0849591	-0.298161	-0.000136325	0.0103286	-0.263032	0.155643	0.0524973	0.327888	-0.115511	-0.109834	-0.0768678	-0.191805	-0.12024	0.00249893	-0.14243	0.000158431	0.211757	0.457755	0.312501	0.725964	0.0838849	0.00135091	0.767459	0.601454	0.835103	0.0172766	0.00139422	0.413223	0.0416112
ENSG00000185272.14	black	0.45726	0.323485	0.288975	0.0124737	0.212028	0.303146	-0.157183	0.170018	-0.128637	-0.0609279	-0.00531928	0.326317	0.166126	-0.174337	0.197464	-0.062935	0.0811967	0.0800829	-0.253206	0.122518	0.0237065	-0.265202	0.214154	-0.0495783	0.25924	-0.162201	0.387159	-0.335144	-0.239649	-0.201221	-0.257023	-0.0390531	-0.547853	-0.291851	0.000742627	0.0205846	0.0397214	0.930771	0.135258	0.0305882	0.270658	0.232957	0.36832	0.671041	0.970449	0.0194408	0.243985	0.221123
ENSG00000186141.9	black	0.678845	0.244915	0.289294	0.107078	0.271167	0.473867	-0.479721	0.200772	-0.143752	-0.0266975	0.217942	0.508453	-0.254808	-0.314257	0.144603	-0.0850024	0.0117853	0.0966598	-0.440132	0.10794	-0.357413	-0.15649	0.255125	-0.0653993	0.178569	-0.124139	0.54681	-0.230063	-0.44373	-0.0549216	-0.425263	-0.40923	-0.160472	-0.39524	4.37168e-08	0.0832426	0.0394933	0.454528	0.0542614	0.000443959	0.000368	0.157749	0.314232	0.852472	0.124449	0.000139308	0.0711532	0.0247142
ENSG00000186283.14	black	0.306668	-0.0616159	0.0269806	0.276123	0.0840475	0.194599	-0.360927	-0.0803274	0.0224382	0.142105	0.276622	0.369238	-0.29339	-0.182318	-0.109379	0.279592	-0.0943375	0.0225275	-0.100777	-0.158159	-0.291498	0.0145019	-0.0247312	-0.177878	-0.109117	0.12886	0.273215	0.565544	-0.064041	-0.244996	-0.0970502	-0.233801	0.240865	-0.0391304	0.0286117	0.667541	0.850926	0.0498387	0.557621	0.171192	0.00926857	0.575249	0.875806	0.319867	0.0494108	0.00766546	0.0366621	0.20037
ENSG00000186310.9	black	0.543322	0.4492	0.293895	-0.190163	0.156524	0.30332	-0.407319	0.280307	0.104906	-0.221207	0.264111	0.356089	0.0143971	-0.423099	0.409357	-0.204174	-0.060962	0.337975	-0.460272	0.1272	-0.273104	-0.153719	0.206543	-0.147553	0.473915	-0.203811	0.410562	-0.58925	-0.26349	-0.0900752	-0.389515	-0.00495115	-0.200173	-0.407699	3.79113e-05	0.000944543	0.0363249	0.181353	0.272699	0.0304878	0.00301171	0.0463381	0.463782	0.118767	0.0610994	0.0103291	0.920128	0.00197928
ENSG00000186407.7	black	0.272419	-0.445099	-0.296728	0.123674	-0.138627	0.18089	-0.348288	-0.382594	-0.0295737	0.44109	0.150829	0.394332	-0.387302	0.14964	-0.394856	-0.4893	-0.0190028	-0.255149	0.211328	-0.356591	-0.205057	0.209323	-0.174721	-0.201848	-0.375472	0.409137	0.141799	0.0310452	0.11485	0.129286	0.247344	-0.173787	0.515075	0.241028	0.0531153	0.00106511	0.0344807	0.387237	0.331974	0.203978	0.0122598	0.00559165	0.836785	0.00119614	0.290743	0.00419245	0.00498785	0.294607
ENSG00000186462.8	black	0.724009	0.288592	0.211817	-0.231427	0.0959031	0.431294	-0.431432	0.0867143	-0.00931355	0.0391057	0.189457	0.611538	-0.0117634	-0.260231	0.16336	-0.188809	-0.0033934	0.113345	-0.306762	-0.0377793	-0.100462	-0.157263	0.132953	-0.246022	0.280176	-0.0114641	0.532844	-0.488731	-0.183504	-0.103917	-0.256334	0.0023222	-0.3578	-0.274273	1.92576e-09	0.0399963	0.135656	0.102255	0.503208	0.00157887	0.0015728	0.545144	0.948282	0.785275	0.18301	1.86791e-06	0.934704	0.0651445
ENSG00000186666.6	black	0.792724	0.451634	0.552312	0.343573	0.498034	0.601725	-0.426603	0.289836	-0.179748	-0.208024	0.1407	0.559322	-0.0819604	-0.36532	0.24806	-0.163004	0.150553	0.180429	-0.474087	0.230258	-0.210444	-0.464214	0.44308	-0.0056816	0.377063	-0.350082	0.724526	-0.0295232	-0.510388	-0.538862	-0.51336	-0.238528	-0.100671	-0.594971	4.1412e-12	0.00087893	2.64645e-05	0.0135707	0.000200118	3.00739e-06	0.00179821	0.0391089	0.206897	0.142965	0.324724	1.98511e-05	0.56748	0.00838843
ENSG00000187049.9	black	0.482881	0.0809649	-0.0881841	0.100993	-0.171332	0.160118	-0.480646	-0.283594	0.206681	0.203838	0.408523	0.575523	0.224126	-0.269835	0.00294841	-0.0144845	-0.216218	0.0864345	0.00596089	-0.403376	-0.167552	0.0452676	-0.226171	-0.569892	0.0536164	0.23203	0.302467	-0.108666	0.204619	-0.19445	0.103117	0.186176	-0.259988	0.073791	0.000332086	0.57221	0.538324	0.480712	0.229312	0.261699	0.000357142	0.0437299	0.145622	0.151368	0.00291885	9.95627e-06	0.113859	0.0555029
ENSG00000187051.9	black	0.528571	-0.00869963	-0.288568	-0.217206	-0.410251	0.0558012	-0.683744	-0.365096	0.393202	0.317468	0.585655	0.675665	0.0728532	-0.33153	-0.0246122	-0.0746774	-0.413856	0.132328	0.0119704	-0.609276	-0.256156	0.282962	-0.445449	-0.778026	0.0358146	0.482621	0.202291	-0.267525	0.370752	0.0363981	0.183134	0.270126	-0.153042	0.227429	6.6902e-05	0.951687	0.0400136	0.125756	0.00278998	0.697332	3.20046e-08	0.00843141	0.00431227	0.023205	6.34472e-06	5.33603e-08	0.611416	0.0174756
ENSG00000187514.16	black	0.650702	-0.156702	0.0529335	0.293378	0.198886	0.499757	-0.682149	-0.0245009	-0.186031	0.222539	0.281809	0.616537	-0.679899	-0.201927	-0.173361	-0.112592	-0.0343417	-0.097965	-0.255113	-0.114179	-0.588697	0.00207228	0.106442	-0.117538	-0.182465	0.0782648	0.540333	0.164454	-0.372534	-0.0283194	-0.327987	-0.656173	0.224997	-0.170712	2.35227e-07	0.272145	0.712196	0.0366701	0.161772	0.000188635	3.54481e-08	0.864492	0.191202	0.116508	0.0451304	1.45644e-06	4.09008e-08	0.155322
ENSG00000187626.9	black	0.448581	-0.0522382	0.111385	-0.0856766	0.106711	0.456312	-0.190831	-0.147134	-0.150306	0.244401	-0.0649653	0.489816	-0.0490941	0.121742	-0.183899	0.143178	0.237607	-0.180531	0.0317524	-0.131834	0.0428431	-0.224483	0.118396	-0.106013	-0.0936827	0.0395353	0.488403	0.139716	-0.025673	-0.374195	-0.00429335	0.00947337	-0.157708	-0.0876065	0.000961926	0.715816	0.436479	0.549983	0.456087	0.000764175	0.179795	0.30286	0.292441	0.0839122	0.650605	0.000264148	0.732263	0.394753
ENSG00000188033.10	black	0.532225	0.178752	0.429847	0.255287	0.492806	0.568302	-0.244557	0.241918	-0.3246	-0.0412785	-0.0241148	0.356825	-0.313544	-0.111392	0.0267332	0.336716	0.252188	-0.0368186	-0.358695	0.252768	-0.160284	-0.353813	0.42537	0.220031	0.0421877	-0.268839	0.598459	0.385716	-0.52943	-0.3968	-0.435159	-0.496512	-0.0211659	-0.452799	5.82635e-05	0.209466	0.00164385	0.0706061	0.000238963	1.36024e-05	0.0837096	0.0872072	0.0201276	0.773652	0.866607	0.0101613	0.0250605	0.436448
ENSG00000188056.11	black	0.448744	0.143917	0.339365	0.0392624	0.332526	0.415138	-0.195836	0.198559	-0.203706	-0.0639976	-0.0315197	0.311217	-0.347385	-0.0861018	-0.000931472	-0.130837	0.171283	-0.0117374	-0.221122	0.186392	-0.0691117	-0.267634	0.316447	0.133784	0.137553	-0.200976	0.448156	0.20111	-0.349348	-0.261228	-0.329989	-0.285306	0.24191	-0.320063	0.000957327	0.313671	0.0148405	0.784435	0.0171199	0.00245227	0.168434	0.162476	0.151638	0.65548	0.826206	0.0262188	0.0125022	0.547998
ENSG00000188542.9	black	0.291628	0.23181	0.318564	0.240397	0.273433	0.270807	-0.202449	0.135761	-0.0804581	-0.179416	0.0387808	0.184061	0.152274	-0.164344	0.122929	-0.109153	0.123878	0.094224	-0.13876	0.139583	-0.091549	-0.303761	0.250384	-0.00282345	0.205008	-0.254082	0.332819	0.00746461	-0.20937	-0.322659	-0.194186	-0.0379575	-0.103176	-0.307146	0.0378589	0.101674	0.022708	0.0892741	0.0522015	0.0545943	0.154234	0.342163	0.574625	0.207751	0.787017	0.196027	0.286092	0.249153
ENSG00000188690.14	black	0.468746	0.641676	0.597569	0.175416	0.477125	0.277967	-0.24952	0.547467	-0.0227391	-0.48251	0.182029	0.168831	-0.0637904	-0.521921	0.46877	0.0578273	0.00126406	0.400574	-0.632236	0.410769	-0.211134	-0.340592	0.427832	0.133308	0.572033	-0.461959	0.406945	0.0917976	-0.545168	-0.318792	-0.648139	-0.226548	-0.0722759	-0.635876	0.000521728	3.89189e-07	3.66208e-06	0.218233	0.000400095	0.0482704	0.0774298	3.21618e-05	0.874154	0.000336135	0.201098	0.236284	0.656527	8.56961e-05
ENSG00000188820.13	black	0.312082	-0.282234	-0.210517	0.0365214	-0.143097	0.192105	-0.399753	-0.317775	0.0820174	0.333073	0.191796	0.406616	-0.224313	0.0361995	-0.224472	-0.353031	-0.0315736	-0.108262	0.12866	-0.337766	-0.21426	0.150809	-0.16092	-0.272889	-0.203097	0.285139	0.198907	-0.0598896	0.159696	0.00490026	0.165872	0.0203793	0.266459	0.162329	0.0257831	0.0447942	0.138128	0.79916	0.316464	0.176852	0.00365755	0.0230646	0.567209	0.0169274	0.177563	0.00306721	0.113549	0.800894
ENSG00000188856.6	black	0.430378	0.35114	0.0859699	-0.485007	-0.121407	0.146256	-0.202342	0.0222206	0.149384	0.0560369	0.172143	0.406789	0.304649	-0.236292	0.223226	0.00915133	-0.128744	0.16632	-0.156234	-0.139159	0.0774162	-0.0458483	-0.0625522	-0.370548	0.337739	0.0978747	0.276189	-0.457635	0.103293	-0.0645532	-0.0271874	0.256726	-0.522517	-0.0614043	0.00161972	0.0115209	0.548613	0.00030974	0.396064	0.305787	0.154457	0.877001	0.295446	0.696115	0.22708	0.00305347	0.0297313	0.0950465
ENSG00000189046.11	black	0.556507	0.524008	0.376287	0.248327	0.261922	0.215156	-0.416969	0.378582	0.215661	-0.399325	0.351014	0.334267	0.0322733	-0.536104	0.482682	-0.221444	-0.1516	0.469744	-0.53816	0.194188	-0.222233	-0.18312	0.203097	-0.0903962	0.551393	-0.294767	0.367339	-0.286217	-0.258369	-0.325781	-0.511929	0.0993531	-0.162801	-0.472994	2.22983e-05	7.93334e-05	0.00650026	0.0789038	0.0633559	0.129456	0.00233543	0.00615576	0.128537	0.00369749	0.0115527	0.0165131	0.822118	5.02237e-05
ENSG00000189419.7	black	0.282386	0.0662695	0.0952387	-0.0392479	0.0455292	0.252534	-0.105178	-0.109413	-0.029511	0.0616123	-0.0114802	0.266899	0.161383	0.0355928	-0.0299115	-0.270412	0.146138	-0.0436728	0.0439077	-0.0648219	0.0884886	-0.179466	0.0827524	-0.110106	0.0829826	-0.0123446	0.263105	-0.186208	0.0145356	-0.225176	0.0888034	0.200864	0.129805	-0.105569	0.0446744	0.644056	0.506183	0.784513	0.751056	0.0738007	0.462618	0.444692	0.837126	0.667559	0.936273	0.0583191	0.257901	0.804165
ENSG00000196152.10	black	0.493812	-0.0632564	-0.26343	-0.30082	-0.362358	0.117568	-0.534384	-0.364992	0.185134	0.38539	0.395946	0.602188	0.0539132	-0.170291	-0.113707	-0.131635	-0.27799	-0.0318128	0.0832387	-0.516674	-0.156782	0.251585	-0.351333	-0.646586	-0.0557906	0.441012	0.217031	-0.378549	0.270765	0.263837	0.204878	0.108161	-0.260023	0.244457	0.000230994	0.659225	0.0617947	0.0319545	0.0089735	0.411278	5.36543e-05	0.00845137	0.193388	0.00522582	0.00402646	2.94165e-06	0.707106	0.232196
ENSG00000196263.8	black	0.376891	0.183635	0.312197	-0.290951	0.234632	0.449499	0.0544887	0.0497589	-0.230336	0.00578349	-0.233625	0.307266	0.121342	0.111533	0.0194316	0.0231068	0.360435	-0.102757	-0.0756202	0.138188	0.240945	-0.371804	0.328017	0.0780395	0.135579	-0.188945	0.470792	-0.273568	-0.174302	-0.265031	-0.131295	0.102813	-0.234096	-0.274008	0.00640791	0.197085	0.0257255	0.0383271	0.0974599	0.000936248	0.704122	0.728776	0.103929	0.967871	0.0989474	0.0282874	0.39632	0.435863
ENSG00000196419.12	black	0.599188	-0.0951216	-0.134465	0.0436636	-0.0677155	0.225046	-0.679201	-0.0493803	0.126642	0.19505	0.475677	0.589656	-0.516742	-0.31609	-0.0318871	-0.154626	-0.2839	0.0875748	-0.305547	-0.237745	-0.473694	0.270755	-0.135214	-0.292483	-0.0662229	0.287683	0.291213	-0.166419	-0.139094	0.213622	-0.245234	-0.334908	0.0911042	-0.0233706	3.39272e-06	0.506709	0.346833	0.760949	0.636827	0.112343	4.27457e-08	0.730761	0.375855	0.170182	0.000419089	5.28839e-06	0.00010355	0.023843
ENSG00000196459.14	black	0.18018	-0.15569	0.109222	0.0860778	0.205546	0.352642	-0.00457376	-0.07317	-0.391581	0.260994	-0.208324	0.232184	-0.158103	0.18323	-0.267535	0.467129	0.248487	-0.314386	0.0525244	0.0187449	-0.0220077	-0.190352	0.182979	0.0990212	-0.308035	-0.00581977	0.352305	0.375052	-0.221457	-0.153566	-0.0450852	-0.424873	-0.279206	-0.0474528	0.205791	0.275292	0.445492	0.548109	0.147896	0.0111472	0.974589	0.609863	0.00448932	0.0643327	0.142377	0.101107	0.267828	0.198091
ENSG00000196465.10	black	0.49087	0.153658	-0.103515	-0.0215532	-0.219157	0.0845957	-0.521611	-0.180165	0.297603	0.14643	0.47639	0.592689	0.143072	-0.382691	0.113438	-0.117935	-0.329209	0.212449	-0.10942	-0.383477	-0.204718	0.103345	-0.260293	-0.613723	0.178284	0.245595	0.265227	-0.229255	0.196448	-0.121753	0.0166166	0.20662	-0.229945	0.0367323	0.000255008	0.281686	0.469762	0.880668	0.122311	0.555045	8.66797e-05	0.205827	0.0339267	0.305204	0.000409642	4.59886e-06	0.316549	0.00557867
ENSG00000196507.11	black	0.525643	0.157601	-0.115976	-0.246217	-0.219536	0.074423	-0.578574	-0.0112655	0.308364	0.0895134	0.490825	0.531923	-0.13213	-0.430307	0.185426	-0.038577	-0.395134	0.261736	-0.301294	-0.287848	-0.312454	0.218688	-0.241973	-0.473727	0.20167	0.25319	0.212183	-0.366277	0.058943	0.105316	-0.141135	0.0679697	-0.176497	-0.0273429	7.46538e-05	0.269369	0.417686	0.081565	0.121649	0.603739	8.70673e-06	0.937462	0.0276993	0.532193	0.000255393	5.89384e-05	0.355348	0.00162293
ENSG00000196652.11	black	0.463028	-0.310553	-0.150138	-0.336682	-0.108629	0.436673	-0.299623	-0.407476	-0.161403	0.485274	0.0214876	0.573461	-0.204166	0.224586	-0.390333	-0.0135188	0.188052	-0.343036	0.182632	-0.347327	0.00327908	0.00776142	-0.0436397	-0.256885	-0.330002	0.331916	0.400772	-0.126115	0.0621132	0.00727845	0.206204	-0.0887617	0.0469218	0.121937	0.000622937	0.026557	0.292985	0.0157019	0.447984	0.00135701	0.0326767	0.00299949	0.257841	0.000307031	0.881029	1.08923e-05	0.150695	0.113099
ENSG00000196659.9	black	0.405389	-0.291425	0.0125347	0.0319327	0.10427	0.509904	-0.138294	-0.333468	-0.386279	0.390859	-0.159676	0.454122	-0.110952	0.313538	-0.435309	-0.0296494	0.346722	-0.460082	0.208844	-0.172957	0.0373052	-0.182575	0.134981	-0.0374497	-0.390809	0.125941	0.441792	0.0251423	-0.105969	-0.100875	0.130999	-0.24962	-0.0897559	0.0204215	0.0031661	0.0379984	0.930433	0.823965	0.466512	0.000132332	0.333147	0.0167894	0.00511391	0.00457025	0.263036	0.000816112	0.438275	0.0250633
ENSG00000196975.16	black	0.542987	0.0854213	0.280716	0.534538	0.386675	0.460294	-0.253777	0.104156	-0.253868	0.0101331	0.048245	0.379024	-0.217918	-0.106635	-0.00677668	-0.210914	0.159467	-0.0441102	-0.294627	0.155878	-0.140426	-0.227874	0.301348	0.133336	-0.00853563	-0.155596	0.473319	0.0242913	-0.439332	-0.26585	-0.321176	-0.382134	0.0546519	-0.348582	3.84153e-05	0.551177	0.0460064	5.33393e-05	0.00506479	0.000677325	0.0723447	0.467001	0.0722389	0.943738	0.736726	0.00609129	0.124491	0.456407
ENSG00000197013.10	black	0.417283	-0.0163233	0.2065	0.325286	0.257513	0.471305	-0.0656461	-0.100327	-0.387478	0.159554	-0.248194	0.329126	0.169666	0.19032	-0.144753	-0.32999	0.347804	-0.277003	0.0783231	0.0611673	0.155796	-0.357157	0.261562	0.0645367	-0.0880978	-0.144506	0.432662	-0.31493	-0.226902	-0.215761	-0.0141206	-0.11104	-0.370827	-0.175129	0.00231588	0.909484	0.145983	0.0198511	0.0681039	0.000481444	0.647183	0.483623	0.00496635	0.263405	0.0790689	0.0183597	0.233939	0.180986
ENSG00000197054.11	black	0.305778	-0.133445	-0.0864598	-0.208124	-0.15514	0.249418	-0.0731747	-0.402877	-0.117645	0.417853	-0.084037	0.43362	0.290877	0.256618	-0.319356	-0.103259	0.134897	-0.322166	0.373452	-0.3553	0.28767	-0.100687	-0.118565	-0.342677	-0.191987	0.291845	0.274662	-0.096969	0.291146	-0.175998	0.371264	0.206361	-0.388313	0.231065	0.0291012	0.350539	0.546329	0.14277	0.277013	0.0775547	0.60984	0.00337748	0.410971	0.00228075	0.557671	0.00147928	0.0383787	0.0691012
ENSG00000197223.11	black	0.463707	-0.455834	-0.0652049	0.0608993	0.0889149	0.594775	-0.172576	-0.449096	-0.47581	0.584197	-0.181875	0.582137	-0.257481	0.408891	-0.602862	-0.00488945	0.399415	-0.596915	0.27424	-0.244772	0.0416606	-0.140631	0.116115	-0.062114	-0.566668	0.243613	0.509798	0.102438	-0.129855	-0.0443601	0.177967	-0.393833	-0.0305614	0.0898094	0.000610057	0.000775249	0.6494	0.671186	0.534949	4.17418e-06	0.225897	0.000947434	0.000417308	6.77622e-06	0.201484	7.432e-06	0.0681393	0.00289095
ENSG00000197258.5	black	0.4331	0.0268336	0.166456	0.18575	0.25907	0.33099	-0.339249	0.17129	-0.0800153	-0.0056606	0.147364	0.366761	-0.468146	-0.175109	-0.000423899	0.0251519	-0.00230314	0.0453791	-0.317382	0.0924982	-0.307263	-0.0609103	0.176745	0.0883468	0.00562232	-0.0579506	0.392024	0.241059	-0.306391	-0.164704	-0.389353	-0.381148	0.15551	-0.22984	0.00150101	0.851729	0.243038	0.191885	0.0663954	0.0176711	0.0148767	0.229428	0.57674	0.968553	0.302098	0.0081159	0.000531603	0.219054
ENSG00000197279.4	black	0.523302	0.14427	0.343332	0.455289	0.384953	0.505661	-0.19819	0.00150838	-0.293346	0.0181898	-0.0466652	0.426279	0.0541209	-0.0435273	-0.0659873	-0.199652	0.255887	-0.109043	-0.0865452	0.086074	0.00598827	-0.404365	0.31758	0.00802349	0.0374186	-0.189569	0.552784	0.099063	-0.316837	-0.400544	-0.163755	-0.181345	-0.00315138	-0.313138	8.14361e-05	0.312471	0.0136411	0.000788059	0.00528152	0.000153684	0.163273	0.991618	0.0366916	0.899185	0.745051	0.0018143	0.706028	0.761673
ENSG00000197728.11	black	0.60163	0.0139144	0.105431	0.0723671	0.0928974	0.399104	-0.479659	-0.110028	-0.0649557	0.130587	0.213933	0.545085	-0.278893	-0.133675	-0.116259	-0.504646	0.0202104	-0.053166	-0.0653732	-0.147907	-0.20505	-0.101153	0.0768142	-0.234417	0.0451587	0.0609134	0.445795	-0.0591113	-0.130199	-0.138655	-0.0952106	-0.169467	0.388866	-0.129171	3.02107e-06	0.922798	0.461537	0.613801	0.516741	0.00371831	0.000368736	0.442123	0.650653	0.361045	0.131701	3.53592e-05	0.0474975	0.349699
ENSG00000197837.3	black	0.643863	0.204862	0.0816278	0.193294	-0.0273088	0.292166	-0.497269	-0.177875	0.139982	0.113197	0.36402	0.623439	0.282855	-0.266261	0.059337	-0.32808	-0.10846	0.103111	-0.0422552	-0.279616	-0.100189	-0.0957137	-0.0669516	-0.487506	0.186683	0.12381	0.420888	-0.259824	0.0987096	-0.268341	0.0316733	0.202366	-0.248772	-0.0725001	3.45027e-07	0.149278	0.569058	0.174136	0.849133	0.0374897	0.000205421	0.211747	0.327223	0.429005	0.00864099	1.02552e-06	0.0443053	0.0589465
ENSG00000197880.8	black	0.588104	0.578784	0.476633	0.303829	0.36376	0.311493	-0.309643	0.398216	0.00115215	-0.324523	0.175168	0.32577	0.100863	-0.44502	0.429949	-0.471514	-0.0354493	0.342829	-0.473768	0.275424	-0.138727	-0.311612	0.315651	-0.0306374	0.567451	-0.345033	0.454034	-0.318328	-0.369383	-0.292607	-0.476787	-0.0438246	-0.212018	-0.497826	5.67706e-06	8.62633e-06	0.000406463	0.0301959	0.00869232	0.026079	0.0270271	0.00380272	0.993598	0.0201592	0.218896	0.0196575	0.48128	0.00106757
ENSG00000197928.10	black	0.511461	0.398004	0.293233	-0.325156	0.145008	0.349883	-0.227056	0.191014	-0.0521809	-0.111259	0.0495228	0.355403	0.15104	-0.225269	0.289527	-0.106034	0.0871644	0.151956	-0.326722	0.115001	-0.0505297	-0.243223	0.233769	-0.1118	0.367878	-0.178556	0.427654	-0.658277	-0.230192	-0.0787032	-0.279233	0.0583446	-0.466936	-0.351167	0.000125202	0.00382322	0.0367677	0.0199031	0.309978	0.0118417	0.109087	0.17937	0.716115	0.437002	0.730013	0.0104877	0.290062	0.111978
ENSG00000198157.10	black	0.285308	-0.271357	-0.0173493	0.0258767	0.04906	0.403497	-0.0701169	-0.350637	-0.288368	0.431717	-0.204682	0.432026	-0.0282853	0.335363	-0.420356	-0.0465636	0.293771	-0.404541	0.367536	-0.244064	0.148038	-0.198958	0.0449032	-0.129811	-0.313445	0.160006	0.414789	0.24627	0.116985	-0.255713	0.262728	-0.0332312	-0.0285252	0.143612	0.0424187	0.0540866	0.903821	0.85696	0.732442	0.00332416	0.624896	0.0116484	0.0401573	0.00156031	0.149645	0.0015469	0.843805	0.0161405
ENSG00000198171.13	black	0.60008	0.164729	-0.1699	-0.24743	-0.301823	0.0633949	-0.650816	-0.129243	0.421195	0.159384	0.641569	0.648319	-0.0631049	-0.497343	0.178787	0.0677319	-0.461825	0.30669	-0.291112	-0.412366	-0.313349	0.301661	-0.328783	-0.644555	0.186554	0.363244	0.231745	-0.318202	0.157292	0.0967293	-0.0866313	0.15904	-0.196396	0.0367753	3.25231e-06	0.248031	0.233286	0.0800273	0.0313588	0.658524	2.33713e-07	0.366051	0.00208437	0.26392	3.91481e-07	2.6911e-07	0.659991	0.000204899
ENSG00000198231.13	black	0.33407	-0.0119608	0.184112	-0.0711217	0.240497	0.350922	-0.0944127	0.163056	-0.217436	0.0154536	-0.11723	0.213019	-0.391299	0.0599034	-0.0487374	-0.178633	0.193163	-0.0894482	-0.183788	0.175296	-0.0553087	-0.143411	0.266282	0.227859	0.00310902	-0.0982812	0.322567	-0.0380131	-0.301588	-0.0762312	-0.242771	-0.283259	0.163568	-0.226234	0.016581	0.933611	0.195903	0.619931	0.0891381	0.011576	0.509895	0.252933	0.125347	0.914288	0.412635	0.133399	0.00452085	0.676265
ENSG00000198416.9	black	0.545158	0.349995	0.39908	-0.0135017	0.269256	0.47269	-0.175846	0.141443	-0.172773	-0.0863641	-0.033558	0.373946	0.165148	-0.117587	0.129783	-0.0590955	0.20882	0.0305328	-0.190657	0.126776	0.0645091	-0.394338	0.307444	-0.0454474	0.288991	-0.265423	0.52538	-0.178748	-0.24783	-0.328702	-0.22895	0.0251368	-0.317022	-0.363227	3.52574e-05	0.0118129	0.00372058	0.925081	0.0560496	0.000460848	0.21709	0.322147	0.22536	0.546774	0.815158	0.00686883	0.246811	0.411205
ENSG00000198502.6	black	0.464713	-0.136328	-0.0275007	0.0858095	0.0716608	0.2746	-0.380685	-0.0804191	-0.0146384	0.23839	0.235328	0.488358	-0.555184	-0.122446	-0.170824	0.179736	-0.0886332	-0.0498125	-0.196411	-0.173384	-0.212963	0.112292	-0.0306732	-0.112318	-0.182027	0.210983	0.335247	0.43416	-0.144049	-0.0910363	-0.192248	-0.330335	0.266604	-0.02336	0.000591413	0.340132	0.848086	0.549362	0.617275	0.0511659	0.00585419	0.574812	0.918794	0.0920606	0.0964422	0.000277284	2.35418e-05	0.392004
ENSG00000198546.15	black	0.439835	0.0216089	0.00426188	0.172678	0.0234219	0.225434	-0.484796	-0.084814	0.159319	0.044482	0.355762	0.486775	-0.2404	-0.266887	0.00379169	-0.128981	-0.1342	0.132712	-0.155088	-0.200922	-0.321145	0.0192302	-0.0462804	-0.283087	0.0462816	0.0855643	0.343055	0.117441	0.000773775	-0.218017	-0.147065	-0.00748675	0.275183	-0.0870678	0.00124	0.880362	0.976321	0.225618	0.870407	0.111709	0.000311894	0.554022	0.264118	0.756604	0.0104044	0.000292211	0.0892712	0.058331
ENSG00000198551.10	black	0.649195	0.119214	0.251357	0.00900779	0.178683	0.565904	-0.242542	-0.139902	-0.222029	0.158034	-0.0346526	0.608137	0.141599	0.0324389	-0.120226	-0.145246	0.254677	-0.169773	-0.00149304	-0.092064	0.128981	-0.375164	0.203676	-0.186584	0.0480702	-0.06092	0.627468	-0.139363	-0.128104	-0.43506	-0.0367244	0.0322336	-0.183325	-0.22208	2.5616e-07	0.404716	0.0752019	0.949978	0.209645	1.50639e-05	0.08637	0.327502	0.11737	0.268042	0.80924	2.20715e-06	0.321611	0.82122
ENSG00000198668.11	black	0.488588	-0.25048	0.00345416	-0.0889772	0.160171	0.474968	-0.371748	-0.0670527	-0.300813	0.327948	0.0570185	0.492032	-0.69471	0.037212	-0.285611	0.257559	0.116269	-0.256972	-0.193094	-0.0700371	-0.319884	0.0276926	0.13398	0.0454257	-0.333832	0.153432	0.450113	0.22947	-0.357587	0.0798146	-0.241922	-0.665086	0.142527	-0.0884182	0.000275176	0.0762586	0.980808	0.534662	0.261539	0.000428678	0.00723125	0.640137	0.0319584	0.0188067	0.691056	0.000245264	1.55746e-08	0.795443
ENSG00000198722.14	black	0.257123	-0.0796389	-0.0889569	-0.116711	-0.0996679	0.166383	-0.257531	-0.147835	0.000984441	0.0936789	0.105312	0.266491	-0.061739	-0.0107216	-0.0602935	-0.485456	0.00840533	-0.0603857	0.0200234	-0.143329	-0.147837	0.0162599	-0.0346967	-0.200837	-0.0180929	0.0800295	0.159934	-0.550913	-0.00153373	0.0932783	0.0400943	0.0187567	0.14389	-0.017457	0.0685368	0.57854	0.534756	0.414722	0.486516	0.243246	0.0680835	0.300537	0.99453	0.513205	0.462045	0.05872	0.666916	0.940476
ENSG00000198730.9	black	0.433769	-0.277137	-0.0904394	-0.0154749	0.0558642	0.394216	-0.29524	-0.15888	-0.186091	0.341471	0.00739403	0.496312	-0.368224	0.112412	-0.252341	0.0674304	0.106557	-0.231024	-0.0633764	-0.14252	-0.12771	0.0355327	0.0363037	-0.0277341	-0.308095	0.20892	0.377967	-0.0795713	-0.149976	0.0535934	-0.0791526	-0.289521	-0.0598306	0.00561676	0.00147306	0.0489711	0.527942	0.91417	0.697007	0.00420464	0.0354394	0.265455	0.191054	0.0141929	0.958931	0.000212226	0.00784716	0.432235
ENSG00000198841.3	black	0.422415	-0.0620165	0.0772955	-0.0278977	0.0904978	0.396086	-0.341711	-0.117255	-0.127909	0.174808	0.109466	0.432349	-0.200476	-0.0137106	-0.145995	-0.0407519	0.130742	-0.12244	-0.0356922	-0.118992	-0.238696	-0.120292	0.106784	-0.133112	-0.0994388	0.0516237	0.42459	0.0341934	-0.124004	-0.223066	-0.0445402	-0.231014	0.101915	-0.115289	0.00201647	0.665507	0.589802	0.845919	0.527675	0.00401232	0.0141206	0.412536	0.37106	0.219858	0.444471	0.00153297	0.158375	0.923925
ENSG00000198843.13	black	0.365666	-0.590104	-0.221488	-0.0278974	-0.0872793	0.521929	-0.191318	-0.690167	-0.437831	0.747725	-0.203948	0.593485	-0.175906	0.531661	-0.765029	-0.199146	0.372044	-0.715075	0.580545	-0.476221	0.068585	-0.105266	-0.0537684	-0.262566	-0.660154	0.397803	0.444669	0.199208	0.149816	-0.0873392	0.47808	-0.230797	0.159022	0.32613	0.00832223	5.18085e-06	0.118289	0.845921	0.542517	8.56682e-05	0.178667	2.10694e-08	0.00131307	2.8902e-10	0.151142	4.43218e-06	0.216929	5.95281e-05
ENSG00000198937.9	black	0.765973	0.473787	0.418106	0.080851	0.297896	0.472576	-0.503889	0.225942	0.000495146	-0.144861	0.311526	0.593097	-0.0288424	-0.455984	0.293827	-0.0068344	-0.0167834	0.264893	-0.461308	0.0787316	-0.266119	-0.292126	0.26493	-0.217506	0.40864	-0.186243	0.640313	-0.152569	-0.331428	-0.417335	-0.426407	-0.12431	-0.191516	-0.464833	5.79055e-11	0.000445086	0.00226538	0.572753	0.0337432	0.000462512	0.000163497	0.110882	0.997249	0.310474	0.0260624	4.51272e-06	0.840768	0.000771747
ENSG00000200731.1	black	0.319242	0.138454	0.308882	0.0041258	0.26676	0.390924	0.0852233	0.016563	-0.422035	0.0974703	-0.24033	0.230501	0.0989962	0.129458	-0.116552	-0.00183512	0.304167	-0.241612	0.0345893	0.138652	0.193881	-0.37386	0.309508	0.0673681	-0.00141855	-0.148265	0.401216	-0.0137701	-0.271432	-0.236595	-0.0416757	-0.257165	-0.225827	-0.190794	0.0224047	0.332585	0.027425	0.977077	0.0584558	0.00456291	0.552104	0.908161	0.0020374	0.496224	0.0893674	0.103674	0.489472	0.365245
ENSG00000202347.1	black	0.226867	-0.159654	0.17583	-0.0245428	0.260175	0.433896	0.0840836	-0.0941888	-0.448979	0.17172	-0.332864	0.173327	-0.19456	0.337572	-0.303576	-0.115228	0.450089	-0.375931	0.119484	0.100147	0.152584	-0.305131	0.311579	0.207546	-0.224689	-0.108294	0.351771	0.0370838	-0.264594	-0.163653	0.00449211	-0.295474	0.0665323	-0.141544	0.10939	0.263103	0.217131	0.864262	0.0652047	0.00146783	0.557452	0.510904	0.000950712	0.228241	0.0170008	0.223853	0.171278	0.0154115
ENSG00000203684.5	black	0.352404	0.370765	0.323327	0.225566	0.225442	0.26895	-0.123367	0.160606	-0.0122406	-0.172081	0.0445295	0.224989	0.304416	-0.203543	0.232792	-0.0694632	0.0658594	0.167664	-0.17373	0.113141	-0.0125212	-0.3256	0.199815	-0.0756606	0.327311	-0.257672	0.371625	-0.0715402	-0.114102	-0.467548	-0.163916	0.130037	-0.294675	-0.297586	0.0112059	0.00739858	0.0206503	0.111494	0.111696	0.0563395	0.388425	0.26023	0.932061	0.227252	0.756352	0.112436	0.0298626	0.151972
ENSG00000203705.11	black	0.416142	-0.421136	-0.161301	0.018974	-0.100067	0.473688	-0.0341381	-0.697977	-0.390578	0.738023	-0.245247	0.633025	0.197195	0.519595	-0.678776	-0.102287	0.341619	-0.668817	0.603279	-0.498512	0.390716	-0.188501	-0.0974094	-0.337255	-0.544874	0.410626	0.447835	0.187894	0.262216	-0.275742	0.563564	0.0347122	-0.204392	0.336934	0.00238759	0.0020877	0.258146	0.894863	0.484765	0.000446493	0.812021	1.24895e-08	0.00460214	6.43447e-10	0.0828125	6.21125e-07	0.165441	9.33317e-05
ENSG00000203930.11	black	0.543834	-0.0108063	-0.02937	-0.206069	-0.0586841	0.350514	-0.252144	-0.213741	-0.108091	0.322403	0.0469567	0.542688	0.0417218	0.0242792	-0.122424	-0.214934	0.0495376	-0.168147	-0.00817416	-0.222431	0.0877098	-0.0142998	-0.0283606	-0.261764	-0.0560823	0.207566	0.375062	-0.402218	-0.0159916	0.0966834	0.0559618	-0.0108067	-0.337725	0.0225545	3.71538e-05	0.940007	0.837894	0.146844	0.682502	0.0116796	0.0742623	0.132057	0.450247	0.0210365	0.743513	3.88699e-05	0.771286	0.865707
ENSG00000204070.10	black	0.208009	-0.185249	-0.116929	0.198541	-0.0573843	0.163731	-0.11672	-0.322525	-0.0976889	0.371918	0.0787077	0.346677	0.00527957	0.0779403	-0.282916	0.43259	-0.000546232	-0.223511	0.151455	-0.301267	0.0266762	0.0230919	-0.142396	-0.23442	-0.326841	0.250879	0.201603	0.411888	0.0961937	-0.174725	0.162189	-0.10819	-0.193656	0.173966	0.142995	0.193108	0.413846	0.162515	0.689174	0.250946	0.414684	0.0209852	0.495253	0.00720259	0.583003	0.0126949	0.970669	0.586693
ENSG00000204219.10	black	0.642414	0.507663	0.350758	-0.0484156	0.182615	0.300239	-0.44062	0.25441	0.0928656	-0.17736	0.305991	0.47719	0.0166064	-0.472913	0.353278	-0.249031	-0.123574	0.326386	-0.407897	0.0733086	-0.17854	-0.208839	0.165575	-0.254024	0.513488	-0.159274	0.472096	-0.271947	-0.224832	-0.276018	-0.369254	-0.0197185	-0.107321	-0.3753	3.73729e-07	0.000143245	0.0116176	0.735828	0.199627	0.032303	0.00121241	0.0716114	0.516885	0.213094	0.0289831	0.00039926	0.907921	0.000457596
ENSG00000204241.7	black	0.482542	0.426964	0.402835	0.184827	0.332438	0.287769	-0.353247	0.352926	-0.00441688	-0.307093	0.170436	0.258873	-0.0256837	-0.381615	0.323175	-0.200641	0.00708311	0.273143	-0.436634	0.242547	-0.224001	-0.24684	0.293383	0.0210625	0.421118	-0.312012	0.386588	-0.178681	-0.365378	-0.204585	-0.469591	-0.12525	-0.171677	-0.450546	0.000335782	0.00178038	0.00338106	0.19414	0.0171513	0.0405922	0.0109998	0.0110778	0.97546	0.0283812	0.231793	0.06661	0.858016	0.00572502
ENSG00000204387.13	black	0.59956	0.550578	0.488518	0.284521	0.370419	0.376914	-0.369575	0.331302	0.00564637	-0.314706	0.217691	0.370817	0.0991616	-0.441387	0.387501	-0.291858	0.0256253	0.334853	-0.42557	0.225706	-0.202893	-0.377569	0.334798	-0.0769829	0.540571	-0.353649	0.504826	-0.186949	-0.336476	-0.443767	-0.425707	-0.000441645	-0.0819254	-0.523117	3.33346e-06	2.83876e-05	0.000275814	0.0430164	0.00745832	0.00640447	0.00760589	0.0175578	0.968632	0.0244985	0.124894	0.00738971	0.488743	0.00118596
ENSG00000204390.10	black	0.544826	-0.173021	-0.124063	-0.34865	-0.131315	0.395033	-0.384192	-0.291759	-0.189178	0.43783	0.0466367	0.606613	-0.162586	0.103568	-0.274137	-0.381648	0.0545025	-0.291902	0.129788	-0.303153	-0.0690042	0.0126486	-0.0654489	-0.318371	-0.168138	0.293511	0.394157	-0.441754	0.0217395	0.188565	0.124594	-0.151125	-0.12889	0.115202	3.57244e-05	0.224683	0.385734	0.0121639	0.358349	0.00411969	0.00537995	0.0377686	0.183668	0.00131312	0.745202	2.37698e-06	0.254322	0.469536
ENSG00000204392.11	black	0.445809	0.00278546	0.0999994	0.426596	0.160149	0.25166	-0.480991	-0.00317292	-0.0135215	0.0617405	0.340155	0.394588	-0.395789	-0.27017	-0.0701852	-0.0124184	-0.123806	0.0439422	-0.193002	-0.092868	-0.39718	0.0141382	0.035584	-0.154686	-0.0483931	0.0368143	0.325513	0.400903	-0.209793	-0.133216	-0.244497	-0.384875	0.257778	-0.123164	0.0010433	0.984523	0.48506	0.00179852	0.261607	0.0748393	0.000353162	0.98237	0.924972	0.666908	0.0145946	0.00416576	0.00404237	0.0551881
ENSG00000204856.12	black	0.565499	0.462411	0.390221	0.221327	0.245787	0.333527	-0.320586	0.181053	0.0132369	-0.209842	0.190811	0.413108	0.192287	-0.357746	0.274394	-0.298268	0.00380808	0.240648	-0.287451	0.0944607	-0.056185	-0.351421	0.220451	-0.194303	0.447667	-0.244338	0.475206	-0.170023	-0.208869	-0.467519	-0.271825	0.0978867	-0.0698894	-0.407133	1.53241e-05	0.000634857	0.00464284	0.118563	0.0821164	0.016769	0.0218143	0.203565	0.926546	0.139426	0.179842	0.0025879	0.176436	0.00995458
ENSG00000204920.11	black	0.410247	-0.423587	-0.0995873	-0.236408	-0.0144252	0.504505	-0.232179	-0.430211	-0.318068	0.520554	-0.105976	0.555768	-0.315762	0.354047	-0.546646	0.042469	0.305883	-0.49354	0.300183	-0.311353	0.0127189	-0.0946188	0.0361189	-0.15816	-0.465514	0.280064	0.456554	0.143081	0.0213398	-0.113633	0.211368	-0.245505	0.160188	0.141417	0.00279028	0.00195315	0.48687	0.0948791	0.919973	0.000160023	0.101114	0.00162729	0.0229314	9.01121e-05	0.459213	2.29854e-05	0.023997	0.0108072
ENSG00000205208.5	black	0.226745	-0.128075	0.120684	-0.104343	0.197449	0.390004	-0.0341534	-0.0563724	-0.226311	0.133675	-0.186236	0.222796	-0.247643	0.228548	-0.185541	-0.00744552	0.332781	-0.209847	0.035609	0.0432539	-0.0230399	-0.212259	0.23539	0.155619	-0.155785	-0.0638075	0.350632	0.0961934	-0.132407	-0.275964	-0.0630953	-0.161112	0.125699	-0.11126	0.109585	0.370435	0.398907	0.466201	0.164886	0.00466767	0.811938	0.694385	0.110286	0.3497	0.190703	0.116076	0.0797593	0.106717
ENSG00000205413.8	black	0.388396	-0.468184	-0.0336455	-0.160115	0.0828515	0.661498	-0.0293907	-0.518479	-0.568909	0.67809	-0.378377	0.556365	-0.174884	0.589869	-0.686724	-0.0116674	0.554529	-0.708822	0.466676	-0.270663	0.163301	-0.286428	0.160284	-0.0641553	-0.571211	0.241772	0.575249	0.217996	-0.0161521	-0.239663	0.367431	-0.280105	0.0628958	0.137384	0.00485599	0.000530983	0.814685	0.26171	0.563261	1.2596e-07	0.837781	9.72127e-05	1.32545e-05	4.58455e-08	0.00618582	2.24288e-05	0.219656	5.23683e-06
ENSG00000205531.13	black	0.594334	0.236246	0.0636217	-0.265742	-0.0832339	0.285893	-0.425184	-0.049773	0.051412	0.170447	0.259189	0.594944	0.121079	-0.286054	0.106299	0.0863252	-0.143927	0.0855551	-0.205367	-0.205187	-0.0999213	-0.0102657	-0.0626253	-0.441316	0.18527	0.128721	0.419769	-0.391237	-0.0425559	0.0905329	-0.121369	0.0341894	-0.511105	-0.0977342	4.26066e-06	0.0951123	0.657378	0.0594604	0.561455	0.0419783	0.00186969	0.728701	0.720126	0.231762	0.0662669	4.1413e-06	0.39735	0.0418578
ENSG00000205544.4	black	0.66444	0.285833	0.191983	-0.0365447	0.0594737	0.365912	-0.488197	-0.0391524	0.0518626	0.0520664	0.264219	0.627499	0.104875	-0.293075	0.112561	-0.307407	-0.0466172	0.121404	-0.137453	-0.162954	-0.141364	-0.202103	0.0554347	-0.406972	0.286255	0.00945683	0.523321	-0.265741	-0.0270614	-0.28159	-0.11521	0.0942249	-0.160652	-0.193182	1.0578e-07	0.0420237	0.177133	0.799035	0.67846	0.00827553	0.00027877	0.785025	0.717775	0.716712	0.06099	8.31023e-07	0.463918	0.036874
ENSG00000205808.5	black	0.191347	-0.0316008	0.0921607	-0.257356	0.0740471	0.347916	-0.0597048	-0.114263	-0.202927	0.104045	-0.157265	0.208461	0.0984859	0.16003	-0.0928298	0.0348232	0.312138	-0.168845	0.0748325	-0.00839794	-0.0177874	-0.24014	0.197741	-0.0306503	-0.0609767	-0.0730738	0.312343	-0.360809	-0.0840489	-0.10864	0.0436107	0.0139429	-0.189815	-0.126685	0.178599	0.825766	0.520086	0.0682777	0.605573	0.0123592	0.677279	0.424645	0.153243	0.467481	0.270405	0.142108	0.491725	0.261965
ENSG00000206053.13	black	0.423288	0.580364	0.527042	0.331222	0.491832	0.233645	-0.335537	0.637435	0.0815764	-0.547885	0.293791	0.11136	-0.196798	-0.582482	0.571496	-0.00680058	-0.069916	0.521323	-0.745278	0.479749	-0.380031	-0.214298	0.419167	0.229705	0.568028	-0.480573	0.338447	-0.117618	-0.575883	-0.204285	-0.760807	-0.262566	-0.0349739	-0.649514	0.00196913	8.04282e-06	7.08541e-05	0.0175869	0.000246917	0.0989182	0.0160821	4.90321e-07	0.569302	3.16295e-05	0.0363943	0.436581	0.166312	7.31815e-06
ENSG00000206688.1	black	0.406444	0.243538	0.365032	0.326052	0.314705	0.424875	-0.0984801	0.0619262	-0.204806	-0.107246	-0.102285	0.290525	0.303593	-0.0143837	0.0817096	-0.389285	0.280432	-0.0124215	-0.0204457	0.150957	0.0645249	-0.473801	0.326201	0.00961641	0.222272	-0.282659	0.459069	-0.229546	-0.177039	-0.505035	-0.0797938	0.0871479	-0.134277	-0.327128	0.00308085	0.0850462	0.00844372	0.0195457	0.0244991	0.00188555	0.49175	0.665965	0.149393	0.453817	0.475085	0.038624	0.030331	0.920203
ENSG00000211450.10	black	0.698502	0.542041	0.466936	0.351969	0.343671	0.391492	-0.460701	0.267911	0.071731	-0.273922	0.303585	0.501755	0.123107	-0.504229	0.367057	-0.209161	-0.048437	0.352785	-0.438441	0.128746	-0.189167	-0.348777	0.262195	-0.185054	0.515622	-0.289061	0.569104	-0.0667842	-0.283893	-0.518264	-0.423658	0.0572938	-0.110865	-0.497692	1.20503e-08	3.98694e-05	0.000552029	0.0113133	0.0135424	0.00449927	0.000668952	0.057336	0.616929	0.0517659	0.0303356	0.000176067	0.389432	0.00016157
ENSG00000211599.2	black	0.367967	-0.149634	-0.203026	0.120135	-0.18731	0.129841	-0.383659	-0.302344	0.00856825	0.332501	0.229144	0.451371	0.0119481	-0.0634219	-0.175398	-0.161328	-0.165955	-0.125211	0.0818371	-0.355306	-0.125545	0.149352	-0.226619	-0.415829	-0.184862	0.300185	0.172145	-0.271091	0.103383	0.147157	0.117546	-0.0768358	-0.316181	0.183703	0.0078937	0.294627	0.153038	0.401069	0.188112	0.363818	0.00544974	0.0310534	0.952416	0.0171288	0.105782	0.000885813	0.933681	0.658388
ENSG00000211685.3	black	0.606067	0.237245	0.127095	0.283678	0.0877863	0.249535	-0.549853	0.084279	0.10999	-0.0433841	0.395574	0.501176	-0.0880046	-0.42495	0.208496	-0.24743	-0.214369	0.236946	-0.35653	-0.06439	-0.295009	-0.0171348	0.00966342	-0.291552	0.228674	-0.0230108	0.373691	-0.28384	-0.196364	-0.122432	-0.311839	-0.133067	-0.166582	-0.229428	2.44074e-06	0.0936816	0.374139	0.0436649	0.540166	0.0774106	2.9229e-05	0.556533	0.442281	0.762434	0.00406422	0.000179627	0.539155	0.00188172
ENSG00000211697.4	black	0.620121	0.0559754	0.0645561	-0.0323157	0.0290368	0.401668	-0.298503	-0.180446	-0.127052	0.25182	0.0624577	0.596628	0.126757	-0.0347077	-0.0848859	-0.277828	0.0688694	-0.134605	-0.035313	-0.179688	0.0819253	-0.120539	0.0352167	-0.261115	0.00343995	0.123678	0.451098	-0.38966	-0.0649706	-0.0603234	0.00398731	0.00360877	-0.35628	-0.0645524	1.21517e-06	0.696433	0.652665	0.821888	0.839709	0.00348356	0.0333654	0.20511	0.374302	0.0746474	0.663269	3.82768e-06	0.375418	0.808943
ENSG00000211699.2	black	0.751325	0.377733	0.339925	0.115566	0.232614	0.460417	-0.355458	0.10126	-0.0810058	0.011475	0.159352	0.595579	0.100061	-0.284729	0.161979	-0.0842058	0.0197639	0.1046	-0.296691	0.0116151	0.013797	-0.275672	0.186095	-0.205123	0.296277	-0.11779	0.589578	-0.114405	-0.238656	-0.349898	-0.274133	-0.0556491	-0.390285	-0.319065	2.1277e-10	0.00628132	0.0146659	0.419344	0.100459	0.000674791	0.0104749	0.479547	0.572015	0.936302	0.264017	4.0203e-06	0.484789	0.042858
ENSG00000211745.3	black	0.397383	-0.0686435	0.159488	0.214066	0.264789	0.357103	-0.274789	0.0975778	-0.189155	0.088033	0.0716283	0.32129	-0.541889	-0.079905	-0.124869	0.180201	0.0572437	-0.0775236	-0.218273	0.064434	-0.215821	-0.0580762	0.178112	0.119971	-0.123798	-0.0407288	0.372591	0.467458	-0.343517	-0.111384	-0.30679	-0.464187	0.229939	-0.18185	0.00388358	0.632205	0.263606	0.131456	0.0604132	0.0100986	0.0509996	0.495747	0.18372	0.539023	0.617435	0.0215099	4.0109e-05	0.577267
ENSG00000211778.2	black	0.49828	0.397036	0.424077	0.101465	0.339046	0.333868	-0.376596	0.372324	-0.0785706	-0.275971	0.203332	0.264393	-0.286831	-0.385782	0.278749	-0.275756	0.00134631	0.241903	-0.453092	0.26492	-0.344312	-0.245992	0.33175	0.0273932	0.396439	-0.309392	0.418233	-0.0808152	-0.445943	-0.217311	-0.494595	-0.347007	0.203066	-0.473895	0.000198437	0.00391764	0.00192718	0.47865	0.0149408	0.0166507	0.00645281	0.0071347	0.583661	0.0499701	0.152407	0.0608131	0.0412804	0.00517625
ENSG00000211779.3	black	0.475989	0.334358	0.325624	-0.0466883	0.214061	0.322815	-0.3274	0.199541	-0.0352651	-0.167197	0.191181	0.32792	-0.0901357	-0.292263	0.198493	-0.132084	0.031704	0.170042	-0.303851	0.12583	-0.237325	-0.216004	0.241096	-0.0881045	0.312782	-0.205614	0.406863	-0.137396	-0.279412	-0.190355	-0.333168	-0.166644	-0.0300085	-0.350169	0.000414931	0.0164818	0.0197156	0.744929	0.131466	0.0208636	0.019018	0.160365	0.805933	0.240917	0.178982	0.0188174	0.529335	0.0374239
ENSG00000211780.3	black	0.586371	0.146188	0.202397	0.0477632	0.17004	0.393238	-0.44314	0.0737315	-0.0904372	0.00580561	0.17277	0.470133	-0.215322	-0.222537	0.0534761	-0.298526	0.00975922	0.0371516	-0.26149	-0.00632407	-0.25719	-0.134516	0.15924	-0.145707	0.134872	-0.0710411	0.469443	-0.246086	-0.268242	-0.113003	-0.301102	-0.226564	-0.0667503	-0.257336	6.1425e-06	0.306014	0.154342	0.739261	0.232894	0.00430842	0.00112746	0.607116	0.527952	0.967748	0.225369	0.000499539	0.129154	0.11651
ENSG00000211784.2	black	0.452038	0.458909	0.43841	0.223532	0.332786	0.272941	-0.280382	0.368899	-0.046663	-0.305087	0.202502	0.210309	-0.0962096	-0.40578	0.31459	-0.113065	-0.0367496	0.264225	-0.429866	0.255792	-0.252873	-0.253344	0.293536	0.0162869	0.415218	-0.330612	0.365971	0.0524251	-0.385996	-0.264073	-0.460562	-0.24091	-0.000475589	-0.444323	0.000868431	0.000706474	0.0012916	0.114844	0.0170283	0.052643	0.0462768	0.0077257	0.745063	0.0294854	0.154124	0.138527	0.501837	0.00313431
ENSG00000211791.2	black	0.550491	0.321612	0.298107	-0.0516616	0.213754	0.347677	-0.417179	0.230986	-0.0935165	-0.10328	0.221834	0.409961	-0.193604	-0.350317	0.179974	-0.138752	-0.0418388	0.146964	-0.382574	0.114036	-0.322163	-0.171352	0.21993	-0.13014	0.278666	-0.140109	0.453584	-0.187571	-0.370639	-0.100713	-0.400814	-0.350938	-0.0881307	-0.345252	2.84869e-05	0.0213724	0.0336112	0.718823	0.132034	0.0124235	0.00232236	0.10293	0.513938	0.470779	0.117701	0.00281124	0.173435	0.0117302
ENSG00000211794.3	black	0.553151	0.443984	0.464725	0.0741084	0.369253	0.394293	-0.330148	0.370936	-0.144771	-0.217136	0.149968	0.314804	-0.178494	-0.353744	0.270802	-0.0945446	0.0466745	0.195362	-0.456169	0.26693	-0.278002	-0.297607	0.366172	0.0258716	0.384609	-0.295656	0.485233	-0.0616047	-0.469619	-0.255757	-0.481214	-0.342109	-0.0527984	-0.48643	2.55779e-05	0.0011002	0.000591204	0.605274	0.00766268	0.0041966	0.0179793	0.00736936	0.310778	0.125882	0.29354	0.0244514	0.210135	0.0108798
ENSG00000211800.3	black	0.383623	0.248398	0.110482	-0.121915	0.0216375	0.151929	-0.230189	0.101992	0.118442	-0.0302887	0.254506	0.332152	0.0357055	-0.265334	0.16903	-0.027374	-0.121766	0.17716	-0.263159	-0.027606	-0.133008	-0.00545148	0.0189564	-0.187236	0.231338	0.0380877	0.241864	-0.167898	-0.0691305	-0.0993793	-0.179408	-0.0151625	-0.195318	-0.142872	0.00545451	0.0788153	0.440228	0.394076	0.880205	0.287201	0.104156	0.476358	0.407787	0.832895	0.0715011	0.0172526	0.803557	0.0598674
ENSG00000211806.2	black	0.425896	0.363542	0.219457	-0.115075	0.0989566	0.155536	-0.346078	0.251458	0.055284	-0.153213	0.304367	0.264768	-0.161145	-0.420018	0.261124	-0.0388961	-0.184796	0.243692	-0.42454	0.086152	-0.276796	-0.0161677	0.0956104	-0.144749	0.326233	-0.0863664	0.246253	-0.139019	-0.275617	0.0598278	-0.375862	-0.225938	-0.035897	-0.281424	0.00183349	0.00873548	0.121788	0.421339	0.489647	0.275773	0.0128602	0.07508	0.700005	0.283098	0.0298906	0.0604351	0.258613	0.00215173
ENSG00000211807.3	black	0.355275	0.515522	0.300698	0.0820888	0.145315	0.0688241	-0.265734	0.335877	0.0968698	-0.253794	0.278354	0.185176	0.0866713	-0.494044	0.396784	0.0329724	-0.229876	0.348329	-0.430978	0.129588	-0.204132	-0.124456	0.0905576	-0.15378	0.465429	-0.19447	0.217682	-0.0492304	-0.221224	-0.187772	-0.3753	-0.114697	-0.324657	-0.311158	0.0105176	0.000108222	0.0320274	0.566871	0.308944	0.631308	0.0594687	0.0159684	0.498894	0.0723251	0.0479459	0.193285	0.545344	0.000229193
ENSG00000211815.3	black	0.630427	0.373528	0.395236	0.321618	0.37389	0.415267	-0.399922	0.305152	-0.0667517	-0.164577	0.193175	0.443096	-0.0716404	-0.348777	0.257544	-0.203333	0.0309886	0.220141	-0.431548	0.197351	-0.225984	-0.271768	0.304	-0.0141293	0.336233	-0.242151	0.543925	-0.13143	-0.390239	-0.354075	-0.457293	-0.22297	-0.256833	-0.447673	7.12738e-07	0.00693639	0.0040988	0.0213698	0.00687773	0.00244386	0.00364195	0.0294489	0.641642	0.248472	0.174408	0.00112888	0.617375	0.0121303
ENSG00000211821.2	black	0.498702	0.129031	-0.0485683	-0.0938969	-0.117343	0.198609	-0.357956	-0.138107	0.103614	0.190408	0.263024	0.536379	0.245436	-0.223082	0.0907743	0.108724	-0.155136	0.0747612	-0.149981	-0.250272	-0.0445265	0.0435659	-0.129902	-0.408806	0.0709145	0.193683	0.312173	-0.453631	0.0441754	0.00879344	-0.0216023	0.108048	-0.621366	-0.0181485	0.000195589	0.366842	0.735026	0.51222	0.412182	0.162367	0.009908	0.333809	0.469336	0.180779	0.0622114	4.96948e-05	0.0825683	0.115596
ENSG00000212802.4	black	0.533094	0.0930276	0.128472	0.188331	0.0961849	0.350598	-0.468118	-0.051985	-0.0159311	0.0611281	0.242783	0.480627	-0.0860783	-0.200189	-0.0228981	-0.358375	-0.00341561	0.0240478	-0.117661	-0.120969	-0.273547	-0.129488	0.0719993	-0.24645	0.100966	-0.00215021	0.42496	-0.0701664	-0.129924	-0.231902	-0.116825	-0.145383	0.0866427	-0.172253	5.63664e-05	0.516151	0.36894	0.185674	0.501948	0.0116584	0.000532077	0.717136	0.91165	0.670021	0.086048	0.000357366	0.548107	0.158984
ENSG00000212978.6	black	0.380991	0.323591	0.24895	0.082777	0.211975	0.232052	-0.331535	0.301179	0.053187	-0.2163	0.171487	0.218308	-0.022835	-0.338136	0.369487	-0.142128	-0.039859	0.296284	-0.426138	0.199255	-0.267753	-0.117626	0.201906	0.0063855	0.343794	-0.231574	0.305177	-0.462452	-0.29832	-0.0525663	-0.396033	-0.0738313	-0.231298	-0.37078	0.00581136	0.0205409	0.0781311	0.563613	0.135357	0.101306	0.0174738	0.0317403	0.710878	0.127383	0.228883	0.123802	0.873628	0.0152297
ENSG00000213203.3	black	0.767204	0.413897	0.441812	0.044849	0.381066	0.531943	-0.496664	0.341699	-0.0851391	-0.14715	0.247864	0.538573	-0.341269	-0.440818	0.269391	0.167372	0.010252	0.235079	-0.592921	0.184909	-0.319994	-0.255211	0.338573	-0.0281086	0.344053	-0.24908	0.649892	0.0480911	-0.514845	-0.295095	-0.594719	-0.357362	-0.097667	-0.532319	5.16847e-11	0.00253438	0.00117153	0.754658	0.00580088	5.88931e-05	0.000209699	0.0141243	0.552498	0.302808	0.0794817	4.56507e-05	0.014254	0.00120551
ENSG00000213553.4	black	0.618879	-0.00509278	0.143322	0.234536	0.159433	0.487623	-0.481996	-0.141404	-0.126671	0.17338	0.171294	0.584886	-0.154375	-0.0821572	-0.144385	-0.384763	0.108572	-0.0989663	-0.00206855	-0.155503	-0.252328	-0.209818	0.121863	-0.228399	-0.00687867	0.0243041	0.535483	0.0177361	-0.110694	-0.327584	-0.062809	-0.153139	0.118072	-0.141462	1.29421e-06	0.971706	0.315695	0.097601	0.263772	0.000284126	0.000341805	0.322285	0.375747	0.223708	0.229415	6.56901e-06	0.279418	0.566547
ENSG00000213760.10	black	0.483712	0.392667	0.280347	0.228257	0.218469	0.205461	-0.191511	0.179338	0.0849886	-0.14921	0.166144	0.35537	0.127298	-0.315207	0.277183	-0.112195	-0.0611633	0.250703	-0.320038	0.0768354	0.0681053	-0.191836	0.141416	-0.102752	0.347792	-0.1222	0.337634	-0.115966	-0.160668	-0.310954	-0.268961	0.1429	-0.19093	-0.298092	0.000323186	0.00437003	0.0463055	0.107176	0.123518	0.148068	0.178221	0.207952	0.553203	0.296015	0.243934	0.0104955	0.373367	0.0242593
ENSG00000214174.8	black	0.343839	-0.0337381	0.04602	-0.466577	-0.00257807	0.339003	-0.140046	-0.0842425	-0.138031	0.239241	-0.050676	0.352427	-0.191876	0.0771771	-0.123853	0.333248	0.140296	-0.158215	-0.0397687	-0.112305	0.00755199	-0.0752294	0.0682479	-0.090421	-0.0815599	0.0922867	0.342622	-0.00552251	-0.0524826	-0.0325809	-0.0228981	-0.0786621	-0.118904	-0.046293	0.0134939	0.814184	0.74846	0.000558232	0.985675	0.0149543	0.327	0.556705	0.334078	0.090872	0.723973	0.0112001	0.177379	0.590373
ENSG00000214652.6	black	0.528896	-0.0365916	0.204921	0.151591	0.235576	0.531949	-0.0420002	-0.212304	-0.388201	0.354688	-0.207717	0.552547	0.0266156	0.186196	-0.315151	0.311848	0.300523	-0.356692	0.0984794	-0.116914	0.279493	-0.345927	0.175431	-0.069448	-0.212042	0.0441169	0.578223	0.456253	-0.140402	-0.451182	0.0258563	-0.157977	-0.31344	-0.0731899	6.60898e-05	0.798782	0.14916	0.288285	0.096082	5.88783e-05	0.769801	0.134738	0.00487925	0.0106553	0.143569	2.62139e-05	0.85292	0.190799
ENSG00000214776.12	black	0.178956	-0.513675	-0.230966	0.170559	-0.135738	0.30609	0.0593163	-0.723532	-0.364517	0.658805	-0.280832	0.423273	0.210142	0.560969	-0.717323	-0.229926	0.317999	-0.67694	0.713644	-0.476984	0.390522	-0.139181	-0.138326	-0.278271	-0.595123	0.378994	0.248375	0.251088	0.319263	-0.176926	0.634198	0.0745752	0.0055671	0.409197	0.208939	0.000115664	0.102961	0.231451	0.342246	0.0289287	0.679265	1.99667e-09	0.00854357	1.47545e-07	0.0459126	0.00196995	0.138848	1.85366e-05
ENSG00000214960.10	black	0.383929	0.177456	0.271328	-0.08388	0.268413	0.369989	-0.183912	0.263463	-0.186583	-0.108875	-0.0179022	0.202013	-0.217427	-0.130733	0.144546	0.0831708	0.143504	0.0469329	-0.364897	0.251639	-0.155203	-0.159793	0.310191	0.195709	0.142388	-0.237236	0.349783	-0.247402	-0.428425	0.0832556	-0.390969	-0.28781	-0.182945	-0.369637	0.00541426	0.212843	0.0541132	0.55841	0.0568527	0.00753317	0.196397	0.0617604	0.189863	0.446948	0.900771	0.155141	0.125364	0.360505
ENSG00000215154.6	black	0.322456	0.174566	0.0262064	0.0718531	-0.0524113	0.0623048	-0.249517	-0.065769	0.128439	0.0375977	0.18823	0.304558	0.223621	-0.212652	0.113594	-0.19153	-0.138429	0.119203	-0.115356	-0.150871	-0.016	-0.0134137	-0.0974942	-0.29314	0.162281	0.075948	0.158233	-0.233806	0.0510671	-0.153122	-0.0382313	0.172872	-0.275709	-0.0350037	0.0210142	0.220508	0.855157	0.616328	0.714914	0.664044	0.0774335	0.646566	0.369066	0.79337	0.185914	0.0297827	0.114696	0.134085
ENSG00000215251.4	black	0.235686	-0.247023	-0.10421	-0.0735956	0.00684428	0.219177	-0.302094	-0.0783827	-0.0377544	0.192511	0.089521	0.268689	-0.471752	0.0538366	-0.172449	-0.0400027	0.0277738	-0.102847	-0.0658176	-0.110386	-0.265298	0.124051	-0.00698985	0.000987888	-0.213356	0.144787	0.193126	0.0307775	-0.0680482	0.0670311	-0.107965	-0.228428	0.214034	0.028824	0.0959216	0.0805406	0.466771	0.60778	0.961982	0.122277	0.0311995	0.584565	0.792527	0.175922	0.532158	0.056589	0.000474715	0.707503
ENSG00000215302.8	black	0.42637	0.208414	0.344729	0.356894	0.325099	0.413104	-0.107051	0.0558667	-0.279478	0.0516552	-0.0768922	0.307537	0.0687777	-0.0305153	-0.0348838	-0.185118	0.206096	-0.0924817	-0.0444146	0.0962082	0.0480581	-0.378037	0.272732	0.00124582	0.11618	-0.164488	0.451018	0.23891	-0.246639	-0.406306	-0.0829355	-0.184764	-0.0136641	-0.253404	0.00180973	0.1422	0.0132388	0.0101458	0.0199262	0.00258812	0.454641	0.696994	0.0470146	0.718857	0.59175	0.0281413	0.631538	0.831662
ENSG00000216937.13	black	0.3523	0.276275	0.40052	-0.219558	0.302664	0.480603	0.141166	0.0610235	-0.381675	0.0407533	-0.311634	0.280834	0.206444	0.126675	-0.0150462	0.0622765	0.410359	-0.169612	-0.0381456	0.175438	0.277248	-0.496778	0.389455	0.0707496	0.149394	-0.219142	0.515771	-0.0449967	-0.244725	-0.381434	-0.0737992	-0.0503139	-0.240143	-0.306569	0.0112314	0.0497084	0.00358693	0.121612	0.0308669	0.000357638	0.323108	0.670554	0.00571669	0.776457	0.0260075	0.0459109	0.146094	0.37573
ENSG00000218357.3	black	0.292915	0.142476	0.135061	0.194516	0.115333	0.180048	-0.0471546	0.00516907	-0.100066	0.030975	-0.0212218	0.268573	0.26442	-0.0760793	0.0664234	0.230628	0.0386801	-0.00832551	-0.125487	0.0217523	0.141715	-0.153159	0.0758851	-0.0538819	0.0335924	-0.0563878	0.247837	-0.140939	-0.112064	-0.164829	-0.115634	0.0189245	-0.574437	-0.125296	0.0369815	0.31859	0.344683	0.171379	0.420289	0.206127	0.742469	0.971283	0.484768	0.829164	0.88249	0.056699	0.0607866	0.595685
ENSG00000219085.1	black	0.312993	-0.291265	0.0215389	0.0426471	0.0721358	0.457997	0.144014	-0.468657	-0.424697	0.46375	-0.345205	0.403878	0.140734	0.52484	-0.544213	-0.205076	0.470371	-0.578139	0.471598	-0.219319	0.414725	-0.306659	0.111878	-0.0681185	-0.397843	0.16233	0.397411	0.11752	0.0752179	-0.342629	0.384166	0.0216493	-0.0472859	0.122627	0.0253309	0.0381093	0.880747	0.766355	0.614938	0.000726272	0.313342	0.000523184	0.00189479	0.000609253	0.0131042	0.00329176	0.324603	7.69196e-05
ENSG00000219481.10	black	0.553816	0.246647	0.370904	0.14062	0.32231	0.490465	-0.0797648	0.0577257	-0.289274	-0.00884138	-0.148235	0.375885	0.183249	-0.0128083	0.0438413	-0.158146	0.287659	-0.0965436	-0.151324	0.143352	0.203932	-0.396867	0.331722	0.0465244	0.153298	-0.23467	0.50633	-0.229006	-0.315818	-0.25855	-0.194091	-0.0354205	-0.378579	-0.335992	2.48949e-05	0.0810177	0.00737475	0.324999	0.021076	0.000258489	0.577937	0.687419	0.0395072	0.950901	0.299215	0.0065622	0.198043	0.928919
ENSG00000219626.9	black	0.549618	-0.261539	0.0592481	-0.243759	0.0856353	0.65168	-0.102849	-0.427427	-0.474068	0.560028	-0.251203	0.624945	-0.116418	0.403742	-0.541161	0.0164028	0.444019	-0.572887	0.286253	-0.250785	0.20758	-0.273529	0.154129	-0.141832	-0.392291	0.213052	0.605269	0.109389	-0.0692341	-0.215148	0.229954	-0.200924	-0.0345198	0.037984	2.95064e-05	0.0637579	0.679614	0.0847546	0.550176	2.22517e-07	0.472643	0.00175783	0.000441138	1.92772e-05	0.0753864	9.48925e-07	0.415903	0.00330329
ENSG00000220305.1	black	0.217342	-0.0523617	0.193181	0.259715	0.225097	0.30262	0.211078	-0.191151	-0.342301	0.141213	-0.295738	0.227523	0.130858	0.294073	-0.307984	-0.292094	0.352185	-0.338017	0.219827	0.0135223	0.395662	-0.346478	0.211446	0.0735715	-0.158093	-0.0451163	0.304566	0.233235	-0.0773118	-0.382011	0.118514	-0.00348557	0.133048	-0.0699596	0.125515	0.715173	0.174393	0.0656983	0.11226	0.0308923	0.137058	0.179053	0.0139446	0.322943	0.0351164	0.10834	0.36004	0.0362064
ENSG00000221886.4	black	0.336404	-0.110193	0.129585	0.0763371	0.183417	0.474584	-0.0244891	-0.186231	-0.406356	0.236301	-0.245559	0.33012	0.0431619	0.272235	-0.251363	-0.249493	0.380967	-0.343809	0.174978	0.00642726	0.102289	-0.321518	0.247694	0.0282611	-0.175591	-0.0371387	0.418681	-0.202794	-0.152392	-0.193353	0.0952363	-0.164343	-0.0785784	-0.0922134	0.0157934	0.441434	0.364772	0.594436	0.197624	0.000433953	0.864556	0.190716	0.00308789	0.0950331	0.0824097	0.0179899	0.763615	0.0532821
ENSG00000223547.10	black	0.336944	0.176533	0.211835	0.042292	0.125165	0.264782	0.027117	-0.0974072	-0.129758	0.0397856	-0.138728	0.2914	0.328584	0.0560458	-0.0266937	-0.0141355	0.173189	-0.101652	0.0598527	-0.0484093	0.340482	-0.33556	0.103892	-0.0960814	0.104514	-0.0928639	0.326322	0.0564284	0.0324205	-0.482352	0.0478059	0.230199	-0.306159	-0.109527	0.0156158	0.21527	0.135622	0.768246	0.381494	0.0604212	0.85018	0.496504	0.364127	0.781633	0.331618	0.0380161	0.0185644	0.696069
ENSG00000223551.1	black	0.298427	0.132739	0.0467216	-0.235971	-0.0338417	0.131968	-0.255897	-0.0225844	0.00572271	0.079245	0.166658	0.287241	-0.0777433	-0.195794	0.0301885	0.185459	-0.0899448	0.0341624	-0.170484	-0.127019	-0.095671	0.00992815	-0.0334044	-0.232934	0.0746118	0.0799711	0.211151	0.0169902	-0.0764057	0.0413135	-0.115194	-0.114451	-0.162971	-0.072725	0.0334125	0.353114	0.744753	0.0955085	0.813624	0.355945	0.0699123	0.875004	0.968208	0.580426	0.242458	0.0409787	0.587642	0.168527
ENSG00000223583.1	black	0.172551	0.00959407	0.273721	0.157812	0.272859	0.34733	0.249866	-0.166755	-0.365801	0.0854558	-0.388581	0.123025	0.234158	0.341295	-0.245656	-0.104022	0.459501	-0.324979	0.257477	0.0583633	0.483729	-0.451887	0.281939	0.132637	-0.0976716	-0.147704	0.308019	0.257216	-0.0612615	-0.484882	0.159621	0.131246	0.111367	-0.113995	0.225965	0.946726	0.0519447	0.26872	0.0527168	0.0125171	0.077006	0.242178	0.00829659	0.551015	0.00483398	0.389751	0.098158	0.014246
ENSG00000223797.5	black	0.521301	0.515715	0.450141	-0.0283678	0.304038	0.367161	-0.207704	0.302651	-0.0825651	-0.28978	0.0654796	0.274569	0.172857	-0.313881	0.382228	-0.140658	0.1052	0.233708	-0.4023	0.260633	-0.0390612	-0.366688	0.346221	-0.00480917	0.471251	-0.362292	0.446036	-0.473427	-0.35709	-0.243783	-0.369751	0.0423964	-0.213266	-0.512173	8.76711e-05	0.00010747	0.000918666	0.843355	0.030077	0.00804151	0.143596	0.0308744	0.564615	0.0391482	0.648019	0.0511926	0.22513	0.0248962
ENSG00000223820.5	black	0.352518	0.614838	0.587572	0.108898	0.435197	0.260592	-0.0702541	0.474557	-0.117484	-0.421276	0.0178075	0.0855442	0.0947876	-0.367402	0.418677	0.125028	0.0905768	0.298446	-0.468284	0.411677	-0.030071	-0.409295	0.423054	0.127113	0.521456	-0.475598	0.374686	0.0212466	-0.450537	-0.367538	-0.508651	-0.128286	-0.211269	-0.552091	0.0111777	1.58573e-06	5.81643e-06	0.446853	0.00141495	0.0647594	0.624217	0.000434318	0.411615	0.0020798	0.901293	0.550602	0.508209	0.00799717
ENSG00000223865.11	black	0.450529	-0.214359	-0.262299	0.344817	-0.154413	0.112031	-0.639951	-0.263222	0.196051	0.258709	0.516795	0.550404	-0.339056	-0.263657	-0.12042	-0.177379	-0.310549	0.0526493	-0.117102	-0.392278	-0.445824	0.29073	-0.26776	-0.42116	-0.197911	0.353959	0.194837	-0.0608775	0.0428441	0.0715643	-0.0483019	-0.16891	0.177286	0.108	0.000908194	0.130917	0.0629627	0.0132139	0.2793	0.433804	4.27718e-07	0.0620076	0.167958	0.0667879	0.000103349	2.85876e-05	0.0149374	0.0615621
ENSG00000224281.4	black	0.299328	0.220262	0.344526	-0.0982169	0.250977	0.369759	-0.0152853	0.0720081	-0.307531	0.0037812	-0.144842	0.206024	0.0914593	0.0203602	-0.023303	0.112793	0.275438	-0.129792	-0.0552964	0.131602	0.0712857	-0.367162	0.300163	0.0231198	0.0925036	-0.200291	0.399642	0.0492305	-0.261675	-0.253345	-0.117987	-0.206137	-0.239422	-0.261864	0.0328567	0.120392	0.0132965	0.492915	0.0756579	0.00757339	0.915218	0.615566	0.0281445	0.978991	0.310536	0.146934	0.52328	0.88723
ENSG00000224376.1	black	0.362283	0.170025	0.332819	0.508999	0.353043	0.410302	-0.0674387	0.0388242	-0.221433	-0.034463	-0.0806672	0.290916	0.179263	-0.0301247	0.0136579	0.0942856	0.245878	-0.0422019	-0.093694	0.119608	0.0256005	-0.403189	0.290079	0.0488528	0.0547033	-0.256119	0.461113	0.187844	-0.247526	-0.51634	-0.170939	-0.0649388	-0.210428	-0.304422	0.00898877	0.232937	0.0170167	0.000136643	0.0110494	0.00278626	0.638209	0.786784	0.118382	0.810264	0.573628	0.0383514	0.208144	0.833787
ENSG00000224424.7	black	0.36151	0.108196	0.230493	0.200339	0.272196	0.301883	-0.377433	0.222027	-0.11255	-0.0928353	0.174262	0.247824	-0.473707	-0.249379	0.064548	-0.0150518	-0.00575794	0.0846055	-0.331361	0.131087	-0.451205	-0.125651	0.212997	0.0618041	0.0827559	-0.181509	0.357191	0.233992	-0.381064	-0.175337	-0.4073	-0.475056	0.282136	-0.310052	0.00914728	0.449807	0.103687	0.158666	0.0533183	0.0313234	0.00632614	0.117373	0.431668	0.517022	0.221325	0.0795317	0.000446223	0.0776025
ENSG00000224546.2	black	0.620242	0.147246	0.169027	0.115441	0.172497	0.364052	-0.522962	0.112053	0.0215728	0.010607	0.315181	0.580479	-0.331188	-0.346588	0.0848981	0.00960531	-0.127378	0.147631	-0.354581	-0.0464298	-0.336174	-0.0809595	0.0921572	-0.18267	0.133184	0.00211566	0.497911	0.104572	-0.233812	-0.249691	-0.3767	-0.252068	0.0350119	-0.24562	1.20771e-06	0.302489	0.235732	0.419852	0.226112	0.00863473	8.24648e-05	0.433714	0.880561	0.941111	0.0242719	8.00186e-06	0.0175993	0.0127195
ENSG00000224578.5	black	0.698424	-0.0531689	0.187892	0.178479	0.270933	0.581357	-0.496352	-0.0540359	-0.278247	0.193574	0.132282	0.626503	-0.432626	-0.0979213	-0.170134	-0.0500687	0.15002	-0.146622	-0.218578	-0.0446858	-0.262177	-0.174596	0.232486	-0.0751561	-0.120475	0.0136053	0.612003	0.0863339	-0.388022	-0.160337	-0.272449	-0.467543	0.115344	-0.256081	1.21149e-08	0.710972	0.186718	0.210173	0.0544782	7.69529e-06	0.000211937	0.706469	0.0480353	0.173501	0.354791	8.75299e-07	0.00152114	0.494223
ENSG00000224875.2	black	0.296055	0.185775	0.254315	0.40134	0.240573	0.23491	-0.107668	0.0202438	-0.0658556	-0.0678394	-0.0101709	0.249545	0.151008	-0.0819688	0.0395683	-0.0960078	0.12041	0.0354339	-0.0534663	0.025036	0.0426445	-0.319542	0.162275	-0.0400351	0.137133	-0.162331	0.319837	0.241601	-0.0851994	-0.561923	-0.114012	0.0852135	-0.0806893	-0.206611	0.0349118	0.191824	0.0717206	0.00351284	0.0890334	0.0970521	0.452034	0.88787	0.646132	0.636209	0.943528	0.077398	0.290164	0.56744
ENSG00000224892.6	black	0.163441	-0.207097	0.0914919	0.220115	0.15142	0.376242	0.157776	-0.328074	-0.411785	0.305608	-0.372584	0.221542	0.21801	0.446583	-0.411907	-0.228247	0.436485	-0.467361	0.420909	-0.0879524	0.319898	-0.351876	0.167435	0.0205095	-0.305044	0.00313428	0.321361	0.155704	0.0328576	-0.373471	0.294718	0.00121031	-0.0757382	0.0549279	0.2518	0.144795	0.523131	0.120646	0.288837	0.00650712	0.268834	0.0187586	0.00267977	0.0291953	0.00709145	0.118196	0.124329	0.00102
ENSG00000225031.1	black	0.495395	0.0246499	0.0458048	0.11319	0.0856138	0.2772	-0.447975	0.0319722	0.0319008	0.0937777	0.303429	0.46899	-0.379834	-0.238402	0.0216811	-0.161975	-0.0999289	0.0848963	-0.276655	-0.073539	-0.369578	0.054251	0.0411482	-0.148969	0.0305816	0.0854018	0.360824	-0.0555927	-0.185844	-0.0606842	-0.267266	-0.272111	0.136213	-0.140238	0.000218945	0.863676	0.749598	0.429036	0.550277	0.0489175	0.000979216	0.823751	0.824138	0.512758	0.0304252	0.000517764	0.0059746	0.0920448
ENSG00000225178.5	black	0.562758	0.335365	0.0991201	-0.48493	-0.106895	0.240904	-0.330982	-0.012822	0.137369	0.0938658	0.232119	0.540748	0.20464	-0.264721	0.183846	-0.0746895	-0.12034	0.153822	-0.167431	-0.186569	0.00216368	-0.06706	-0.0471657	-0.432011	0.333245	0.122843	0.37962	-0.439321	0.0814492	-0.0955537	-0.0473077	0.218912	-0.416896	-0.0903913	1.72e-05	0.01614	0.488926	0.000310526	0.455305	0.0885817	0.0176741	0.928843	0.336422	0.512361	0.101206	4.19413e-05	0.149729	0.0604823
ENSG00000225335.3	black	0.431787	0.19217	0.215566	0.0119396	0.16275	0.299533	-0.239454	0.0986565	-0.0309962	-0.0573031	0.0695985	0.306164	-0.0655216	-0.125631	0.104686	-0.352885	0.0949944	0.0743467	-0.190705	0.0562831	-0.1119	-0.170414	0.18586	-0.0368995	0.207873	-0.122572	0.338619	-0.229461	-0.173228	-0.140654	-0.197147	-0.00504888	-0.00413293	-0.256334	0.00155729	0.176703	0.12871	0.933729	0.253835	0.0327317	0.0905759	0.490971	0.829049	0.689591	0.627464	0.0288882	0.647808	0.379709
ENSG00000225726.1	black	0.247295	-0.167766	0.235405	0.207824	0.297749	0.489112	0.260114	-0.302554	-0.539468	0.31324	-0.50109	0.27311	0.164793	0.522185	-0.480144	-0.0531455	0.576092	-0.555334	0.411839	-0.019904	0.558974	-0.488075	0.292149	0.142266	-0.308621	-0.0481224	0.433875	0.437867	-0.0508681	-0.477455	0.253947	-0.00432103	0.00234891	-0.0144597	0.0801975	0.239294	0.0963303	0.143359	0.0338355	0.000270415	0.0652699	0.030931	4.40889e-05	0.0252091	0.000180164	0.0524913	0.247844	8.48658e-05
ENSG00000225756.1	black	0.659698	0.342914	0.240743	0.13153	0.142051	0.304533	-0.393566	0.129431	0.0940543	-0.0816967	0.242617	0.535097	0.0496702	-0.350241	0.22974	-0.399495	-0.100985	0.227765	-0.301286	-0.00486471	-0.0673798	-0.151505	0.103099	-0.231215	0.366574	-0.0703826	0.445403	-0.308575	-0.144079	-0.19507	-0.265597	0.111979	-0.149059	-0.277536	1.4003e-07	0.0137633	0.0888005	0.357555	0.320051	0.0297966	0.00427335	0.365345	0.51151	0.568731	0.0862694	5.22061e-05	0.729241	0.0117495
ENSG00000225791.6	black	0.42581	0.11335	0.248303	-0.0460677	0.191993	0.446088	-0.131129	-0.0404861	-0.28584	0.0657701	-0.0862336	0.347305	0.0661572	0.0191612	-0.079497	-0.0178757	0.240279	-0.16167	-0.0478583	0.0338753	0.04553	-0.322548	0.244463	-0.0502584	0.0227924	-0.120415	0.4505	-0.130547	-0.238428	-0.241686	-0.0767888	-0.166488	-0.127864	-0.237856	0.00183783	0.428377	0.0789337	0.748208	0.177109	0.00103483	0.359039	0.777885	0.0420184	0.646561	0.547383	0.0125238	0.644619	0.893831
ENSG00000225808.1	black	0.253485	-0.390461	-0.0780463	-0.195558	-0.0410957	0.465298	0.117952	-0.573706	-0.43442	0.616096	-0.373558	0.428736	0.0984833	0.604952	-0.643632	-0.174074	0.484102	-0.662458	0.588557	-0.326318	0.357078	-0.242149	0.0479192	-0.156702	-0.474369	0.275246	0.394326	0.102112	0.189208	-0.203762	0.495608	0.0020886	-0.0136437	0.25952	0.0726844	0.00461539	0.586183	0.16905	0.774628	0.000580822	0.409745	1.07771e-05	0.00144631	1.489e-06	0.00693164	0.00169533	0.491736	2.57595e-06
ENSG00000225973.4	black	0.362076	-0.217744	-0.181708	-0.46121	-0.250619	0.303398	-0.0765302	-0.514838	-0.128937	0.52243	-0.104257	0.539609	0.185938	0.307668	-0.383291	-0.00376581	0.162404	-0.380332	0.39078	-0.458037	0.32301	-0.0788265	-0.168327	-0.404841	-0.256409	0.374739	0.314204	-0.165665	0.336743	-0.16824	0.431088	0.265407	-0.283999	0.267344	0.00903092	0.1248	0.201907	0.000658636	0.0760902	0.0304428	0.593501	0.000110928	0.367196	8.41003e-05	0.466568	4.38475e-05	0.191427	0.028071
ENSG00000226067.6	black	0.605953	0.26052	0.195779	-0.0320625	0.140426	0.303009	-0.558755	0.245682	0.0450218	-0.0499239	0.340559	0.464494	-0.332597	-0.44088	0.224613	-0.0264657	-0.192444	0.227419	-0.457074	0.0316876	-0.441562	0.00405464	0.0934057	-0.166714	0.263219	-0.0529569	0.410007	-0.161815	-0.312098	0.0341444	-0.448125	-0.328335	-0.178129	-0.273343	2.45434e-06	0.0648354	0.16856	0.823261	0.325677	0.0306672	2.03229e-05	0.0822516	0.753743	0.727911	0.0144702	0.000595429	0.0170949	0.00120337
ENSG00000226659.1	black	0.428436	0.497632	0.365608	0.107214	0.189876	0.174001	-0.22682	0.22619	0.0596443	-0.219839	0.156085	0.275815	0.213981	-0.352189	0.302059	-0.322295	-0.0757111	0.269772	-0.229769	0.100981	-0.0208521	-0.277343	0.157693	-0.185923	0.496767	-0.214417	0.334785	-0.0843033	-0.112253	-0.371999	-0.230319	0.103056	-0.112478	-0.291545	0.00170944	0.000202884	0.00833331	0.453952	0.182024	0.222029	0.109466	0.11048	0.677588	0.121123	0.274061	0.050105	0.131613	0.0112588
ENSG00000226742.4	black	0.627688	0.462736	0.495896	-0.00215633	0.38793	0.468887	-0.200564	0.314931	-0.17058	-0.194105	-0.000916567	0.414878	-0.0162822	-0.265403	0.258508	0.0136766	0.127952	0.148618	-0.409951	0.247734	0.0393533	-0.413478	0.371916	0.0522238	0.391247	-0.312884	0.573658	-0.0968125	-0.391583	-0.414678	-0.444199	-0.0907158	-0.213367	-0.495002	8.22889e-07	0.000628561	0.000215253	0.988018	0.00491178	0.000519435	0.158189	0.0243907	0.231391	0.172302	0.994907	0.00246932	0.909711	0.0597976
ENSG00000226752.9	black	0.574811	0.0169477	0.226189	0.143598	0.251829	0.528549	-0.245754	-0.0567557	-0.262173	0.11236	-0.089697	0.495307	-0.0420938	0.0499414	-0.102035	-0.226411	0.272066	-0.163669	-0.0757598	0.0249756	0.0629063	-0.302035	0.256123	-0.00683355	-0.019968	-0.106778	0.537422	-0.24873	-0.251226	-0.230576	-0.159454	-0.0901021	-0.171959	-0.247033	1.02707e-05	0.906037	0.110482	0.314754	0.0746377	6.69563e-05	0.0821597	0.692409	0.0630943	0.432448	0.531349	0.000219601	0.769303	0.727819
ENSG00000226822.2	black	0.146342	-0.345173	-0.08632	-0.0778615	0.040913	0.296348	-0.0131103	-0.27862	-0.281346	0.326827	-0.174073	0.188407	-0.377855	0.341863	-0.395081	-0.270326	0.290098	-0.379891	0.20337	-0.116704	0.0380428	-0.0320305	0.0907569	0.0696308	-0.366966	0.150452	0.186018	0.0326012	-0.082397	0.0847242	0.15785	-0.199374	0.52049	0.0606918	0.305499	0.0131132	0.54698	0.587073	0.775603	0.0347238	0.927247	0.0477243	0.0454996	0.0192408	0.221835	0.185492	0.006263	0.0140752
ENSG00000227036.7	black	0.295231	0.108334	0.0274538	-0.279487	-0.043032	0.134035	-0.143307	-0.0674845	0.054347	0.0632799	0.0963259	0.288843	-0.0353734	-0.0843611	0.022969	-0.223621	-0.0280396	0.026782	-0.0775785	-0.116483	0.0450413	-0.00709058	-0.0179181	-0.193627	0.116677	0.105768	0.183964	-0.223543	0.0276478	-0.0274318	-0.020544	0.111121	0.118553	-0.0279166	0.0354456	0.449224	0.848342	0.0470077	0.764307	0.348392	0.315747	0.63798	0.704856	0.659106	0.501318	0.0398158	0.805348	0.556147
ENSG00000227252.1	black	0.488057	0.464216	0.467084	0.318537	0.394393	0.330436	-0.290658	0.364582	-0.00310648	-0.356393	0.206959	0.250372	-0.082491	-0.406963	0.331071	-0.187153	0.0290816	0.30762	-0.477538	0.27447	-0.235832	-0.297957	0.351559	0.053514	0.434612	-0.369014	0.427928	-0.0124596	-0.420669	-0.351736	-0.512676	-0.161108	0.0776188	-0.517572	0.000280063	0.000600568	0.000549499	0.0227198	0.00418615	0.0178735	0.0385312	0.00853096	0.982739	0.0102595	0.145068	0.0763891	0.564966	0.00303968
ENSG00000227533.5	black	0.454117	0.07072	0.331542	0.431464	0.378326	0.492421	-0.0771592	-0.0550057	-0.390266	0.0882929	-0.161478	0.384532	-0.0607544	0.0386482	-0.18571	0.0753215	0.287235	-0.226735	-0.063529	0.0678626	0.133513	-0.402397	0.297046	0.0561902	-0.087015	-0.182529	0.527374	0.41814	-0.343146	-0.436533	-0.174947	-0.258937	0.0660736	-0.26728	0.000816225	0.621914	0.0174713	0.00157139	0.00619333	0.000242082	0.59046	0.701445	0.00463763	0.537821	0.257617	0.00533578	0.671924	0.787728
ENSG00000227543.4	black	0.133641	-0.0863383	-0.0353828	-0.202063	-0.0871963	0.130558	-0.0409293	-0.170042	-0.110436	0.218163	-0.089595	0.232298	0.0472945	0.117808	-0.182107	-0.165997	0.0552086	-0.18283	0.21887	-0.152288	0.0860057	-0.0825498	-0.0412809	-0.185181	-0.0648267	0.129088	0.164032	-0.0664704	0.11541	-0.0206773	0.18881	0.0681522	0.0935881	0.102084	0.349824	0.546895	0.805298	0.155037	0.542903	0.361151	0.775517	0.232889	0.440421	0.124057	0.531818	0.100935	0.741731	0.410321
ENSG00000227888.4	black	0.675777	0.263775	0.24909	0.0557455	0.174042	0.419618	-0.302743	0.0254643	-0.11136	0.0668661	0.0799473	0.543298	0.0863627	-0.178951	0.0949703	-0.168817	0.0534338	0.0164643	-0.232426	-0.0207352	0.0679944	-0.224998	0.147811	-0.179897	0.191594	-0.0573279	0.50273	-0.297411	-0.212261	-0.208613	-0.209617	-0.0188038	-0.377177	-0.249787	5.29874e-08	0.061442	0.0779587	0.69762	0.221919	0.00217508	0.0308211	0.859216	0.436582	0.64107	0.577065	3.79464e-05	0.546781	0.20895
ENSG00000227946.1	black	0.287984	0.0911683	0.195438	0.247518	0.187404	0.260784	-0.129185	-0.0148235	-0.117486	-0.0136064	-0.0163899	0.249334	0.00510805	-0.0548039	-0.0394868	-0.158717	0.114016	-0.0302474	-0.0377267	0.0238205	0.0424361	-0.25243	0.151919	-0.0508874	0.0679694	-0.119133	0.311316	0.165058	-0.126969	-0.349193	-0.0913707	-0.0107461	0.148241	-0.17741	0.0404356	0.524608	0.169318	0.0799165	0.187888	0.0645548	0.366268	0.917771	0.411607	0.924502	0.909117	0.0776579	0.971622	0.702489
ENSG00000227963.1	black	0.440671	0.325094	0.165581	0.221907	0.0892907	0.119268	-0.285959	0.142083	0.164474	-0.0657014	0.29798	0.342993	0.0507694	-0.379158	0.264791	-0.130476	-0.205587	0.281248	-0.307518	-0.0209112	-0.0557464	-0.0287104	0.00205466	-0.228054	0.310276	-0.0282148	0.266169	-0.12004	-0.101615	-0.168587	-0.226493	0.0631978	-0.103088	-0.201284	0.00121063	0.0199282	0.245559	0.117576	0.533218	0.404499	0.041929	0.319943	0.248771	0.646906	0.033691	0.0137403	0.723484	0.00607182
ENSG00000228037.1	black	0.2239	-0.0210283	0.0293459	-0.0987102	0.0184657	0.18544	-0.188162	-0.0536871	-0.0800597	0.0410036	-0.0319173	0.203067	-0.0667224	0.0155232	-0.0339616	-0.417881	0.0960488	-0.0652263	-0.0269557	-0.0238703	-0.109373	-0.0939138	0.0680144	-0.0738605	0.0330711	-0.031937	0.201243	-0.386776	-0.077763	-0.0279597	-0.053725	-0.0352266	0.0307672	-0.0923828	0.114232	0.883554	0.838025	0.490734	0.897664	0.192641	0.186074	0.70828	0.576527	0.775119	0.824048	0.152954	0.641789	0.913904
ENSG00000228203.6	black	0.400649	0.243747	0.269915	-0.00634314	0.198381	0.33729	-0.176432	0.0567625	-0.136383	-0.0336186	0.0630525	0.314571	0.0409024	-0.145967	0.0711237	-0.101029	0.140672	0.0267206	-0.202195	0.0664262	-0.104051	-0.251412	0.237622	-0.1006	0.168807	-0.123971	0.405838	-0.143708	-0.261546	-0.248958	-0.191158	-0.148121	-0.0774473	-0.287683	0.00357519	0.0847714	0.0554275	0.964764	0.162861	0.0155031	0.215538	0.692374	0.339934	0.81483	0.660256	0.0245634	0.77566	0.306752
ENSG00000228451.4	black	0.4467	0.0749194	0.351599	0.291993	0.37343	0.494989	-0.129177	0.085218	-0.335115	0.00733801	-0.180891	0.337129	-0.108925	0.0542661	-0.106665	-0.124452	0.291823	-0.158326	-0.0685957	0.148736	0.0584483	-0.407513	0.337505	0.13094	0.0228858	-0.244852	0.522448	0.206109	-0.309627	-0.418104	-0.210279	-0.204759	0.00313854	-0.302678	0.00101648	0.60132	0.0114054	0.0376085	0.00695235	0.000221979	0.366296	0.552128	0.0162244	0.959242	0.203977	0.0155552	0.446737	0.705276
ENSG00000228775.7	black	0.529657	0.368366	0.313901	-0.0656108	0.202419	0.349034	-0.195022	0.147002	-0.0623793	-0.145206	0.0359309	0.37243	0.18236	-0.210835	0.246311	-0.127388	0.104935	0.140467	-0.310052	0.120427	0.0860905	-0.288632	0.238712	-0.0854763	0.324156	-0.209448	0.431086	-0.54135	-0.252368	-0.225217	-0.290331	0.121263	-0.367607	-0.376942	6.42191e-05	0.00782146	0.0248866	0.64736	0.154297	0.0120628	0.170246	0.3033	0.663666	0.309308	0.802342	0.0071171	0.200266	0.13752
ENSG00000228839.5	black	0.314047	0.503006	0.475614	0.225194	0.345218	0.225788	-0.0514632	0.335629	-0.0416696	-0.385152	0.0316811	0.0825091	0.19546	-0.263337	0.312374	-0.291778	0.0967625	0.234421	-0.272592	0.304205	0.0371993	-0.39551	0.34178	0.0862294	0.475773	-0.404592	0.298649	-0.0800133	-0.271048	-0.398603	-0.306371	0.0678975	0.0396372	-0.452337	0.0248161	0.000168597	0.000419922	0.112101	0.0131005	0.111133	0.719859	0.0160514	0.771564	0.0052561	0.82533	0.56488	0.169268	0.0618899
ENSG00000229056.2	black	0.513086	0.19644	0.00427267	-0.0417227	-0.108866	0.184707	-0.435375	-0.0843086	0.111465	0.131707	0.324155	0.549106	0.123692	-0.324548	0.106519	0.101936	-0.222213	0.119657	-0.194501	-0.24321	-0.138596	0.0130296	-0.135882	-0.464596	0.134519	0.121326	0.337133	-0.272441	0.00703227	-0.0658015	-0.118139	0.0189045	-0.480032	-0.0600422	0.000118134	0.167099	0.976261	0.771281	0.446984	0.194437	0.00140782	0.556394	0.436147	0.356904	0.0203093	3.01196e-05	0.387169	0.0201489
ENSG00000229677.1	black	0.338647	0.228335	0.295684	-0.0719838	0.213749	0.35287	-0.0979164	0.0985013	-0.19055	-0.0384074	-0.0503672	0.219449	0.0407147	-0.0259721	0.0576871	-0.320354	0.230501	-0.0164758	-0.0938454	0.14041	-0.0368805	-0.301724	0.294449	-0.00532592	0.202888	-0.177497	0.374063	-0.249441	-0.236969	-0.216586	-0.100353	-0.121925	0.0329125	-0.288959	0.0150669	0.107053	0.0351509	0.615685	0.132043	0.0110914	0.494245	0.491657	0.180448	0.789021	0.725589	0.121801	0.776663	0.856438
ENSG00000229728.1	black	0.232842	0.117612	0.161572	0.191091	0.133833	0.164865	-0.131834	-0.0244849	-0.0146684	-0.0336207	0.0987505	0.214293	0.0859111	-0.120428	-0.0168016	0.19242	0.0301665	0.0238978	-0.0942856	-0.0339406	0.0374648	-0.12748	0.0672013	-0.0933831	0.0267641	-0.0520221	0.227726	0.301514	-0.0979463	-0.237733	-0.110808	-0.0278722	-0.0814691	-0.132656	0.100117	0.411104	0.257337	0.179192	0.349125	0.247635	0.356437	0.864579	0.918628	0.814819	0.490556	0.131039	0.548888	0.399913
ENSG00000230148.8	black	0.429588	0.612313	0.442215	-0.290768	0.212114	0.26807	-0.0897208	0.335379	0.0413969	-0.321006	0.0346889	0.22966	0.311573	-0.329458	0.456519	0.0318152	0.0637511	0.320686	-0.378116	0.240536	0.11045	-0.36133	0.28723	-0.0516458	0.599627	-0.33663	0.37193	-0.418808	-0.204061	-0.287863	-0.308009	0.277418	-0.357443	-0.466435	0.0016557	1.7977e-06	0.001158	0.0384547	0.135095	0.057182	0.53124	0.0161353	0.77302	0.0216323	0.809044	0.104977	0.0260386	0.0182354
ENSG00000230513.1	black	0.634118	0.286523	0.182986	-0.104287	0.0432643	0.312361	-0.375193	-0.0224058	0.029229	0.0522801	0.233525	0.573694	0.117136	-0.255479	0.0910713	-0.257931	-0.0677724	0.0821701	-0.154242	-0.128085	-0.0038627	-0.154217	0.0386161	-0.350325	0.255901	0.0396163	0.444476	-0.274264	-0.0500744	-0.236316	-0.119812	0.0406972	-0.199708	-0.156906	5.85964e-07	0.0415089	0.198698	0.466438	0.763071	0.025644	0.00667016	0.875984	0.838662	0.715598	0.0990973	1.07828e-05	0.413014	0.0703873
ENSG00000230521.1	black	0.378192	0.0646914	0.116348	-0.1193	0.113819	0.262401	-0.311838	0.0564284	0.00579231	0.00707413	0.165888	0.282529	-0.363281	-0.148347	0.01919	-0.251284	0.0134027	0.0575568	-0.198177	0.00429878	-0.223534	-0.00277556	0.126932	-0.0370827	0.0980377	0.000819014	0.274694	-0.0315506	-0.175885	0.0452502	-0.200518	-0.156073	0.373381	-0.156457	0.00621317	0.651983	0.416184	0.404374	0.426459	0.0628562	0.0259053	0.694096	0.967822	0.960706	0.244672	0.0445612	0.00878745	0.298849
ENSG00000230530.1	black	0.411155	0.0980348	0.0825668	0.0367523	0.0106295	0.240445	-0.319019	-0.0732896	0.0228368	0.0392895	0.13128	0.381314	0.0942843	-0.120666	0.0220718	-0.385532	-0.00819069	0.0279844	-0.00811575	-0.118174	-0.0628783	-0.12845	0.0234111	-0.23613	0.14465	0.0136368	0.295091	-0.285984	0.028563	-0.130165	0.000825068	0.139712	-0.0115061	-0.093437	0.00272452	0.49372	0.564607	0.797917	0.940987	0.089209	0.0225042	0.609277	0.873618	0.78429	0.35848	0.00576656	0.510474	0.398977
ENSG00000230783.1	black	0.325959	-0.116589	0.100356	-0.0149187	0.0871242	0.390889	0.00104643	-0.268702	-0.336625	0.340945	-0.20868	0.378887	0.0391305	0.264232	-0.348081	0.0150627	0.28573	-0.374314	0.251419	-0.156614	0.257216	-0.260545	0.10382	-0.112085	-0.207239	0.0789319	0.393897	0.257976	-0.000373541	-0.28724	0.18703	-0.0796925	-0.0504468	0.0398683	0.0195825	0.415212	0.483498	0.917245	0.543238	0.00456686	0.994185	0.0565759	0.0157205	0.0143525	0.14168	0.0061111	0.785142	0.0609767
ENSG00000231105.1	black	0.253199	0.150681	0.0746354	0.224739	0.0092622	0.0691468	-0.31448	-0.0837884	0.183329	-0.0159152	0.283139	0.284206	0.104045	-0.259386	0.0621236	0.0245677	-0.12768	0.166917	-0.0493468	-0.174924	-0.142393	-0.0571754	-0.0637794	-0.321911	0.137053	0.0392146	0.19378	0.235223	0.0840884	-0.312661	-0.0215763	0.131925	0.0603384	-0.0560267	0.0730183	0.291225	0.602704	0.112847	0.948567	0.629705	0.024607	0.558841	0.197845	0.911738	0.0440836	0.0432577	0.467479	0.0660528
ENSG00000231503.4	black	0.427784	0.0358878	0.125608	0.170793	0.137921	0.296787	-0.410436	0.0360905	-0.131948	0.0763431	0.17299	0.371161	-0.28865	-0.202373	-0.0508834	0.0463999	-0.0624015	-0.0288646	-0.172426	-0.0556049	-0.311827	-0.0769578	0.0688762	-0.125426	-0.0110323	-0.0159489	0.355548	0.202704	-0.229902	-0.103187	-0.230969	-0.368987	0.00322279	-0.142654	0.00174054	0.802574	0.379798	0.230802	0.334465	0.0344429	0.00277643	0.801481	0.356015	0.594407	0.224768	0.00733073	0.039954	0.154391
ENSG00000231621.1	black	0.549002	0.431524	0.209645	-0.148163	0.0127516	0.247831	-0.329908	0.0643349	0.124454	-0.0287623	0.234538	0.503412	0.297524	-0.331959	0.259275	-0.124577	-0.114477	0.222831	-0.199621	-0.104716	-0.0375041	-0.201788	0.0176851	-0.400585	0.410099	-0.0357541	0.429923	-0.319262	0.0255627	-0.359627	-0.117944	0.204045	-0.394961	-0.19691	3.0245e-05	0.00156876	0.139807	0.299454	0.929233	0.0795233	0.0180682	0.653779	0.384225	0.841204	0.0975979	0.000166231	0.0339767	0.0173219
ENSG00000231663.1	black	0.476882	0.103702	0.196865	-0.203328	0.11489	0.433546	-0.104588	-0.0988084	-0.196577	0.121323	-0.131721	0.440932	0.204727	0.112187	-0.0914468	-0.195247	0.265269	-0.173047	0.0575986	-0.038068	0.233294	-0.306746	0.186097	-0.102272	0.067701	-0.0269997	0.447513	-0.323405	-0.0454193	-0.204078	0.0288566	0.143044	-0.251205	-0.149364	0.000403232	0.468957	0.166163	0.152415	0.422091	0.00148232	0.465146	0.490301	0.166797	0.396396	0.356852	0.00120157	0.149552	0.433163
ENSG00000231770.5	black	0.211212	-0.127454	-0.0472061	0.134925	-0.0461168	0.205759	-0.110705	-0.276201	-0.0418971	0.201613	-0.0521031	0.322865	0.246659	0.145023	-0.158987	-0.239	0.140266	-0.152506	0.207831	-0.205992	0.0866254	-0.137696	-0.0306058	-0.203237	-0.11738	0.108718	0.228622	-0.218952	0.166072	-0.260518	0.20084	0.24989	-0.143267	0.0574256	0.136802	0.372779	0.742197	0.345172	0.747948	0.147467	0.439301	0.0497717	0.770351	0.155979	0.716521	0.0208427	0.0810026	0.309927
ENSG00000231981.3	black	0.414413	0.271851	0.409022	0.203806	0.398402	0.4035	0.0101287	0.152188	-0.273851	-0.0791213	-0.164618	0.276639	0.0894618	-0.0195022	0.0446895	-0.155679	0.286246	-0.0449394	-0.15757	0.225499	0.184644	-0.415165	0.37971	0.133344	0.176545	-0.241568	0.46016	0.00538338	-0.332514	-0.394077	-0.224214	-0.11308	-0.128564	-0.350995	0.00249995	0.053633	0.00288107	0.151432	0.00378494	0.0033239	0.943762	0.286368	0.0518284	0.581019	0.248353	0.0493957	0.53243	0.891953
ENSG00000232485.2	black	0.217562	-0.0908867	-0.0824316	-0.0217864	-0.105052	0.169348	-0.0780276	-0.308497	0.0229503	0.264625	0.0173127	0.312931	0.26185	0.137327	-0.147426	-0.0685048	0.11376	-0.135214	0.198794	-0.2591	0.13567	-0.02964	-0.0815667	-0.24652	-0.112904	0.187297	0.192715	-0.174824	0.213617	-0.129403	0.256338	0.268603	-0.168395	0.111453	0.125122	0.525895	0.565247	0.879387	0.46316	0.23483	0.586273	0.0276285	0.872995	0.0605793	0.904023	0.0253611	0.0634318	0.33657
ENSG00000232859.9	black	0.563582	0.450189	0.494721	0.114294	0.403102	0.413888	-0.214721	0.307273	-0.0631405	-0.21599	0.0759763	0.365704	-0.0183562	-0.266128	0.235792	-0.0298493	0.133709	0.199808	-0.37443	0.222042	-0.0273866	-0.379451	0.365753	0.0341855	0.393456	-0.281474	0.537274	0.131294	-0.322454	-0.527193	-0.399548	-0.0442742	-0.076001	-0.463974	1.66149e-05	0.00091738	0.000224007	0.424518	0.00335802	0.00253503	0.130252	0.0282837	0.659811	0.127942	0.596185	0.00831493	0.898268	0.0590776
ENSG00000233230.1	black	0.474322	0.26003	0.392139	0.175331	0.351207	0.443534	-0.0628644	0.0571824	-0.246206	-0.0490638	-0.126767	0.383654	0.135611	-0.0545628	0.0326973	0.0880778	0.267164	-0.0407816	-0.148138	0.113466	0.173312	-0.475728	0.322461	0.003264	0.153522	-0.233425	0.531816	0.101206	-0.259091	-0.604413	-0.197071	0.00342092	-0.188178	-0.362568	0.000437587	0.0653597	0.00442774	0.218461	0.0115041	0.00111465	0.661208	0.690213	0.08158	0.732422	0.37538	0.00545042	0.342702	0.703738
ENSG00000233325.3	black	0.472728	0.0321981	-0.0923866	-0.368565	-0.179828	0.211764	-0.397957	-0.146754	0.0949107	0.221063	0.315179	0.486812	-0.0975593	-0.184923	0.00925057	0.201368	-0.14437	0.0264169	-0.167861	-0.253378	-0.142163	0.155994	-0.133495	-0.371248	-0.00827916	0.232979	0.258263	-0.362167	0.00641412	0.172678	-0.0620053	-0.0456434	-0.285922	0.0107822	0.000460286	0.822525	0.519059	0.00778556	0.206691	0.135755	0.00382768	0.304124	0.507656	0.119015	0.0242727	0.000291858	0.495829	0.193906
ENSG00000233730.1	black	0.416886	-0.390954	-0.135632	0.0932249	-0.0785843	0.451288	-0.1278	-0.633746	-0.36224	0.651036	-0.19431	0.604131	0.137485	0.443991	-0.629441	-0.276566	0.309294	-0.606076	0.548948	-0.46001	0.253792	-0.180006	-0.0688193	-0.340297	-0.483662	0.3529	0.440211	0.108083	0.213006	-0.233031	0.479255	-0.0272219	-0.14294	0.29052	0.00234057	0.00455951	0.342625	0.515257	0.583596	0.000887989	0.37147	5.97723e-07	0.00899744	2.30818e-07	0.171841	2.67992e-06	0.336012	0.00109998
ENSG00000233762.3	black	0.413862	-0.165975	-0.0368253	0.245686	0.0555139	0.262432	-0.564935	-0.0923516	-0.0704333	0.163794	0.287462	0.41314	-0.432228	-0.156148	-0.174406	-0.209127	-0.100401	-0.0844793	-0.110404	-0.170433	-0.491543	0.0828546	-0.0200037	-0.178177	-0.172949	0.124247	0.298597	0.113366	-0.16685	0.0323703	-0.170794	-0.476687	0.149748	-0.0167723	0.00253676	0.24442	0.797524	0.0822469	0.698816	0.0628241	1.56944e-05	0.519218	0.623331	0.25076	0.0408168	0.00258572	0.00153817	0.273865
ENSG00000233885.7	black	0.23748	-0.0670356	0.00942737	0.162881	0.00144249	0.172321	-0.129083	-0.190989	-0.108428	0.206712	0.0201812	0.272028	0.0517532	0.0574034	-0.185907	-0.0735764	0.0462151	-0.158732	0.154205	-0.164631	0.103776	-0.074791	-0.0263888	-0.174764	-0.115334	0.119016	0.192768	0.105421	0.0674097	-0.0945864	0.133388	0.0157711	-0.0714217	0.0632581	0.0933465	0.640222	0.947651	0.253449	0.991985	0.226593	0.366649	0.179428	0.448826	0.14556	0.888215	0.0534713	0.718346	0.689076
ENSG00000233954.6	black	0.367558	-0.0759102	-0.0581091	-0.152564	-0.134294	0.251847	-0.208097	-0.314218	-0.117047	0.345076	-0.0100961	0.467396	0.228317	0.0919829	-0.221737	-0.114224	0.0378922	-0.234389	0.269362	-0.321607	0.103697	-0.103174	-0.114202	-0.374616	-0.0921467	0.206186	0.300836	-0.14378	0.189107	-0.0981184	0.261138	0.140795	-0.329711	0.157359	0.00796842	0.596505	0.68545	0.285167	0.347452	0.0746155	0.142823	0.0247331	0.413372	0.0131404	0.943943	0.000544188	0.107081	0.520894
ENSG00000234009.1	black	0.248282	-0.246826	-0.0277271	-0.108005	-0.0406127	0.383338	0.0106361	-0.443111	-0.308701	0.425465	-0.267068	0.386689	0.239709	0.420434	-0.453294	-0.0842693	0.351142	-0.479924	0.485034	-0.275677	0.303157	-0.244702	0.0248069	-0.190565	-0.306444	0.169126	0.345383	0.0157031	0.188269	-0.212758	0.405528	0.118132	-0.199256	0.176123	0.0789602	0.0807905	0.84685	0.450612	0.777208	0.00549215	0.94095	0.00112839	0.0275205	0.00185534	0.0581537	0.00506306	0.0902225	0.00212771
ENSG00000234184.5	black	0.633293	0.60472	0.490102	0.196073	0.349478	0.364229	-0.402967	0.425903	0.0508179	-0.372686	0.254246	0.357728	0.0793266	-0.506382	0.493296	-0.215767	-0.0394377	0.401636	-0.560235	0.273219	-0.219674	-0.318762	0.325171	-0.0503073	0.589534	-0.402227	0.502558	-0.370752	-0.397954	-0.352418	-0.543294	-0.0466412	-0.271606	-0.570929	6.12344e-07	2.60498e-06	0.000261641	0.167909	0.0119467	0.00859994	0.00336965	0.00183312	0.723231	0.00707454	0.071801	0.00995863	0.580034	0.000149847
ENSG00000234268.1	black	0.339394	0.151731	0.206339	0.0728777	0.129264	0.290441	0.0999548	-0.101279	-0.136272	0.0779623	-0.15718	0.355808	0.363123	0.0926257	-0.0625217	0.043259	0.189756	-0.113484	0.0949998	-0.0452958	0.40498	-0.350346	0.112646	-0.10882	0.072065	-0.0672206	0.379919	0.0877183	0.0396852	-0.546352	0.0797178	0.256254	-0.291203	-0.108979	0.0148314	0.287835	0.146304	0.611296	0.365971	0.0386829	0.485256	0.47946	0.340331	0.586587	0.270668	0.0103939	0.00881907	0.517973
ENSG00000234608.7	black	0.815295	0.406423	0.50221	0.202744	0.405637	0.633391	-0.380479	0.154991	-0.195599	-0.0885353	0.0655652	0.640219	0.0736859	-0.242246	0.145088	-0.283756	0.198529	0.0748877	-0.282902	0.125169	-0.0417224	-0.503561	0.382337	-0.118699	0.346505	-0.268512	0.760455	-0.13583	-0.350921	-0.587109	-0.335747	-0.0807501	-0.147476	-0.487916	3.25126e-13	0.00308254	0.000173317	0.153622	0.00314588	6.09138e-07	0.00588304	0.27748	0.16896	0.536701	0.647589	4.21517e-07	0.607338	0.0867658
ENSG00000234694.1	black	0.161016	0.0101542	0.00228459	-0.0465986	-0.0552998	0.116811	0.0197427	-0.201359	-0.0113513	0.14507	-0.0269063	0.225961	0.264243	0.0859021	-0.092558	-0.0400863	0.0766182	-0.0973643	0.14957	-0.159745	0.224707	-0.0999811	-0.031427	-0.185115	-0.0194603	0.114007	0.152281	-0.0915205	0.161427	-0.219977	0.177967	0.236837	-0.0774606	0.0617336	0.258999	0.943621	0.987306	0.745403	0.699923	0.414319	0.890628	0.156513	0.936987	0.309769	0.851331	0.110852	0.0609654	0.54893
ENSG00000234709.2	black	0.252243	-0.00183662	-0.0414297	-0.108579	-0.138544	0.120041	-0.0587508	-0.292452	0.050892	0.227297	0.0383415	0.296161	0.224155	0.0926386	-0.148177	-0.290504	0.0471274	-0.110069	0.228361	-0.27668	0.234162	-0.0528532	-0.111121	-0.30342	0.0112022	0.209489	0.139313	-0.0821465	0.254416	-0.176319	0.283181	0.319066	-0.0199298	0.130935	0.0741457	0.989795	0.772844	0.448192	0.332266	0.401439	0.68216	0.037295	0.722843	0.108701	0.789375	0.0348433	0.11381	0.517915
ENSG00000235183.3	black	0.295626	0.150337	0.0939316	-0.0176988	0.0058139	0.169639	0.00343939	-0.126131	-0.00195166	0.111659	-0.00700856	0.328648	0.376198	0.0205314	-0.00238459	0.0169857	0.0790724	-0.0288534	0.0573162	-0.11431	0.24725	-0.190743	0.0116219	-0.210273	0.0878226	0.0634652	0.248511	-0.0895193	0.110578	-0.377774	0.113933	0.279294	-0.3399	-0.0408885	0.0351885	0.29234	0.512064	0.901893	0.967702	0.234016	0.98089	0.377802	0.989155	0.435342	0.96107	0.0185401	0.00651383	0.886287
ENSG00000235527.6	black	0.446438	0.270962	0.24967	0.272195	0.175516	0.273155	-0.293444	0.0428207	0.0655999	-0.0654035	0.189895	0.388708	0.184089	-0.250143	0.137408	-0.114672	0.0128206	0.173938	-0.162958	-0.0217302	-0.0087878	-0.217297	0.116609	-0.197067	0.26239	-0.100506	0.384212	0.0569254	-0.0810111	-0.385388	-0.131874	0.141703	-0.0838139	-0.237774	0.00102433	0.054451	0.0772456	0.0533185	0.217967	0.0524504	0.0366261	0.765431	0.647415	0.648401	0.181979	0.00481896	0.195959	0.0766684
ENSG00000236086.4	black	0.219367	0.141533	0.206711	0.139024	0.176797	0.243614	-0.0141673	0.0400115	-0.0614485	-0.0739997	-0.0100523	0.159318	0.171836	-0.0087336	0.0354761	0.090167	0.158924	0.0121516	-0.0627201	0.0840882	0.0536434	-0.23189	0.181282	0.0343467	0.0824554	-0.126163	0.263126	0.0819733	-0.0886276	-0.354925	-0.0653851	0.0657874	-0.0828055	-0.191241	0.121945	0.321836	0.145562	0.330577	0.214575	0.0849457	0.921399	0.780424	0.668392	0.605805	0.944186	0.264122	0.227924	0.951498
ENSG00000236489.1	black	0.178729	-0.129773	-0.000585134	-0.00689499	0.000459904	0.186479	0.0845528	-0.255915	-0.187896	0.260447	-0.212447	0.241059	0.0974538	0.250547	-0.268583	-0.037449	0.185608	-0.282657	0.255173	-0.161498	0.337523	-0.173686	0.00611638	-0.0761449	-0.184522	0.104914	0.187144	0.113922	0.0973077	-0.216596	0.222125	0.135328	-0.0335659	0.0816362	0.209526	0.364071	0.996749	0.9617	0.997444	0.190114	0.555247	0.069893	0.18671	0.0649137	0.13447	0.0883697	0.496297	0.0761778
ENSG00000236618.2	black	0.585222	0.268181	0.278188	0.167685	0.208076	0.409264	-0.452004	0.109184	-0.0678132	-0.061825	0.182017	0.47313	-0.0235821	-0.283805	0.153356	-0.343466	0.0169569	0.118239	-0.230617	0.0343062	-0.278007	-0.251696	0.191698	-0.190426	0.269748	-0.163575	0.50725	-0.251997	-0.240437	-0.229388	-0.269006	-0.116523	-0.0760183	-0.316783	6.47019e-06	0.0570755	0.0480854	0.239525	0.142864	0.00286298	0.000869302	0.445652	0.63634	0.666479	0.201128	0.000454469	0.869528	0.0435665
ENSG00000237036.4	black	0.241822	-0.097613	-0.0350989	0.13459	-0.056477	0.208517	-0.0568947	-0.36257	-0.195542	0.295675	-0.164162	0.31357	0.352706	0.224235	-0.261597	-0.545819	0.153021	-0.306635	0.389853	-0.257874	0.216665	-0.20058	-0.0558797	-0.267746	-0.117322	0.130301	0.221041	-0.226555	0.21542	-0.192859	0.334412	0.195984	-0.251982	0.167046	0.087337	0.49559	0.80683	0.346381	0.693846	0.141998	0.691693	0.00893043	0.169086	0.0351569	0.249683	0.0250475	0.0111315	0.113678
ENSG00000237190.4	black	0.671003	0.412239	0.490924	0.172652	0.422152	0.514008	-0.406173	0.309256	-0.134451	-0.182379	0.129478	0.449649	-0.173145	-0.339535	0.24792	-0.150711	0.120165	0.191622	-0.43392	0.221944	-0.278875	-0.381796	0.396068	-0.00230226	0.376908	-0.318366	0.628071	0.00216036	-0.448234	-0.455822	-0.470247	-0.254911	0.00975372	-0.519193	7.11537e-08	0.00264792	0.00025455	0.22569	0.00203094	0.000114289	0.00310255	0.0272291	0.346885	0.200217	0.365172	0.000932128	0.224347	0.0147873
ENSG00000237352.3	black	0.268407	0.119226	0.22143	0.202706	0.19374	0.255679	-0.085268	0.0163786	-0.163326	0.00259791	-0.067994	0.212857	0.124027	-0.0383188	0.0142482	0.195804	0.130047	-0.0462545	-0.0610085	0.0525593	0.0579969	-0.248228	0.160962	-0.00326944	0.0362067	-0.143233	0.285793	0.113946	-0.147447	-0.230106	-0.117991	0.00678283	-0.247621	-0.178823	0.0568588	0.404666	0.118387	0.153701	0.173127	0.0701599	0.551894	0.909179	0.252137	0.985565	0.635439	0.133702	0.385874	0.789496
ENSG00000237651.6	black	0.493405	0.41937	0.45851	0.325315	0.360021	0.363576	-0.0963562	0.193081	-0.190824	-0.208782	-0.0349003	0.32568	0.240331	-0.209101	0.192923	-0.159892	0.136288	0.0872244	-0.244945	0.213167	0.143963	-0.445134	0.318342	-0.0142564	0.319012	-0.336344	0.476211	-0.0813949	-0.309409	-0.488212	-0.315459	-0.00547881	-0.238717	-0.417379	0.000234195	0.00218965	0.000715068	0.0198394	0.00945959	0.00872875	0.501183	0.174622	0.179812	0.141482	0.807902	0.0196933	0.0893649	0.140861
ENSG00000238142.1	black	0.371586	-0.250443	0.00321353	0.312424	0.0926425	0.363291	-0.365208	-0.283691	-0.184584	0.269997	0.107878	0.450598	-0.278818	0.0587706	-0.370677	-0.192583	0.126897	-0.257651	0.141272	-0.225967	-0.235053	-0.0996648	0.0436696	-0.17669	-0.286909	0.124236	0.379567	0.371118	-0.076462	-0.220039	0.0575445	-0.290864	0.382904	0.00247664	0.00725857	0.076304	0.982145	0.0256122	0.517897	0.0087854	0.00840977	0.0436547	0.194739	0.0553507	0.451146	0.000906333	0.0475603	0.682059
ENSG00000239005.1	black	0.318109	-0.190477	0.0818629	0.124221	0.142526	0.398388	-0.114414	-0.244315	-0.34394	0.326489	-0.150758	0.335992	-0.130515	0.270732	-0.363521	-0.344411	0.312636	-0.367739	0.250229	-0.112514	0.0538678	-0.214971	0.157594	-0.0572127	-0.241095	0.0853616	0.371192	0.106243	-0.0818464	-0.193101	0.152384	-0.217852	0.163743	0.0159519	0.0229132	0.18062	0.567942	0.385126	0.318418	0.00378626	0.424029	0.0840257	0.0134646	0.0193732	0.290973	0.0159299	0.36131	0.0546641
ENSG00000239789.6	black	0.425232	0.421913	0.395262	0.185848	0.358015	0.283283	-0.292527	0.376504	-0.01886	-0.279806	0.179929	0.259166	-0.0633269	-0.401319	0.344839	0.138745	0.00174449	0.300897	-0.502369	0.276023	-0.255752	-0.236434	0.311712	0.0573894	0.375048	-0.317588	0.406119	0.00050899	-0.412375	-0.250105	-0.50547	-0.213947	-0.177244	-0.472925	0.00186722	0.00204414	0.00409612	0.191647	0.00989496	0.0439713	0.0372443	0.0064669	0.89549	0.046746	0.206432	0.0662918	0.658868	0.00351466
ENSG00000240024.5	black	0.341047	-0.201345	-0.0338234	-0.161929	0.024765	0.385204	-0.189528	-0.218398	-0.158075	0.310091	0.00689353	0.392117	-0.246142	0.160922	-0.2831	0.130202	0.182389	-0.245797	0.080741	-0.182335	-0.0425284	-0.0570237	0.0492989	-0.0907834	-0.251669	0.184883	0.347586	0.110946	-0.0386403	-0.138998	0.0993047	-0.176912	0.130495	0.0131582	0.0143213	0.15654	0.813723	0.256273	0.863045	0.00524948	0.182842	0.123643	0.267915	0.0267946	0.961708	0.00443009	0.0816619	0.25928
ENSG00000240225.10	black	0.284815	-0.206515	-0.0568596	-0.417658	0.00766103	0.345232	-0.285955	-0.0792708	-0.227443	0.243191	-0.0196939	0.304744	-0.464444	0.0809391	-0.195108	0.107939	0.130694	-0.226735	-0.114891	-0.0693726	-0.275261	0.0420685	0.0836567	0.000333504	-0.230703	0.102259	0.291578	-0.220926	-0.232428	0.268749	-0.138372	-0.41108	0.05007	-0.0584026	0.0427923	0.145954	0.691874	0.00229273	0.957449	0.0130965	0.0419319	0.580302	0.108469	0.0855063	0.890897	0.0296775	0.00059636	0.572333
ENSG00000240429.1	black	0.377557	-0.0924355	0.117078	0.0946338	0.137806	0.380883	-0.0836091	-0.218761	-0.245907	0.219001	-0.131206	0.408123	-0.0157513	0.199287	-0.278547	-0.246238	0.280521	-0.271726	0.167113	-0.0937791	0.190365	-0.26294	0.146363	-0.0678162	-0.138039	0.0405882	0.392936	0.108999	-0.0403334	-0.310688	0.0959465	-0.0201147	0.113167	-0.0590805	0.00630754	0.518837	0.413246	0.5089	0.334873	0.00582644	0.559685	0.123005	0.0819631	0.122584	0.358752	0.00294941	0.912643	0.160909
ENSG00000240563.2	black	0.134018	-0.230246	-0.0310367	-0.169515	0.00765855	0.277657	0.0415094	-0.315324	-0.255216	0.32826	-0.162632	0.231086	-0.124319	0.291807	-0.390069	0.0760863	0.260344	-0.368463	0.269457	-0.186537	0.154709	-0.117219	0.0409782	-0.0518941	-0.291602	0.151403	0.230159	0.397698	0.036607	-0.139302	0.249533	-0.127563	0.295837	0.102545	0.348455	0.104069	0.828829	0.234363	0.957463	0.0485312	0.772419	0.0242039	0.0706866	0.0186877	0.254184	0.102777	0.384748	0.0377355
ENSG00000242114.6	black	0.293278	0.257385	0.13488	0.00639962	0.0366248	0.0969244	-0.261879	0.0489913	0.186633	-0.0941046	0.275376	0.262565	0.0413037	-0.295428	0.17393	0.115522	-0.116207	0.235116	-0.202479	-0.064739	-0.103943	-0.0543737	-0.00359384	-0.235436	0.237212	-0.0185357	0.207331	0.0924263	-0.00537765	-0.265753	-0.155851	0.120898	-0.0240569	-0.152735	0.0367372	0.0682455	0.345335	0.96445	0.798604	0.498651	0.063401	0.732803	0.189742	0.511284	0.0504861	0.0626866	0.773517	0.0353172
ENSG00000242259.8	black	0.469034	0.219333	0.165697	0.24437	0.119375	0.19181	-0.46931	0.0724942	0.163987	-0.0586426	0.353148	0.413773	-0.111391	-0.395651	0.148605	0.0786087	-0.175377	0.235482	-0.300279	-0.0942717	-0.269054	-0.0432522	0.00603332	-0.25064	0.211421	-0.0208993	0.331521	0.238478	-0.117223	-0.249822	-0.277664	-0.0277641	-0.000788516	-0.196612	0.000517046	0.122004	0.245223	0.0839529	0.404077	0.17753	0.000512604	0.613177	0.250197	0.682715	0.0110239	0.00254275	0.436452	0.0040564
ENSG00000242371.1	black	0.383876	0.190797	0.142122	0.237639	0.0912749	0.189635	-0.349103	0.0383961	0.0558619	-0.0847885	0.245441	0.364283	0.0773941	-0.294079	0.130455	0.0236719	-0.0975896	0.160991	-0.206639	-0.0437932	-0.170386	-0.109732	0.045734	-0.234939	0.155484	-0.0733942	0.305823	-0.105613	-0.118624	-0.181854	-0.212906	0.000793269	-0.222628	-0.192985	0.00542116	0.179875	0.319808	0.0931216	0.524121	0.18259	0.0120447	0.789082	0.697019	0.554141	0.0825616	0.00858927	0.589326	0.0362027
ENSG00000242474.2	black	0.15753	0.0983316	0.20361	0.104987	0.156249	0.236772	0.0572116	-0.0359473	-0.199453	-0.0290508	-0.202275	0.138427	0.223385	0.118121	-0.0527561	-0.273997	0.241682	-0.125125	0.118354	0.0561455	0.166396	-0.337617	0.184269	0.0103146	0.0789025	-0.179948	0.256315	-0.115571	-0.0555963	-0.2802	0.0220477	0.10175	-0.10083	-0.131912	0.269588	0.492407	0.151836	0.463438	0.273553	0.0943559	0.690062	0.802254	0.160553	0.839632	0.154596	0.332677	0.115089	0.409069
ENSG00000242485.6	black	0.59835	0.392921	0.144155	0.00214196	-0.0394736	0.187658	-0.479771	-0.0248334	0.260248	-0.0372382	0.413267	0.56398	0.296475	-0.446251	0.260832	-0.0319799	-0.227352	0.300526	-0.205533	-0.219095	-0.0490302	-0.10165	-0.082433	-0.513135	0.385165	0.0540002	0.371407	-0.209092	0.0878983	-0.307795	-0.0897528	0.330182	-0.281545	-0.160523	3.52983e-06	0.00434249	0.312861	0.988098	0.783303	0.187279	0.000367408	0.86267	0.0651264	0.795303	0.00257702	1.63392e-05	0.0346421	0.00102993
ENSG00000242622.1	black	0.235173	-0.14283	-0.0392383	-0.0767917	-0.0640189	0.284078	0.0244528	-0.384804	-0.14381	0.358073	-0.203392	0.379186	0.292628	0.304287	-0.294491	-0.113684	0.248192	-0.308059	0.378951	-0.286767	0.34601	-0.21504	-0.041587	-0.226445	-0.163886	0.173372	0.299742	0.0166523	0.264903	-0.340554	0.366294	0.322822	-0.12161	0.148788	0.0966686	0.317379	0.784564	0.592236	0.655373	0.0433565	0.864755	0.00530066	0.314036	0.00988215	0.152283	0.00606769	0.037176	0.0299356
ENSG00000243056.2	black	0.384057	-0.0507708	-0.107517	0.170489	-0.0965904	0.0844285	-0.399055	-0.137402	0.193126	0.11856	0.332194	0.426636	-0.13773	-0.195481	-0.0426474	-0.257181	-0.21549	0.0864018	-0.0906353	-0.2619	-0.147952	0.145393	-0.170925	-0.293345	-0.00343084	0.208442	0.173816	-0.00992773	0.0903841	-0.047584	-0.045633	0.0699355	0.112819	0.0479181	0.00539749	0.723477	0.452669	0.231645	0.500139	0.55583	0.00372286	0.336305	0.174519	0.407318	0.017238	0.00179655	0.335141	0.169223
ENSG00000244116.3	black	0.30422	0.0856291	0.0399335	0.241497	0.0391055	0.115273	-0.223198	-0.0499285	-0.04385	0.0341247	0.157787	0.271818	0.0308513	-0.171705	0.0242359	0.00357288	-0.0912737	0.0156878	-0.102592	-0.0769662	-0.0925752	-0.0403241	-0.0110426	-0.182291	0.000474672	0.0187011	0.187534	-0.140018	-0.109403	-0.0602297	-0.104132	-0.128516	-0.216578	-0.0802166	0.0299738	0.550205	0.780841	0.0877755	0.785276	0.420533	0.115401	0.727886	0.759958	0.812093	0.268798	0.0536626	0.829836	0.228284
ENSG00000244313.3	black	0.623309	0.177108	0.227502	0.100813	0.172819	0.421091	-0.41254	-0.0116908	-0.0835179	0.0752052	0.15138	0.560311	-0.0704725	-0.189693	0.0231285	-0.353976	0.0511976	0.0277825	-0.144417	-0.0707908	-0.164086	-0.22898	0.146283	-0.22932	0.173729	-0.031764	0.530709	-0.0614696	-0.150237	-0.326548	-0.149365	-0.093659	0.0419061	-0.225475	1.03242e-06	0.213757	0.108373	0.481498	0.225233	0.00209025	0.00262696	0.935107	0.560115	0.59993	0.288967	1.90522e-05	0.623137	0.182455
ENSG00000244459.2	black	0.430761	0.233571	0.124135	-0.0305417	0.0527411	0.163127	-0.385432	0.107412	0.124389	-0.02983	0.293323	0.299231	-0.115651	-0.302076	0.196318	-0.16977	-0.128662	0.215418	-0.27404	-0.0229739	-0.220428	0.0154134	0.0305438	-0.181337	0.258953	0.0206812	0.230422	-0.18608	-0.105282	-0.0425854	-0.177543	-0.0310103	0.0585487	-0.17327	0.00160255	0.0990276	0.385455	0.831519	0.713198	0.252723	0.0052204	0.453114	0.384476	0.83539	0.036707	0.0329164	0.419	0.0312105
ENSG00000244575.3	black	0.416552	0.0737352	-0.045653	0.0705665	-0.113881	0.127568	-0.372272	-0.160165	0.142398	0.127051	0.309408	0.466155	0.141732	-0.212313	0.0301795	0.0571634	-0.186514	0.0828628	-0.0126549	-0.276283	-0.106776	0.0245435	-0.158643	-0.412672	0.0407761	0.163665	0.245853	-0.125034	0.137246	-0.1732	0.0297807	0.119379	-0.327511	0.0447707	0.00236161	0.607097	0.750401	0.622672	0.426202	0.372347	0.00714342	0.261558	0.318858	0.374305	0.0271493	0.000565594	0.321149	0.134722
ENSG00000245060.7	black	0.316205	0.277074	0.258553	0.0420814	0.191613	0.205357	-0.198796	0.169446	0.0466564	-0.143563	0.0955642	0.197688	0.00344255	-0.213923	0.204375	0.0714338	0.00276615	0.177345	-0.227865	0.0833878	-0.0567393	-0.186984	0.143672	-0.0198812	0.267912	-0.161481	0.277387	0.12949	-0.114397	-0.351993	-0.231617	0.0434485	-0.0892831	-0.232706	0.0237889	0.0490252	0.0669584	0.769369	0.177984	0.148277	0.161964	0.234556	0.745098	0.314875	0.504724	0.164365	0.980872	0.13172
ENSG00000245146.6	black	0.390466	0.191736	0.360476	0.00531359	0.344136	0.426291	0.073152	0.0785208	-0.248486	-0.0450599	-0.196011	0.272259	0.0104864	0.0427482	-0.00185804	0.112113	0.305792	-0.0802646	-0.132206	0.175286	0.303744	-0.381953	0.341345	0.15233	0.101768	-0.217018	0.44721	0.165964	-0.267222	-0.372104	-0.168929	0.00830675	0.0910562	-0.322748	0.00461489	0.177702	0.0093632	0.97048	0.0134083	0.00181367	0.609951	0.583901	0.0787061	0.753541	0.168045	0.053261	0.941779	0.765817
ENSG00000245205.3	black	0.581775	0.0141904	0.19538	0.142336	0.200628	0.531001	-0.32925	-0.136187	-0.18615	0.147609	0.058063	0.562104	-0.141795	-0.0168779	-0.167302	-0.187816	0.206514	-0.1429	-0.0267697	-0.104008	-0.116433	-0.286812	0.192399	-0.15025	-0.0339854	-0.0494228	0.591364	0.131372	-0.157011	-0.430473	-0.0936438	-0.135878	0.173417	-0.200763	7.55323e-06	0.921271	0.169446	0.319071	0.158053	6.10365e-05	0.0183134	0.340636	0.190913	0.301284	0.685687	1.76779e-05	0.320933	0.906422
ENSG00000245556.2	black	0.279097	0.496319	0.458659	0.110568	0.338147	0.193787	-0.16426	0.393204	0.0226583	-0.377903	0.121445	0.0548057	-0.0354677	-0.365245	0.376886	-0.0951015	0.0283811	0.330536	-0.395118	0.302921	-0.176919	-0.313194	0.319921	0.0808677	0.498827	-0.394486	0.290793	0.0992632	-0.323273	-0.42394	-0.386307	-0.068142	0.229439	-0.477832	0.0473291	0.000212179	0.000711835	0.43987	0.0152263	0.173021	0.249398	0.00431204	0.874598	0.0062559	0.395916	0.70248	0.80484	0.00840265
ENSG00000245954.7	black	0.408738	0.270847	0.0600284	-0.453735	-0.0554802	0.13613	-0.381114	0.161987	0.206465	-0.058781	0.336029	0.351185	-0.194976	-0.37823	0.292102	0.191495	-0.209589	0.286743	-0.416807	-0.0520772	-0.272342	0.0936164	-0.0214318	-0.23947	0.286937	0.0398864	0.243374	-0.363385	-0.107099	0.0878385	-0.303677	0.00116795	-0.153446	-0.190853	0.00290253	0.0545574	0.675626	0.000825607	0.698991	0.340839	0.00579428	0.2561	0.146053	0.682006	0.0159179	0.0115095	0.170348	0.00620746
ENSG00000246560.2	black	0.24019	-0.107669	-0.00413208	-0.0955546	0.0012089	0.264394	-0.147484	-0.156865	-0.170899	0.278911	0.0101166	0.292237	-0.0701802	0.0728717	-0.194401	0.23458	0.103901	-0.191214	0.0326381	-0.134573	-0.0703321	-0.0311642	0.0181492	-0.137659	-0.185527	0.1425	0.257467	0.0903176	-0.0769604	-0.048957	0.0486106	-0.244434	-0.200487	0.0222633	0.0895597	0.452027	0.977042	0.504767	0.993282	0.0608122	0.301698	0.271641	0.230509	0.0474829	0.943829	0.0374416	0.624583	0.611325
ENSG00000246582.2	black	0.582852	0.316402	0.271234	0.41446	0.250342	0.326101	-0.350723	0.125141	-0.0359274	-0.0512552	0.211251	0.446882	0.0826221	-0.331613	0.192307	-0.114798	-0.0537899	0.156902	-0.305026	0.0369623	-0.13555	-0.195884	0.149446	-0.147245	0.238855	-0.122481	0.440009	-0.0633896	-0.25243	-0.267493	-0.278452	-0.11057	-0.327165	-0.291341	7.19807e-06	0.023697	0.0541993	0.00249681	0.0764259	0.0195263	0.0116265	0.381585	0.802361	0.720945	0.136728	0.00101111	0.564346	0.0174457
ENSG00000247240.7	black	0.346875	0.343442	0.217723	0.166385	0.108653	0.135788	-0.203803	0.0981219	0.217971	-0.180068	0.239523	0.282374	0.186	-0.3186	0.254326	-0.0476806	-0.0842422	0.301412	-0.240872	-0.000908131	-0.0109287	-0.144063	0.0596694	-0.185872	0.342135	-0.121702	0.263817	0.0254268	-0.013352	-0.405494	-0.180735	0.293994	0.0189193	-0.246758	0.0126407	0.013609	0.124836	0.243242	0.44788	0.342065	0.151439	0.493335	0.124398	0.206075	0.09048	0.0446835	0.191277	0.0226915
ENSG00000247400.3	black	0.339021	-0.396633	-0.0672666	0.0311447	-0.010076	0.503535	-0.0379141	-0.570429	-0.42294	0.572371	-0.307853	0.486302	0.130758	0.540295	-0.604769	-0.317967	0.449535	-0.621083	0.594816	-0.335371	0.278964	-0.287499	0.0463409	-0.189463	-0.450943	0.219263	0.436523	0.0429049	0.181012	-0.290777	0.489571	0.0200049	-0.0309521	0.210129	0.0149485	0.00395759	0.639068	0.828242	0.944054	0.000165523	0.79167	1.24174e-05	0.00198788	1.14193e-05	0.0279717	0.000296811	0.360411	4.26902e-05
ENSG00000247595.4	black	0.331581	0.135866	0.0855845	-0.0851235	0.0115903	0.171546	-0.22301	-0.0463127	0.0575303	0.0217114	0.184684	0.305166	-0.0470657	-0.185804	0.0605985	0.195528	-0.0424509	0.0843826	-0.144844	-0.115164	-0.0540362	-0.0609502	0.00898599	-0.209111	0.0901602	0.0124065	0.234643	0.000133515	-0.0414537	-0.137004	-0.0977788	0.0742582	-0.0493603	-0.128928	0.0174573	0.341786	0.550413	0.552571	0.935663	0.228721	0.115717	0.746913	0.688423	0.879799	0.194492	0.0294414	0.742938	0.191752
ENSG00000247796.2	black	0.497133	0.352345	0.443943	0.197227	0.381205	0.418575	-0.270655	0.252458	-0.208877	-0.206475	0.0520639	0.294538	-0.0620193	-0.248032	0.191004	-0.339024	0.143898	0.104677	-0.297077	0.247991	-0.216744	-0.377791	0.381332	0.0301702	0.311316	-0.335604	0.488637	-0.183277	-0.414961	-0.276197	-0.375947	-0.264224	-0.000346589	-0.449447	0.000206372	0.0112204	0.0011015	0.165371	0.00578159	0.00223698	0.0547361	0.0738911	0.141297	0.146033	0.716725	0.0358991	0.665492	0.0792719
ENSG00000248863.2	black	0.488659	-0.148667	-0.132149	-0.174378	-0.191284	0.30826	-0.197283	-0.511897	-0.114268	0.511133	-0.01172	0.593355	0.223588	0.204303	-0.341488	-0.309384	0.10334	-0.338616	0.337393	-0.460133	0.273663	-0.0428219	-0.163485	-0.469484	-0.202212	0.367069	0.338884	-0.266621	0.255765	-0.0423539	0.379004	0.211635	-0.276376	0.238437	0.00027452	0.297796	0.35528	0.221013	0.178745	0.0277543	0.165247	0.000123268	0.424622	0.000126673	0.934945	4.45901e-06	0.114751	0.150416
ENSG00000248980.1	black	0.358396	0.307744	0.280093	0.325001	0.250705	0.169793	-0.312627	0.295726	0.0667825	-0.270704	0.219846	0.228841	-0.088408	-0.379798	0.272064	-0.139978	-0.106256	0.284942	-0.366308	0.16863	-0.306152	-0.157593	0.181507	-0.0101783	0.311516	-0.230706	0.284006	-0.00202725	-0.253369	-0.206994	-0.399092	-0.0975924	-0.0372834	-0.345748	0.00981094	0.0280298	0.046512	0.0199655	0.0759865	0.233585	0.0255115	0.0351241	0.641488	0.0546906	0.121111	0.106257	0.537289	0.00597974
ENSG00000249087.6	black	0.432267	0.56219	0.459764	0.219124	0.337603	0.206673	-0.344343	0.466038	0.128394	-0.459555	0.25762	0.1567	0.00598159	-0.509001	0.510713	-0.217714	-0.0612411	0.459657	-0.560666	0.317809	-0.295727	-0.250383	0.311957	0.0451128	0.595458	-0.398144	0.309507	-0.249795	-0.371867	-0.281737	-0.529507	-0.0135474	-0.0395535	-0.546509	0.00153648	1.76144e-05	0.000688339	0.122369	0.0154016	0.145639	0.0133488	0.000567654	0.369235	0.000692726	0.0679852	0.272153	0.966771	0.000136636
ENSG00000249855.1	black	0.527811	0.146737	0.116952	0.00312495	0.0373495	0.334614	-0.347081	-0.0967483	-0.0300134	0.176599	0.157129	0.552114	0.0818529	-0.160004	-0.0101125	0.0380522	-0.0252445	0.00214008	-0.0486824	-0.180228	-0.0901673	-0.17486	0.00693306	-0.341889	0.0975778	0.0619499	0.46935	-0.00865356	0.000515451	-0.345872	-0.0394199	0.0114032	-0.202531	-0.0893705	6.88401e-05	0.304181	0.413751	0.982637	0.794704	0.0163944	0.0125847	0.499435	0.834392	0.215096	0.270825	2.6678e-05	0.56799	0.262045
ENSG00000250011.1	black	0.436599	-0.141008	-0.0470793	0.00977639	-0.0699009	0.360057	-0.120075	-0.446838	-0.205634	0.487184	-0.0944738	0.550943	0.237767	0.258264	-0.363353	-0.215582	0.195061	-0.36593	0.356556	-0.36254	0.265186	-0.178035	-0.0651252	-0.344269	-0.221999	0.288768	0.395048	-0.00543951	0.202746	-0.289507	0.371725	0.144542	-0.199475	0.1668	0.00135988	0.323655	0.742866	0.945715	0.625965	0.00945208	0.401305	0.00101239	0.14772	0.000288284	0.50962	2.79724e-05	0.0929404	0.0672756
ENSG00000250222.1	black	0.428587	0.167751	0.245906	0.0631539	0.188937	0.345698	-0.218991	-0.0180444	-0.157493	-0.00551591	0.0117164	0.37292	0.0616124	-0.103134	-0.00259735	-0.0490684	0.135533	-0.0407943	-0.0965017	-0.0079087	-0.0635236	-0.278303	0.185311	-0.12999	0.0971883	-0.121536	0.430985	-0.0422526	-0.183152	-0.247547	-0.14609	-0.048829	-0.128552	-0.232815	0.00170235	0.239337	0.0819641	0.659743	0.184237	0.0129659	0.122602	0.899986	0.269704	0.969357	0.934965	0.00703595	0.667559	0.471408
ENSG00000250312.8	black	0.591696	-0.187693	0.0942677	-0.0414717	0.13014	0.595001	-0.0696534	-0.389432	-0.423645	0.481238	-0.247101	0.64573	0.0140948	0.335264	-0.465945	-0.0635042	0.380891	-0.504467	0.248531	-0.224154	0.348427	-0.285859	0.142953	-0.129544	-0.315399	0.172715	0.5857	0.125592	-0.0552739	-0.239183	0.177351	-0.0845617	-0.175635	0.0290179	4.81491e-06	0.187194	0.510549	0.77262	0.362703	4.13041e-06	0.627191	0.00473398	0.00195005	0.000350342	0.0804419	3.11054e-07	0.9218	0.0161741
ENSG00000250565.7	black	0.596436	0.0812199	0.100641	0.100623	0.0860538	0.38313	-0.397718	-0.102553	-0.0495235	0.162909	0.201217	0.519871	-0.103308	-0.135169	-0.0319115	-0.370433	0.0208399	-0.0295828	-0.134913	-0.140759	-0.170838	-0.0742589	0.065628	-0.22901	0.0457054	0.0770356	0.42676	-0.220492	-0.135008	-0.101261	-0.0960352	-0.114975	-0.00241331	-0.127559	3.86222e-06	0.570997	0.48225	0.482327	0.548221	0.00551987	0.00385089	0.473923	0.73001	0.253366	0.156811	9.23953e-05	0.470655	0.344293
ENSG00000250602.6	black	0.390309	0.197081	0.145887	-0.298463	0.0171361	0.261618	-0.204598	0.00786047	-0.0689243	0.0224312	0.0372941	0.356674	0.0622993	-0.122913	0.0535203	-0.125639	0.0389178	0.00412025	-0.112876	-0.0356877	-0.0369971	-0.179895	0.0893082	-0.200912	0.178336	-0.0489189	0.343828	-0.280415	-0.093849	-0.13276	-0.10484	-0.033894	-0.222545	-0.162905	0.0046327	0.165689	0.30702	0.0333898	0.904997	0.0636747	0.149815	0.956342	0.63081	0.875845	0.795002	0.0101957	0.664072	0.390189
ENSG00000250731.1	black	0.547386	0.468438	0.520571	0.254199	0.438081	0.410072	-0.183567	0.339272	-0.144856	-0.262479	0.081478	0.313444	-0.0817982	-0.315301	0.264942	0.00641457	0.0982705	0.192678	-0.441144	0.291881	-0.0549968	-0.370341	0.386375	0.088029	0.367207	-0.371874	0.511039	0.133343	-0.440233	-0.426456	-0.493511	-0.206142	-0.00907724	-0.505876	3.22668e-05	0.000526786	9.00558e-05	0.0718547	0.00130375	0.00280309	0.197253	0.0148698	0.310491	0.0627752	0.56977	0.0251094	0.568249	0.0242148
ENSG00000250988.7	black	0.433013	0.241953	0.357041	0.0787258	0.276319	0.390651	-0.0235342	0.0571003	-0.262959	-0.00157457	-0.117222	0.330311	0.128205	0.00930464	-0.0316797	-0.131276	0.242123	-0.099231	-0.0463005	0.121736	0.186095	-0.377444	0.291187	-0.000499849	0.142892	-0.151302	0.438557	0.0634106	-0.212929	-0.329633	-0.114464	-0.0730966	-0.122972	-0.259093	0.00150471	0.0871604	0.0101124	0.582916	0.0496707	0.00459383	0.869791	0.690635	0.0622787	0.991251	0.412666	0.0179195	0.369946	0.948331
ENSG00000251287.8	black	0.389548	0.185583	0.124158	-0.0670519	0.087477	0.238569	-0.291875	0.102212	0.0181306	-0.0778706	0.164599	0.301257	-0.0568869	-0.223546	0.201305	-0.0189511	-0.00511259	0.145706	-0.321084	0.0517921	-0.145117	-0.0688815	0.115204	-0.0812898	0.173229	-0.0954115	0.277325	-0.457528	-0.227128	0.00202848	-0.282353	-0.043584	-0.155579	-0.267972	0.00472048	0.192291	0.385367	0.640141	0.5416	0.0918107	0.0376892	0.475403	0.899511	0.587029	0.248409	0.0316935	0.691734	0.114821
ENSG00000252376.1	black	0.186842	-0.0913757	0.1184	-0.105781	0.175482	0.339007	0.0628002	-0.0565928	-0.368119	0.147535	-0.223425	0.1315	-0.243618	0.218236	-0.205765	0.0637073	0.311962	-0.27468	0.0311583	0.0823145	0.0654437	-0.210022	0.236864	0.159974	-0.172016	-0.0646427	0.268882	0.0559647	-0.243952	-0.110793	-0.0387304	-0.308018	0.141575	-0.119734	0.189239	0.523661	0.407954	0.460042	0.218058	0.0149529	0.661533	0.693249	0.00786622	0.301531	0.115022	0.357668	0.0849405	0.123929
ENSG00000252614.1	black	0.154026	0.097602	0.259921	0.0989336	0.245676	0.28664	0.127511	-0.0254289	-0.292091	0.0151459	-0.27383	0.122657	0.208794	0.147262	-0.0761029	0.0319626	0.309995	-0.167661	0.0804332	0.113633	0.249997	-0.36316	0.251288	0.0803158	0.000631165	-0.177254	0.296431	0.0351058	-0.13938	-0.305537	-0.0113718	0.029091	-0.129386	-0.16304	0.28052	0.495639	0.0654765	0.489748	0.0822594	0.0414221	0.372564	0.85941	0.037541	0.915988	0.0518469	0.391181	0.141458	0.302434
ENSG00000253882.6	black	0.449533	0.54549	0.400348	0.0881459	0.271719	0.197126	-0.180561	0.35551	0.0719975	-0.286282	0.135678	0.26949	0.168274	-0.415044	0.43214	0.0275108	-0.0758754	0.357384	-0.458369	0.213386	0.0016081	-0.274468	0.222718	-0.0438668	0.504655	-0.276285	0.358866	-0.15822	-0.246979	-0.384105	-0.411681	0.0867781	-0.342564	-0.418672	0.000935328	3.47967e-05	0.00360269	0.538501	0.0537532	0.165591	0.204816	0.0104628	0.615618	0.0416879	0.34246	0.0558275	0.237856	0.00245842
ENSG00000253948.1	black	0.2259	-0.0613309	0.113484	-0.273115	0.0708307	0.334751	0.111316	-0.201315	-0.389194	0.275737	-0.333581	0.247463	0.126246	0.327529	-0.296223	-0.102477	0.354839	-0.397104	0.277253	-0.051354	0.260534	-0.28772	0.169692	-0.0355159	-0.147601	0.0410073	0.308736	-0.12567	-0.0342201	-0.092884	0.194924	-0.0898615	-0.223643	0.0208263	0.11095	0.66899	0.427827	0.0524869	0.621368	0.0163477	0.436766	0.156604	0.00476179	0.0501727	0.0167501	0.0799852	0.377363	0.018968
ENSG00000254528.7	black	0.338918	-0.330241	-0.352056	0.0577278	-0.294926	0.125157	-0.277191	-0.556103	0.0276974	0.497673	0.173106	0.523646	0.0918822	0.131769	-0.366125	-0.29883	-0.0788344	-0.276172	0.313124	-0.528802	0.0742635	0.171201	-0.325596	-0.460483	-0.341961	0.482406	0.13895	-0.204804	0.3165	0.0603302	0.3856	0.149394	-0.0989335	0.344112	0.0149811	0.017945	0.0112919	0.687409	0.0356444	0.381526	0.0489252	2.26718e-05	0.847012	0.000202601	0.224452	8.04041e-05	0.521353	0.356677
ENSG00000254635.5	black	0.589339	-0.0808001	0.0689874	-0.340113	0.0471531	0.53648	-0.315881	-0.232623	-0.249398	0.334767	-0.0510371	0.592083	-0.186657	0.112944	-0.238835	-0.202911	0.238175	-0.276295	0.0337825	-0.206721	-0.00035559	-0.173697	0.118997	-0.203151	-0.108042	0.128577	0.543137	-0.253319	-0.105553	-0.0643608	0.0282179	-0.114622	0.0232222	-0.0788094	5.36569e-06	0.572995	0.630496	0.0146077	0.742477	4.95015e-05	0.0239408	0.100445	0.0775791	0.0163424	0.722085	4.72953e-06	0.189684	0.430044
ENSG00000254682.1	black	0.545644	0.397347	0.313572	-0.0669433	0.206734	0.295482	-0.472437	0.329422	0.130224	-0.272989	0.338533	0.369971	-0.193959	-0.475746	0.368918	-0.0685986	-0.0968667	0.359794	-0.53813	0.154238	-0.382098	-0.121099	0.217877	-0.0971634	0.426058	-0.233366	0.414959	-0.291321	-0.334842	-0.165311	-0.523604	-0.129089	-0.0614178	-0.446709	3.45834e-05	0.00388709	0.0250467	0.640684	0.145516	0.0352821	0.00046454	0.018249	0.362394	0.0525998	0.0151032	0.00753634	0.172631	0.000418163
ENSG00000254851.1	black	0.40684	0.109318	0.202344	0.345185	0.240756	0.296423	-0.154202	0.032619	-0.108249	0.0130019	-0.0102276	0.361449	0.088529	-0.0566425	0.00128828	-0.382046	0.0983976	-0.00789208	-0.0883063	0.0522571	0.0284427	-0.225726	0.170684	-0.0159142	0.0881791	-0.0664086	0.380703	-0.0607168	-0.139393	-0.336612	-0.135338	-0.0405655	-0.113614	-0.170719	0.00304939	0.445091	0.154453	0.0131099	0.0887831	0.0346754	0.279965	0.820244	0.449582	0.927847	0.943214	0.00915985	0.53673	0.692992
ENSG00000255150.2	black	0.467152	-0.263548	0.0450992	0.0534048	0.0857011	0.523037	-0.0618539	-0.45185	-0.422119	0.515763	-0.26353	0.532775	0.0593332	0.443912	-0.539442	-0.360013	0.415234	-0.554292	0.447395	-0.256377	0.31415	-0.282442	0.109555	-0.145973	-0.342815	0.202021	0.483424	0.103021	0.0634041	-0.273196	0.344809	-0.0635103	-0.0235758	0.134336	0.000548331	0.061674	0.753332	0.709746	0.549868	8.2237e-05	0.666332	0.000873298	0.00203275	0.000107283	0.0616915	5.70566e-05	0.679179	0.00110251
ENSG00000256553.1	black	0.467897	0.422642	0.439197	0.47397	0.43153	0.305849	-0.284558	0.403372	-0.104722	-0.330456	0.149763	0.217749	-0.0643816	-0.406323	0.358399	-0.0536294	0.012175	0.275176	-0.538287	0.346369	-0.24166	-0.275641	0.356122	0.13628	0.356965	-0.394077	0.389404	-0.133022	-0.530285	-0.265279	-0.580003	-0.314122	-0.261634	-0.525584	0.000535751	0.00200406	0.00126286	0.000442502	0.00156852	0.0290616	0.0429881	0.00333487	0.464573	0.017866	0.294208	0.12479	0.653544	0.00309056
ENSG00000256625.1	black	0.310208	-0.089011	0.0360649	-0.0965486	0.00408793	0.295766	-0.0833708	-0.208198	-0.223068	0.248842	-0.123654	0.364287	0.0780723	0.160525	-0.243244	-0.0479261	0.175815	-0.26056	0.160519	-0.143569	0.136431	-0.16212	0.0550202	-0.162494	-0.145513	0.0940287	0.306495	-0.124875	-0.00567633	-0.0800115	0.0914964	-0.016475	-0.284172	0.0275342	0.0267346	0.534506	0.80162	0.500325	0.977287	0.0350979	0.560809	0.142624	0.11562	0.0782641	0.387315	0.00858861	0.586058	0.260472
ENSG00000256862.2	black	0.49321	0.334902	0.204449	-0.250139	0.0496613	0.249238	-0.341766	0.10988	0.0837261	-0.0654185	0.227201	0.416725	0.104347	-0.311794	0.213197	-0.118724	-0.0807445	0.191683	-0.228434	-0.0300803	-0.128892	-0.124975	0.08668	-0.272894	0.346041	-0.0314241	0.367217	-0.328795	-0.074082	-0.0981723	-0.182824	0.0658127	-0.235122	-0.203057	0.000235733	0.0162963	0.150119	0.0766724	0.729287	0.0777758	0.0141041	0.442741	0.559134	0.648326	0.108855	0.00235069	0.46618	0.025927
ENSG00000257103.8	black	0.269581	-0.447386	-0.0371781	0.108194	0.200663	0.43713	-0.0995183	-0.172419	-0.536401	0.396535	-0.27679	0.293329	-0.576072	0.357082	-0.494091	-0.155749	0.31479	-0.522477	0.0967647	-0.00548605	-0.0890528	-0.0624096	0.189887	0.229655	-0.514606	0.119141	0.326509	0.106771	-0.336678	0.17705	-0.0531254	-0.655738	0.185695	0.0237984	0.0557415	0.000996283	0.795626	0.449811	0.15798	0.00133951	0.487173	0.226326	4.96519e-05	0.00396729	0.049267	0.0367029	9.7198e-06	0.0101033
ENSG00000257303.1	black	0.491756	0.318205	0.340554	0.197865	0.274479	0.35486	-0.17544	0.0819051	-0.0910184	-0.0582098	0.105841	0.373946	0.121927	-0.204331	0.119284	0.050657	0.107409	0.0902414	-0.229189	0.077788	0.0181496	-0.270969	0.242195	-0.0841599	0.214186	-0.14493	0.454384	0.0445498	-0.228856	-0.31754	-0.222541	-0.0323702	-0.143959	-0.308113	0.000247551	0.0228695	0.0144719	0.16398	0.0512724	0.0106147	0.21817	0.567742	0.525293	0.684934	0.459785	0.00686877	0.394029	0.150358
ENSG00000257539.2	black	0.252247	-0.314651	0.00159954	0.124402	0.102308	0.398759	0.0286655	-0.369913	-0.347587	0.378884	-0.249481	0.337768	-0.153398	0.381245	-0.487383	-0.0943841	0.332062	-0.462929	0.363779	-0.187008	0.235178	-0.218001	0.0930107	-0.00307403	-0.380136	0.131652	0.334828	0.395771	0.0322206	-0.251251	0.27614	-0.0732917	0.401219	0.0998137	0.0741406	0.0245249	0.991112	0.384426	0.474985	0.00375091	0.841732	0.0075465	0.0124476	0.00611161	0.0774767	0.0153482	0.282511	0.00577611
ENSG00000257557.2	black	0.248305	-0.241389	0.00703473	0.00612749	0.0768906	0.368658	-0.0294797	-0.310315	-0.390282	0.371796	-0.266709	0.311246	0.00363443	0.346649	-0.381864	-0.20942	0.332266	-0.441396	0.282821	-0.124316	0.149298	-0.208696	0.106253	-0.0359894	-0.303198	0.102028	0.313798	-0.0902072	-0.0518006	-0.0705038	0.223622	-0.162384	-0.0544813	0.052953	0.0789305	0.0879217	0.960925	0.965961	0.591758	0.0077688	0.837297	0.0266792	0.00463584	0.00722322	0.0585054	0.0262036	0.979806	0.0127028
ENSG00000257613.1	black	0.355555	0.0229552	0.278078	0.0274724	0.309707	0.453313	-0.109484	0.0280891	-0.374387	0.0922973	-0.128605	0.244183	-0.29515	0.0824394	-0.167214	-0.0499048	0.30115	-0.212568	-0.0542757	0.115068	-0.0829218	-0.296398	0.331333	0.11014	-0.0701932	-0.12968	0.430395	0.167652	-0.344052	-0.200922	-0.134034	-0.382701	0.284534	-0.245752	0.0104524	0.872968	0.0481771	0.84824	0.0269936	0.000836074	0.444397	0.844875	0.00679802	0.519465	0.368441	0.084198	0.0354982	0.56521
ENSG00000258302.2	black	0.351369	-0.0875177	0.24651	0.362999	0.318937	0.476085	-0.0160595	-0.152125	-0.436144	0.169811	-0.255441	0.307034	-0.0405798	0.226782	-0.292661	-0.216207	0.398813	-0.339621	0.147259	0.0495067	0.140454	-0.392252	0.30744	0.102596	-0.183094	-0.130941	0.455191	0.186878	-0.254825	-0.357395	0.00997748	-0.245823	0.114005	-0.165167	0.0114633	0.541411	0.0811918	0.00884394	0.0225407	0.000413653	0.910941	0.286572	0.00137753	0.233533	0.0704307	0.0284128	0.777384	0.109527
ENSG00000258920.1	black	0.215212	-0.0712669	0.123349	0.159248	0.165803	0.318657	-0.0151934	-0.121024	-0.172567	0.135838	-0.115447	0.250335	-0.0217625	0.123618	-0.1682	-0.0238679	0.244837	-0.159686	0.0592889	-0.0219596	0.0156009	-0.21661	0.166283	0.03294	-0.114559	-0.0355187	0.319936	0.212539	-0.0862418	-0.30947	0.0284038	-0.0298015	0.186501	-0.102271	0.129355	0.619215	0.388494	0.264335	0.244915	0.0226662	0.915726	0.397567	0.225922	0.341889	0.419827	0.0764347	0.879518	0.387452
ENSG00000259005.1	black	0.219907	-0.21169	-0.094808	-0.144676	-0.074399	0.227791	-0.116748	-0.322944	-0.152088	0.339428	-0.0666398	0.294966	-0.0761042	0.188957	-0.306733	-0.195329	0.111953	-0.274212	0.256336	-0.259538	0.0981426	-0.0466312	-0.0567481	-0.199288	-0.209972	0.213684	0.209092	0.0442092	0.118316	-0.0586383	0.256801	-0.00270654	0.231178	0.15348	0.121006	0.135896	0.508117	0.311098	0.603856	0.107915	0.414571	0.0208096	0.286688	0.0148209	0.642202	0.0356185	0.595564	0.184188
ENSG00000259065.1	black	0.458639	0.242633	0.432195	0.423198	0.450474	0.428915	-0.0847616	0.211966	-0.268411	-0.114098	-0.107825	0.272639	-0.016668	-0.10169	0.0876825	0.0786819	0.216202	0.000874498	-0.257337	0.250497	0.101285	-0.400796	0.366552	0.192309	0.141394	-0.330554	0.473083	0.24272	-0.40418	-0.447805	-0.344738	-0.207363	-0.221639	-0.397302	0.000712283	0.0862487	0.00153959	0.00197396	0.000909657	0.00168691	0.554267	0.135376	0.0568545	0.425318	0.451367	0.0529156	0.907581	0.477674
ENSG00000259097.1	black	0.552491	0.612609	0.426051	-0.0462524	0.22131	0.2609	-0.25384	0.352376	0.103424	-0.273252	0.196362	0.340093	0.228167	-0.431138	0.453493	-0.135533	-0.063752	0.368978	-0.433281	0.183631	-0.0167574	-0.276659	0.217612	-0.132809	0.601174	-0.272442	0.410868	-0.307424	-0.207753	-0.333195	-0.389457	0.133366	-0.444675	-0.418691	2.62736e-05	1.77158e-06	0.00182568	0.747232	0.118592	0.0644321	0.0722706	0.0112125	0.470155	0.0523633	0.167271	0.0146139	0.107318	0.00158576
ENSG00000259660.2	black	0.409736	0.125664	0.3244	0.339782	0.342292	0.349816	-0.131579	0.101724	-0.144959	-0.0825394	-0.0196192	0.294363	-0.126883	-0.0645707	-0.0257904	-0.0807723	0.173261	-0.00844459	-0.140979	0.131114	0.0655081	-0.285935	0.274896	0.103359	0.086315	-0.179599	0.389561	0.311594	-0.250948	-0.373455	-0.238173	-0.0618191	0.187432	-0.283271	0.00282784	0.379583	0.0202091	0.0147102	0.013947	0.0118591	0.357374	0.477522	0.310143	0.564737	0.891308	0.0360146	0.374942	0.652591
ENSG00000259706.1	black	0.392471	0.134024	0.40839	0.197101	0.398683	0.546104	0.177904	-0.0126814	-0.447211	0.0205853	-0.364687	0.284165	0.242022	0.257358	-0.139349	-0.107599	0.519608	-0.284727	0.0614836	0.200664	0.343689	-0.548412	0.444468	0.194142	-0.0119306	-0.280974	0.533967	-0.0265758	-0.268372	-0.473272	-0.0669776	-0.0396514	-0.259667	-0.308383	0.00439141	0.348433	0.00292895	0.165646	0.00375812	3.39574e-05	0.211671	0.929621	0.00100139	0.885991	0.00851052	0.0432896	0.0870673	0.068275
ENSG00000259891.1	black	0.558704	0.400084	0.439999	0.2533	0.355681	0.445692	-0.155374	0.150272	-0.181485	-0.0680107	-0.0252315	0.420269	0.155706	-0.188191	0.152471	0.154194	0.162634	0.061395	-0.267744	0.116396	0.0827943	-0.443978	0.294662	-0.0558803	0.26318	-0.255759	0.567308	0.143649	-0.287074	-0.589485	-0.285667	-0.0268365	-0.360348	-0.398937	2.03659e-05	0.00362691	0.0012342	0.0729004	0.0104231	0.00104688	0.276281	0.29255	0.202469	0.635355	0.86049	0.0021372	0.275244	0.186006
ENSG00000259939.1	black	0.338145	0.15462	0.346467	0.409582	0.347319	0.361575	0.160742	-0.0634671	-0.305471	0.0408129	-0.247589	0.270276	0.256651	0.150113	-0.13378	-0.262608	0.320724	-0.196847	0.12093	0.0897357	0.390661	-0.448717	0.280515	0.0757068	0.0371161	-0.167744	0.405598	0.275357	-0.115553	-0.520148	0.00574663	0.084806	-0.00682708	-0.166957	0.015227	0.278647	0.0127526	0.00283921	0.01252	0.00913394	0.259821	0.65816	0.0292712	0.776138	0.0798272	0.0550887	0.0690642	0.293068
ENSG00000260075.1	black	0.275322	-0.395074	-0.107931	-0.0224129	-0.0188425	0.360985	-0.131384	-0.450669	-0.278723	0.398044	-0.133673	0.376459	-0.247745	0.347646	-0.515147	-0.429735	0.286766	-0.456835	0.3532	-0.272625	0.0799936	-0.0883721	0.0236645	-0.12349	-0.394501	0.20429	0.291238	0.0481994	0.0330399	-0.0449992	0.262658	-0.123655	0.494213	0.142752	0.0505333	0.00411543	0.450923	0.875945	0.895587	0.00925638	0.358096	0.000904438	0.0476388	0.00381927	0.349709	0.00647385	0.0796309	0.0124316
ENSG00000260083.1	black	0.446641	0.665562	0.571727	0.213894	0.445416	0.269516	-0.201325	0.555522	0.068959	-0.502094	0.181094	0.177316	0.0745001	-0.523294	0.566462	0.144687	-0.00523953	0.484447	-0.647824	0.405053	-0.184665	-0.364276	0.398646	0.126246	0.617183	-0.484813	0.421686	-0.014457	-0.459564	-0.478885	-0.615446	-0.0198938	-0.192495	-0.654884	0.00101825	9.89143e-08	1.17418e-05	0.131775	0.00105532	0.0558032	0.156583	2.32187e-05	0.630637	0.000174016	0.203462	0.21321	0.603363	8.14601e-05
ENSG00000260093.1	black	0.379606	0.167706	0.403573	-0.00969501	0.337144	0.542858	0.126943	-0.0530404	-0.394453	0.0395591	-0.331741	0.294229	0.306115	0.2303	-0.112161	0.0145004	0.50928	-0.249416	0.0988488	0.141676	0.341219	-0.560582	0.404717	0.0986112	0.0533076	-0.240012	0.521709	-0.000865568	-0.180348	-0.515294	0.0282079	0.0801941	-0.170216	-0.290139	0.00600721	0.239466	0.0033177	0.946167	0.0155505	3.86104e-05	0.374714	0.71164	0.00417987	0.782846	0.0173998	0.0361036	0.0289149	0.103984
ENSG00000260236.1	black	0.502356	0.256308	0.378461	0.10071	0.293183	0.480086	-0.0346055	0.0340112	-0.321862	0.0481351	-0.184847	0.373505	0.189947	0.020008	-0.0221017	-0.00127738	0.262069	-0.141419	-0.0212019	0.0914515	0.240518	-0.472843	0.293444	-0.0139269	0.143679	-0.20371	0.525482	0.059057	-0.207798	-0.458867	-0.0680303	-0.0202051	-0.191844	-0.286294	0.000172443	0.0694492	0.00617346	0.481948	0.036801	0.000363677	0.809494	0.812707	0.0212657	0.737304	0.194092	0.00694023	0.181857	0.889168
ENSG00000260260.1	black	0.422994	0.29427	0.211334	0.0353552	0.131811	0.219485	-0.398001	0.162685	0.133367	-0.153348	0.24813	0.336421	-0.0153417	-0.323622	0.244312	-0.277007	-0.0734332	0.25926	-0.261126	0.0309863	-0.225179	-0.13298	0.112858	-0.169968	0.351565	-0.131454	0.328041	-0.205511	-0.109064	-0.208862	-0.255317	0.0560157	0.0570798	-0.255461	0.00198495	0.0360765	0.13657	0.805447	0.35652	0.121739	0.00382347	0.254029	0.350821	0.282667	0.0791499	0.0157877	0.914907	0.0205282
ENSG00000260386.6	black	0.423339	0.35389	0.129813	-0.122732	-0.0268562	0.0888193	-0.3809	0.154321	0.276772	-0.166322	0.37631	0.317009	0.0905539	-0.417253	0.33649	-0.126926	-0.226928	0.353821	-0.308941	-0.0310457	-0.161432	-0.00667335	-0.020979	-0.273318	0.406588	-0.0344622	0.203383	-0.367132	-0.0129109	-0.134658	-0.202168	0.168524	-0.111385	-0.199672	0.00196637	0.0108449	0.363922	0.390891	0.851605	0.53539	0.00582412	0.27959	0.0492822	0.243421	0.00649665	0.0234157	0.527418	0.00231775
ENSG00000260625.3	black	0.295809	0.35419	0.350574	0.110248	0.248436	0.238616	-0.105125	0.218365	-0.0657654	-0.228405	-0.0452833	0.169677	0.212749	-0.171231	0.240247	-0.141975	0.100425	0.152867	-0.182615	0.188181	0.0223326	-0.350279	0.251715	-0.00349364	0.357952	-0.310619	0.331843	-0.191841	-0.190015	-0.354287	-0.23545	0.0772207	-0.22875	-0.323955	0.03507	0.0107732	0.0116643	0.441203	0.0787682	0.0917443	0.462847	0.123702	0.646584	0.106942	0.752358	0.233909	0.133903	0.22959
ENSG00000260641.1	black	0.481062	0.194369	0.327907	0.364433	0.32326	0.431431	-0.181035	0.0333403	-0.226303	-0.036498	-0.0493446	0.345317	0.159361	-0.0396243	0.0273568	-0.351676	0.242644	-0.0514141	-0.0920189	0.116704	0.0218412	-0.366171	0.296402	0.00725496	0.137437	-0.210706	0.459365	-0.168558	-0.258272	-0.287659	-0.152427	-0.0517684	-0.177314	-0.30312	0.000352346	0.171707	0.0188227	0.00855996	0.0206779	0.00157286	0.203611	0.816337	0.110298	0.799286	0.730948	0.0130726	0.263992	0.782497
ENSG00000260708.1	black	0.30928	0.18627	-0.0138543	-0.187903	-0.144057	0.0508989	-0.309574	-0.0807393	0.286866	-0.0108735	0.330167	0.3524	0.200702	-0.263713	0.140857	0.00825609	-0.191426	0.212916	-0.0859198	-0.216733	-0.0300213	0.0355081	-0.149408	-0.392468	0.216513	0.131397	0.160332	-0.177951	0.187479	-0.131251	0.0195559	0.334123	-0.0659167	-0.0235841	0.0272164	0.190621	0.92313	0.186693	0.313196	0.722807	0.0270628	0.573285	0.0412551	0.939635	0.0179725	0.0112067	0.157896	0.061505
ENSG00000260942.1	black	0.294309	0.314119	0.196697	0.0927503	0.0570899	0.13636	-0.146241	-0.0059712	0.14657	-0.0910448	0.106385	0.26501	0.433983	-0.177386	0.18777	-0.0565057	-0.0011063	0.178776	-0.0229564	-0.0702554	0.134723	-0.242135	0.0353256	-0.249853	0.315577	-0.079407	0.251377	-0.0710464	0.138004	-0.430091	0.0204065	0.42818	-0.258467	-0.136448	0.0360507	0.0247809	0.166533	0.517408	0.690689	0.340018	0.305836	0.966829	0.304738	0.525172	0.45747	0.0601912	0.00146421	0.213027
ENSG00000261186.2	black	0.306895	0.209761	0.2386	0.200254	0.219803	0.281875	-0.0967121	0.087515	-0.165046	-0.00826839	-0.0101199	0.194679	0.0521668	-0.0997772	0.0900699	0.208584	0.118078	0.00550606	-0.172552	0.0876057	-0.0290029	-0.241058	0.19078	0.0116742	0.0922827	-0.174347	0.313505	0.0790946	-0.244597	-0.243001	-0.157169	-0.129112	-0.217442	-0.255107	0.0284886	0.139583	0.0917662	0.158846	0.121187	0.0450781	0.499596	0.541424	0.247108	0.954079	0.943811	0.171011	0.716189	0.486036
ENSG00000261220.2	black	0.420939	0.122511	0.291288	0.286475	0.324082	0.447263	-0.07708	0.0300068	-0.235926	-0.00938733	-0.0922628	0.320481	-0.044874	0.0174363	-0.0120599	-0.254029	0.264103	-0.0789206	-0.0817488	0.119534	0.0771841	-0.341197	0.303179	0.092468	0.0636499	-0.211256	0.459845	-0.010016	-0.253095	-0.331739	-0.155643	-0.0783379	0.125072	-0.286269	0.00209884	0.39175	0.038093	0.0415443	0.0203389	0.00099987	0.590843	0.834428	0.0955741	0.947873	0.519621	0.0218599	0.754526	0.903341
ENSG00000261335.1	black	0.382095	0.274287	0.106158	0.0835528	-0.00767597	0.116419	-0.34102	0.0334493	0.211961	-0.118224	0.320322	0.315418	0.240104	-0.315367	0.219692	-0.160332	-0.146095	0.251547	-0.185615	-0.08394	-0.130641	-0.0719272	-0.0171033	-0.298323	0.277656	-0.0170555	0.228128	-0.29996	0.0209355	-0.262393	-0.0924322	0.201631	-0.205674	-0.172187	0.00565922	0.0514423	0.458438	0.559951	0.957366	0.415899	0.0143295	0.815747	0.135384	0.408655	0.0219293	0.0241592	0.0896772	0.0241835
ENSG00000261360.1	black	0.580591	0.31843	0.461564	0.190683	0.409177	0.537515	-0.247391	0.199133	-0.24793	-0.0938995	-0.00839921	0.391272	-0.0290407	-0.134052	0.100088	-0.225645	0.252909	0.0168176	-0.243127	0.213274	-0.150464	-0.447355	0.405892	0.0552067	0.250222	-0.292167	0.59415	-0.00350539	-0.370965	-0.475504	-0.300288	-0.226818	-0.0543165	-0.446802	7.96217e-06	0.0227682	0.000651545	0.180139	0.00286948	4.756e-05	0.0800758	0.161239	0.0793993	0.512208	0.953353	0.0045238	0.839688	0.34833
ENSG00000261423.1	black	0.458872	0.393657	0.278213	0.165545	0.180072	0.210264	-0.385319	0.196327	0.166136	-0.222843	0.346004	0.345909	0.0872612	-0.439616	0.301308	0.0979132	-0.120423	0.326955	-0.383231	0.050093	-0.192692	-0.152641	0.120001	-0.182526	0.351039	-0.167654	0.351033	0.00968785	-0.181402	-0.320154	-0.336029	0.0435856	-0.121964	-0.351092	0.000707265	0.00426367	0.0480638	0.245663	0.206066	0.138614	0.00523484	0.167347	0.243956	0.115997	0.0128807	0.012907	0.542601	0.00124782
ENSG00000261777.5	black	0.334338	0.204933	0.185642	-0.101325	0.144337	0.194304	-0.209953	0.185862	-0.0461663	-0.0633408	0.0875029	0.19648	-0.224176	-0.198942	0.121457	0.0641248	-0.0316598	0.0942886	-0.287981	0.088917	-0.103949	-0.0637446	0.129776	0.0126829	0.167609	-0.0838291	0.243082	0.0720446	-0.242575	-0.022114	-0.271506	-0.213632	-0.0265431	-0.211441	0.016489	0.149134	0.192148	0.479262	0.312246	0.171855	0.139213	0.191612	0.747687	0.658798	0.54148	0.16701	0.113775	0.161651
ENSG00000262919.8	black	0.570096	0.387787	0.263037	0.397404	0.165725	0.23042	-0.499912	0.138023	0.188716	-0.139356	0.413541	0.455931	0.10144	-0.479397	0.28562	-0.257814	-0.189573	0.333386	-0.300013	-0.0330041	-0.27664	-0.134348	0.0597297	-0.308762	0.390367	-0.110753	0.399228	-0.0147458	-0.102625	-0.359118	-0.270306	0.0401647	-0.11348	-0.268164	1.25965e-05	0.00492899	0.0621981	0.00388149	0.245141	0.1038	0.00018763	0.334106	0.184758	0.329411	0.00255842	0.000772981	0.478761	0.000371881
ENSG00000263142.5	black	0.337339	-0.0902735	0.210497	0.223103	0.328076	0.449105	0.0421404	-0.0918996	-0.362753	0.198841	-0.236425	0.321642	-0.210088	0.217093	-0.261787	0.176426	0.343828	-0.287099	-0.00342213	0.0414003	0.178892	-0.294701	0.268908	0.160105	-0.233949	-0.0544884	0.456882	0.451812	-0.241775	-0.427342	-0.0986866	-0.25537	0.0795422	-0.144716	0.0154871	0.528703	0.138168	0.11556	0.0187578	0.0009472	0.769054	0.521273	0.00889342	0.161867	0.0948542	0.0213592	0.138952	0.125959
ENSG00000263412.1	black	0.42919	0.251857	0.357484	0.25583	0.29248	0.414055	-0.154211	0.0484202	-0.149588	-0.0974947	-0.0799174	0.321894	0.231122	-0.0392592	0.0488327	-0.415824	0.250707	-0.00235336	-0.0178648	0.0884561	0.0721756	-0.437222	0.290785	-0.0432803	0.235892	-0.265367	0.485858	-0.0782429	-0.142376	-0.456264	-0.0963064	0.12451	-0.0351129	-0.305025	0.00167409	0.0746042	0.0100131	0.0699892	0.0372762	0.00252379	0.279937	0.735804	0.294779	0.496115	0.577208	0.0212521	0.102722	0.784452
ENSG00000264745.1	black	0.412591	-0.160905	0.0861671	-0.0468212	0.141799	0.465964	-0.0918043	-0.232647	-0.323642	0.267791	-0.137439	0.463142	-0.226419	0.201944	-0.350565	-0.0626082	0.277595	-0.344343	0.0933563	-0.116769	0.100378	-0.235582	0.157341	-0.0380276	-0.242585	0.0764682	0.462744	0.21266	-0.138679	-0.277086	0.0394371	-0.203926	0.287719	-0.0744542	0.00262347	0.259331	0.547693	0.744228	0.320921	0.000568949	0.521707	0.100409	0.0205198	0.0574518	0.336175	0.000620755	0.110111	0.155285
ENSG00000264810.1	black	0.267597	0.0649451	0.213236	0.0740243	0.202035	0.325986	-0.000599593	-0.0293817	-0.230416	0.025054	-0.185557	0.213563	0.123888	0.0867664	-0.090549	-0.209397	0.245384	-0.155807	0.00725867	0.0591674	0.143357	-0.282171	0.217402	0.0448524	0.0204513	-0.121069	0.32918	-0.0197437	-0.151469	-0.221366	-0.0257822	-0.0371006	-0.0161922	-0.167612	0.0576396	0.650706	0.132995	0.605685	0.155096	0.0195719	0.996668	0.837831	0.103806	0.861463	0.192354	0.132388	0.386411	0.544901
ENSG00000266053.2	black	0.203704	0.00739281	0.113474	0.0433217	0.103326	0.275571	-0.00139891	-0.139353	-0.199444	0.138517	-0.113682	0.190519	0.160575	0.150275	-0.11068	-0.164827	0.261377	-0.178569	0.0859699	-0.0214097	0.0604315	-0.197673	0.147948	-0.0429103	-0.0744704	-0.0427479	0.268365	-0.194736	-0.0745896	-0.162124	0.0658045	-0.0247436	-0.14715	-0.0840212	0.151643	0.958937	0.42787	0.762766	0.470577	0.0503168	0.992227	0.329423	0.160572	0.33236	0.427018	0.180521	0.260322	0.29254
ENSG00000266088.5	black	0.437462	0.213479	0.385882	0.586866	0.422876	0.413839	-0.0244969	0.0833461	-0.248049	-0.0941421	-0.0782617	0.328745	0.163318	-0.0413528	0.0310066	-0.137456	0.251287	-0.0387298	-0.146917	0.184266	0.128541	-0.42988	0.340869	0.108304	0.0876163	-0.266025	0.489823	0.130524	-0.302874	-0.580348	-0.217746	-0.0960342	-0.12809	-0.360789	0.00132695	0.132544	0.00516369	6.00593e-06	0.00199135	0.0025383	0.864513	0.560925	0.0792508	0.511114	0.585146	0.0185033	0.252161	0.773255
ENSG00000266501.1	black	0.196638	0.055697	0.122957	0.104288	0.126772	0.19238	-0.0368028	0.0338794	-0.0716395	0.0250206	0.0184902	0.162527	-0.00677055	0.00389996	-0.00439772	0.0691297	0.100231	-0.00778374	-0.033824	0.0606041	0.0363423	-0.108992	0.128962	0.0353828	0.0201626	-0.0245703	0.185559	0.0342665	-0.089801	-0.145241	-0.0524272	-0.0226646	0.00084293	-0.105559	0.166663	0.69787	0.390014	0.466435	0.375364	0.176222	0.797646	0.81342	0.61738	0.861645	0.897529	0.254496	0.962391	0.978331
ENSG00000266852.2	black	0.268086	-0.0420165	0.235459	-0.147344	0.230939	0.481863	0.16209	-0.129743	-0.421632	0.183702	-0.380661	0.232281	0.108588	0.365314	-0.256353	0.174955	0.495943	-0.368051	0.200828	0.0659209	0.324182	-0.414976	0.311378	0.15708	-0.149724	-0.105264	0.40671	0.105953	-0.125668	-0.333856	0.115029	-0.0116366	-0.12338	-0.141029	0.0571669	0.769715	0.0962514	0.302162	0.103001	0.000343298	0.255794	0.364182	0.00205979	0.196917	0.00585753	0.100961	0.448154	0.00838946
ENSG00000267100.1	black	0.611212	0.566082	0.452899	0.0540042	0.33467	0.333776	-0.438759	0.444125	0.115764	-0.339772	0.31567	0.376361	-0.151044	-0.555927	0.475266	-0.00308743	-0.0990854	0.442025	-0.629828	0.234213	-0.318696	-0.232854	0.287563	-0.04121	0.558073	-0.308727	0.486886	-0.069295	-0.375203	-0.327942	-0.581543	-0.080484	-0.0305926	-0.54816	1.89818e-06	1.49507e-05	0.000846468	0.706634	0.0163754	0.0166825	0.00127879	0.00109569	0.418542	0.0147134	0.0240404	0.00648884	0.290048	2.28362e-05
ENSG00000267102.1	black	0.267246	-0.126006	-0.0650734	-0.444598	-0.0838081	0.315127	-0.114209	-0.200277	-0.125981	0.305199	-0.0484343	0.318846	-0.0953311	0.156124	-0.166232	0.252727	0.15498	-0.208397	0.0410979	-0.171997	0.0267498	-0.00255293	0.00345106	-0.118895	-0.170001	0.166884	0.272433	-0.163196	0.0177117	0.0703799	0.0942254	-0.0388757	-0.147388	0.0373023	0.0579801	0.378279	0.650061	0.00108076	0.558748	0.0242973	0.424863	0.158797	0.378372	0.0294228	0.73573	0.0225811	0.505769	0.27394
ENSG00000267309.1	black	0.254714	-0.148289	-0.0959259	0.0199349	-0.0525826	0.160954	-0.254208	-0.203933	0.0120704	0.203875	0.154494	0.333513	-0.148367	-0.0161867	-0.167846	-0.00322032	-0.0243409	-0.089179	0.0369036	-0.227851	-0.163811	0.0671811	-0.0784991	-0.205694	-0.165014	0.18478	0.218782	0.0501634	0.0502822	-0.0489144	0.0369172	-0.0801379	0.0714174	0.0689282	0.0712619	0.299038	0.503106	0.88957	0.714023	0.259183	0.0718452	0.151173	0.933004	0.151291	0.279043	0.0167736	0.298783	0.910239
ENSG00000267321.2	black	0.510614	-0.143368	0.102163	0.0824251	0.124727	0.550737	-0.18117	-0.324614	-0.38238	0.413481	-0.186118	0.573582	0.0770922	0.251463	-0.370615	-0.197981	0.327894	-0.408809	0.238803	-0.195473	0.141864	-0.315819	0.13092	-0.176785	-0.220901	0.109489	0.55669	0.0404093	-0.0469637	-0.292499	0.193409	-0.0968548	-0.103193	-0.0241695	0.000129035	0.315539	0.475614	0.565278	0.383175	2.82058e-05	0.203267	0.020122	0.00562052	0.00256245	0.190989	1.08352e-05	0.590784	0.0750743
ENSG00000267364.1	black	0.409547	0.202524	0.315998	0.054127	0.286833	0.3695	-0.0595065	0.0706531	-0.1523	-0.00427736	-0.0323846	0.375066	-0.0605351	-0.0707236	-0.00893517	0.334847	0.163415	-0.0206488	-0.172318	0.0671922	0.14958	-0.307271	0.23086	0.0175369	0.0898425	-0.126634	0.462495	0.437096	-0.186902	-0.485123	-0.230603	-0.0712316	-0.0511195	-0.245871	0.00284185	0.154079	0.0238859	0.705997	0.0412793	0.00761905	0.678293	0.622245	0.28601	0.976235	0.821514	0.00669017	0.673042	0.621896
ENSG00000267430.1	black	0.383183	-0.156052	-0.0528591	-0.140644	-0.107975	0.371918	0.022082	-0.510222	-0.24492	0.490997	-0.1986	0.527079	0.367299	0.36285	-0.419312	-0.0408364	0.27132	-0.448013	0.44931	-0.381955	0.426464	-0.235421	-0.0628007	-0.337373	-0.264511	0.276798	0.38259	-0.0476063	0.268136	-0.299997	0.445058	0.266741	-0.335565	0.197004	0.00551283	0.274163	0.712583	0.324918	0.450734	0.00720266	0.877763	0.000130844	0.083237	0.000253924	0.162386	7.0756e-05	0.00801617	0.00887378
ENSG00000267508.5	black	0.577036	0.462843	0.518691	0.061691	0.407301	0.515927	-0.134311	0.278888	-0.261393	-0.165247	-0.0749033	0.367312	0.211543	-0.176892	0.239861	0.041295	0.259057	0.0683176	-0.353349	0.28101	0.0475877	-0.476318	0.442309	0.0547709	0.335777	-0.367082	0.603099	-0.312289	-0.444369	-0.343444	-0.394735	-0.123926	-0.531103	-0.517466	9.31742e-06	0.000626492	9.6465e-05	0.66716	0.00301311	0.000106651	0.347391	0.0475016	0.0639112	0.246526	0.601399	0.00801369	0.136174	0.214325
ENSG00000267575.6	black	0.539027	0.356547	0.50257	0.47416	0.47948	0.494289	-0.174517	0.172714	-0.181215	-0.155518	0.00851911	0.351139	0.0785302	-0.177647	0.146951	0.043247	0.242957	0.087398	-0.268534	0.197231	-0.00377049	-0.478261	0.397231	0.0659424	0.237984	-0.350265	0.579392	0.26674	-0.35495	-0.665801	-0.322253	-0.0733208	-0.0623281	-0.472222	4.48514e-05	0.0102245	0.000171167	0.000439841	0.000370876	0.000227303	0.220641	0.225519	0.203154	0.27583	0.952688	0.0115212	0.583856	0.212342
ENSG00000267698.1	black	0.494411	0.463007	0.471308	0.0455132	0.349052	0.370859	-0.0279261	0.237693	-0.154031	-0.161004	-0.0390103	0.329187	0.159999	-0.187489	0.19572	0.0872186	0.169915	0.0966959	-0.281343	0.20644	0.1711	-0.415464	0.338395	0.0230584	0.342644	-0.263334	0.488272	0.0652002	-0.292301	-0.453131	-0.291699	0.00100724	-0.241582	-0.420204	0.000226363	0.000623347	0.000481403	0.751141	0.0120579	0.00738246	0.845764	0.0930446	0.280503	0.259035	0.785786	0.018337	0.262058	0.187683
ENSG00000267940.1	black	0.42878	0.177433	0.340526	-0.00664264	0.307203	0.501502	0.0938323	0.0438014	-0.29549	0.0407572	-0.236097	0.337299	0.0997663	0.146514	-0.0335796	0.0764482	0.37697	-0.140272	-0.0457157	0.152842	0.318864	-0.440913	0.351587	0.113743	0.0784602	-0.18978	0.508561	-0.0557915	-0.218333	-0.474883	-0.0872583	0.0338975	-0.110181	-0.304421	0.00169323	0.212902	0.0144805	0.963101	0.0283216	0.000177618	0.512512	0.760217	0.0352767	0.776436	0.0953278	0.0154999	0.486083	0.304926
ENSG00000268081.1	black	0.518722	-0.0745613	0.0676269	0.160661	0.0956258	0.409773	-0.220563	-0.206235	-0.22768	0.278486	-0.0675786	0.488819	0.0568766	0.106854	-0.205577	-0.259345	0.175495	-0.248492	0.0727552	-0.139938	0.135836	-0.156621	0.0771452	-0.127486	-0.127176	0.0811915	0.405142	-0.202973	-0.0889032	-0.0620486	0.0342816	-0.0411146	-0.309205	-0.0342637	9.63581e-05	0.603065	0.63727	0.260065	0.504448	0.00282512	0.119872	0.146513	0.10809	0.0478358	0.63751	0.000273064	0.691787	0.455478
ENSG00000268240.1	black	0.434444	-0.251489	-0.157124	0.152562	-0.0987907	0.271234	-0.262606	-0.397692	-0.128884	0.409033	0.0161814	0.500582	0.0323057	0.174488	-0.325839	-0.451184	0.0667591	-0.310007	0.251149	-0.339223	0.101443	0.00849659	-0.126107	-0.271123	-0.263136	0.283869	0.260885	-0.263462	0.12585	0.0259161	0.233373	0.0394725	-0.164114	0.188027	0.00144535	0.0750438	0.27084	0.285171	0.490379	0.0541992	0.0626439	0.00385341	0.367396	0.00288028	0.910268	0.000183353	0.821942	0.220717
ENSG00000269001.2	black	0.519359	-0.207344	0.110289	0.209078	0.153224	0.623885	-0.048196	-0.46126	-0.45686	0.465564	-0.341288	0.610421	0.291549	0.441181	-0.475072	-0.39055	0.488215	-0.54019	0.44636	-0.232555	0.345739	-0.458831	0.171533	-0.16089	-0.294142	0.0853197	0.616227	-0.0584585	0.0584167	-0.506832	0.333296	0.0806684	-0.234255	0.0371307	9.41399e-05	0.144307	0.441032	0.140906	0.283063	1.00229e-06	0.736984	0.000657642	0.000751645	0.000576051	0.0142483	1.97362e-06	0.0379133	0.001193
ENSG00000269176.2	black	0.386012	0.256647	0.375969	0.173337	0.308688	0.353371	-0.0976115	0.104777	-0.142347	-0.139316	-0.0194656	0.273086	0.0939835	-0.106278	0.061602	-0.0614	0.183117	0.0243699	-0.133501	0.139914	0.100444	-0.366382	0.287159	0.0235411	0.191174	-0.258761	0.419749	0.186608	-0.206838	-0.433111	-0.20932	-0.0225823	-0.00439447	-0.316999	0.00514734	0.0690687	0.00654918	0.223826	0.0275278	0.0109698	0.495597	0.464337	0.319035	0.329552	0.892155	0.0525123	0.511829	0.457924
ENSG00000269293.2	black	0.551645	0.339918	0.419686	0.178877	0.332723	0.452242	-0.269429	0.120052	-0.138207	-0.147537	0.0941359	0.382414	0.075419	-0.208414	0.13802	-0.17441	0.185255	0.0853871	-0.220251	0.129351	-0.100427	-0.388933	0.342434	-0.0622028	0.269913	-0.254166	0.526479	-0.0660489	-0.291083	-0.425495	-0.252641	-0.0780823	-0.0505545	-0.403144	2.71898e-05	0.0146679	0.00217109	0.209141	0.0170505	0.000863191	0.0558852	0.401396	0.333454	0.301523	0.511143	0.00561599	0.59889	0.1422
ENSG00000270083.1	black	0.326577	0.0998138	0.229225	0.374283	0.250012	0.288918	-0.00571901	-0.0817804	-0.193408	0.0853211	-0.154705	0.315125	0.18489	0.067063	-0.0924477	-0.273604	0.202233	-0.119167	0.0705872	0.00292958	0.256629	-0.332916	0.172733	-0.0283991	0.0337334	-0.06891	0.364156	0.16866	-0.0670801	-0.432696	0.0184375	0.10617	-0.0082777	-0.138945	0.0193387	0.485875	0.105655	0.00681467	0.0768277	0.0397616	0.968229	0.568334	0.173879	0.551646	0.278379	0.0242983	0.193987	0.640085
ENSG00000270990.1	black	0.507998	0.0405965	0.259025	-0.175633	0.220551	0.533549	-0.0869447	-0.0811579	-0.356209	0.137257	-0.202485	0.409788	-0.0822681	0.159368	-0.182454	-0.319048	0.369558	-0.267124	0.014077	0.0454707	0.174348	-0.330487	0.307588	0.0233845	-0.00531457	-0.103298	0.504121	-0.196939	-0.25164	-0.115644	-0.07452	-0.124486	0.0524699	-0.217558	0.000141564	0.777295	0.0664443	0.217656	0.119894	5.53965e-05	0.544072	0.571292	0.0103016	0.336819	0.15416	0.002824	0.566021	0.26397
ENSG00000271254.6	black	0.472508	0.297206	0.315907	0.205871	0.248156	0.336401	-0.16202	0.151319	-0.151986	-0.0981057	-0.0490528	0.310318	0.262566	-0.150186	0.174346	-0.19043	0.11065	0.0529361	-0.208475	0.148525	0.0929554	-0.311472	0.23432	-0.019219	0.254727	-0.236435	0.394078	-0.363912	-0.259307	-0.192396	-0.240207	0.02509	-0.524556	-0.314972	0.000463496	0.0341772	0.0239289	0.147241	0.0791164	0.0157945	0.256	0.289163	0.287018	0.493407	0.73248	0.0266776	0.0626856	0.29283
ENSG00000271643.2	black	0.266185	-0.0576979	0.0278222	-0.26235	0.0680282	0.25693	-0.183832	0.00988219	-0.0691131	0.0936933	-0.001478	0.210617	-0.321707	0.0382489	-0.0498175	-0.171764	0.119013	-0.063925	-0.128727	0.00198671	-0.109894	0.0156221	0.114185	0.0543117	-0.0312392	0.0346748	0.219819	-0.212643	-0.151345	0.131597	-0.129764	-0.135473	0.134327	-0.0974846	0.0590217	0.687562	0.846331	0.0629099	0.635268	0.0687515	0.196594	0.945129	0.629872	0.51314	0.991787	0.137938	0.0213315	0.789871
ENSG00000271788.1	black	0.454463	0.452332	0.366867	0.185191	0.2512	0.243808	-0.167123	0.269772	-0.0136659	-0.231604	0.126951	0.265992	0.137939	-0.34577	0.321158	-0.0576351	-0.0465612	0.237998	-0.360943	0.181726	-0.0165324	-0.254682	0.212849	-0.0425274	0.39481	-0.260923	0.350694	-0.116905	-0.256747	-0.269632	-0.334571	0.000787787	-0.226188	-0.371698	0.000807809	0.000860881	0.00809615	0.19325	0.0753902	0.0846911	0.241127	0.0555617	0.924172	0.101986	0.374683	0.0592125	0.3344	0.0129458
ENSG00000272146.5	black	0.330851	0.213679	0.146216	0.0358687	0.0342345	0.19418	-0.112163	-0.109783	0.0249438	0.0295237	0.0778402	0.338996	0.331896	-0.0862423	0.033006	-0.108528	0.0623403	0.0267858	0.00657519	-0.103359	0.158738	-0.188306	0.0337525	-0.240816	0.173169	-0.00281542	0.272464	-0.0960091	0.0562532	-0.249649	0.0405021	0.243885	-0.173657	-0.094633	0.0177216	0.132171	0.305919	0.802677	0.8115	0.172134	0.433263	0.443146	0.862066	0.837057	0.587175	0.0149566	0.0173443	0.547342
ENSG00000272334.1	black	0.413974	0.0434966	0.202834	-0.0977697	0.204743	0.409118	-0.0815161	-0.0461326	-0.230756	0.0895993	-0.0768508	0.348826	-0.124761	0.0952892	-0.120958	-0.0769484	0.256679	-0.161558	-0.0466973	0.0359233	0.145171	-0.248061	0.2325	0.0533679	-0.0130893	-0.0355342	0.389033	0.0221682	-0.191178	-0.22337	-0.0679171	-0.099203	0.181156	-0.197642	0.00252923	0.761836	0.153435	0.494895	0.149521	0.00287389	0.569589	0.747865	0.103282	0.531798	0.59195	0.0121175	0.383047	0.505957
ENSG00000272655.2	black	0.246619	0.142423	-0.109321	-0.00785494	-0.239484	-0.0736936	-0.219348	-0.194215	0.290317	0.108955	0.310269	0.347864	0.379752	-0.217832	0.0923904	0.0947239	-0.264042	0.160393	0.0489571	-0.3334	0.10908	0.0801849	-0.283368	-0.499857	0.14116	0.247108	0.0649142	-0.153642	0.339665	-0.174833	0.173464	0.427436	-0.365117	0.135385	0.0810527	0.318772	0.445077	0.956373	0.0905344	0.607301	0.121978	0.172055	0.0387695	0.446614	0.026703	0.012373	0.00598635	0.124643
ENSG00000272764.1	black	0.490372	0.174905	0.391689	0.474133	0.434866	0.433671	-0.273261	0.161592	-0.22398	-0.144445	0.0136428	0.293689	-0.207673	-0.130236	0.0254768	-0.402306	0.196167	0.00243905	-0.225748	0.199132	-0.174787	-0.339436	0.365145	0.125615	0.131342	-0.282068	0.470098	0.125915	-0.403434	-0.356498	-0.350526	-0.285385	0.204683	-0.389972	0.000259293	0.2196	0.0044774	0.000440223	0.00142824	0.00147711	0.0523552	0.257275	0.114099	0.311879	0.9243	0.0364623	0.143656	0.362347
ENSG00000272831.1	black	0.486675	-0.0356301	-0.168662	-0.00576976	-0.249758	0.178319	-0.444878	-0.404908	0.119429	0.319512	0.261058	0.59182	0.288649	-0.104547	-0.120877	-0.380764	-0.138204	-0.0673106	0.155538	-0.472114	-0.036383	0.0508222	-0.253183	-0.600365	-0.0281564	0.327464	0.2706	-0.446312	0.273726	0.000111224	0.239893	0.294427	-0.31236	0.162561	0.00029318	0.803964	0.23676	0.967947	0.077138	0.21059	0.00107198	0.0032056	0.403861	0.022285	0.0642652	4.78733e-06	0.039955	0.465323
ENSG00000272892.1	black	0.317682	0.0767855	0.0236737	0.0724567	-0.028331	0.201064	-0.205093	-0.129189	0.0793236	0.095474	0.121535	0.332341	0.228366	-0.0659713	0.0242069	-0.21089	0.0128747	0.0348329	0.0419087	-0.167765	-0.0118584	-0.108441	-0.0369628	-0.248544	0.0984518	0.0378883	0.26622	-0.184845	0.117554	-0.240886	0.0940349	0.252662	-0.128058	-0.0425363	0.0231072	0.592266	0.869026	0.613361	0.843555	0.157132	0.14881	0.366254	0.580049	0.505128	0.395564	0.0171855	0.107004	0.645551
ENSG00000273064.1	black	0.161873	-0.395527	-0.216311	0.103153	-0.156562	0.254241	0.078802	-0.656558	-0.241476	0.576232	-0.231478	0.408901	0.371782	0.480464	-0.576501	-0.0906093	0.265086	-0.548732	0.625258	-0.457622	0.425015	-0.131195	-0.16228	-0.296524	-0.486302	0.355076	0.229252	0.155067	0.373483	-0.238712	0.597201	0.239137	-0.200248	0.368051	0.25644	0.004069	0.127362	0.471329	0.272581	0.0718065	0.58255	1.68157e-07	0.0878035	9.65201e-06	0.102178	0.0028902	0.00722558	0.000359253
ENSG00000273247.5	black	0.347481	-0.215283	0.0185416	-0.13653	0.0172478	0.462679	0.163395	-0.481749	-0.454853	0.514323	-0.400854	0.426463	0.287755	0.531719	-0.472644	-0.294035	0.478435	-0.580821	0.479364	-0.227917	0.531338	-0.322642	0.103436	-0.131248	-0.321706	0.176144	0.401279	-0.253043	0.100146	-0.208251	0.42765	0.114042	-0.258794	0.133649	0.0124762	0.129224	0.897245	0.339411	0.904381	0.000629654	0.251934	0.000344575	0.000798425	0.000113005	0.00355662	0.00180512	0.0406027	5.93963e-05
ENSG00000273314.1	black	0.356233	0.147911	0.0772014	0.143223	0.0498329	0.105312	-0.373757	0.102992	0.186583	-0.106054	0.357794	0.262542	-0.205501	-0.331874	0.183552	-0.26544	-0.172609	0.240738	-0.295698	-0.0273072	-0.320122	0.0591779	0.0171626	-0.14285	0.19445	-0.000635447	0.170676	-0.126913	-0.129443	-0.0873096	-0.21715	-0.0568365	0.296679	-0.188967	0.0102961	0.300285	0.590256	0.316033	0.728388	0.462048	0.00689928	0.472021	0.189863	0.458881	0.00994396	0.0627104	0.147988	0.0173519
ENSG00000273382.1	black	0.253409	-0.294141	-0.049642	0.094018	-0.00498375	0.347049	-0.0761874	-0.434914	-0.231605	0.422867	-0.181626	0.380609	0.0900248	0.373034	-0.459016	-0.151624	0.285782	-0.425599	0.452959	-0.307676	0.199364	-0.193053	-0.0141582	-0.177724	-0.332886	0.205881	0.316584	0.258337	0.213732	-0.301566	0.375917	0.105275	0.0469868	0.197488	0.0727726	0.0361617	0.729388	0.511674	0.972312	0.0125932	0.595161	0.00142631	0.101985	0.00199183	0.202113	0.00586483	0.529844	0.00701724
ENSG00000273445.1	black	0.381313	0.240925	0.289868	-0.058408	0.240153	0.332445	-0.173318	0.190695	-0.0955468	-0.106458	0.0195391	0.263385	-0.217841	-0.142845	0.12078	-0.192927	0.111857	0.0913823	-0.228176	0.134083	-0.115475	-0.266425	0.255482	0.0219272	0.25062	-0.203379	0.39382	-0.0247377	-0.25281	-0.309003	-0.258018	-0.116271	0.252758	-0.32344	0.00576661	0.0885528	0.0390857	0.683917	0.0896094	0.0171485	0.223876	0.180113	0.504802	0.45716	0.89175	0.0618402	0.124627	0.317326
ENSG00000273611.5	black	0.513406	0.431736	0.36971	-0.0310264	0.186691	0.346512	-0.166161	0.102657	-0.0837484	-0.0768083	0.0385087	0.366819	0.331971	-0.217506	0.202429	0.0387915	0.08715	0.101048	-0.178527	0.0608198	0.134911	-0.344936	0.198699	-0.184528	0.355386	-0.195741	0.43963	-0.186869	-0.158053	-0.316419	-0.156641	0.136888	-0.431928	-0.306303	0.000116786	0.00155951	0.00758212	0.828885	0.189602	0.0127403	0.243885	0.473473	0.559029	0.592155	0.788477	0.00810503	0.0173175	0.125223
ENSG00000274015.1	black	0.464421	0.384437	0.433808	0.233674	0.339454	0.367502	-0.124895	0.17931	-0.149768	-0.192795	0.00566179	0.286988	0.196945	-0.192462	0.174103	-0.201434	0.165224	0.0962007	-0.219809	0.199117	0.0303867	-0.400696	0.32814	-0.0181697	0.30955	-0.298941	0.458524	-0.091698	-0.314979	-0.409938	-0.248823	-0.0463144	-0.155734	-0.40982	0.000596771	0.00534803	0.00147146	0.0988745	0.0148125	0.00797882	0.382531	0.208025	0.29419	0.175272	0.968547	0.0411644	0.165988	0.176033
ENSG00000274828.1	black	0.522216	0.256477	0.382015	0.217414	0.346614	0.426561	-0.280816	0.159135	-0.15896	-0.114987	0.0128931	0.361912	-0.0524336	-0.136082	0.0826616	-0.434753	0.185833	0.0521886	-0.181945	0.144742	-0.0989131	-0.367702	0.327045	0.00351064	0.25178	-0.226883	0.50015	-0.0571047	-0.273087	-0.431149	-0.251203	-0.0959654	0.0827779	-0.364838	8.47673e-05	0.0692592	0.00567018	0.125386	0.0127124	0.00180027	0.0459261	0.264677	0.265211	0.421697	0.928449	0.00906452	0.714798	0.341012
ENSG00000274954.1	black	0.224546	-0.114074	0.208315	0.0421995	0.241979	0.421124	0.241697	-0.237593	-0.483907	0.254427	-0.399117	0.203482	0.0214797	0.424374	-0.393824	-0.138253	0.497768	-0.464704	0.325988	0.0136421	0.428314	-0.379889	0.283694	0.129721	-0.234745	-0.0366102	0.349247	0.224821	-0.111582	-0.244891	0.197833	-0.0950015	0.186372	-0.0405112	0.113165	0.425417	0.142394	0.768739	0.0871257	0.00208835	0.0875052	0.0931859	0.000321125	0.071592	0.00371707	0.152099	0.881072	0.00191158
ENSG00000275111.5	black	0.309755	0.142291	0.27574	0.134459	0.320518	0.307386	-0.131647	0.240906	-0.135431	-0.11856	0.00819359	0.162844	-0.249147	-0.12516	0.112314	0.199404	0.108523	0.0639581	-0.316262	0.220324	-0.128911	-0.178693	0.281629	0.213807	0.095413	-0.202354	0.316629	0.14136	-0.363056	-0.18622	-0.36185	-0.288255	0.0455035	-0.311026	0.0269688	0.319228	0.0501698	0.346854	0.0218438	0.0282227	0.357127	0.0885787	0.343347	0.407318	0.954494	0.253558	0.0778885	0.381514
ENSG00000275491.1	black	0.327521	0.0236927	0.350748	0.194447	0.365247	0.519481	0.161469	-0.110657	-0.457317	0.0644852	-0.400249	0.256297	0.141026	0.293199	-0.228066	-0.173784	0.536527	-0.325989	0.13596	0.137578	0.389978	-0.533681	0.408302	0.183721	-0.0665161	-0.243093	0.469992	0.0971875	-0.24314	-0.443076	0.0145404	0.0111734	0.0993192	-0.267256	0.018971	0.868922	0.0116201	0.171534	0.00840228	9.37236e-05	0.257644	0.439501	0.000741355	0.653022	0.00361175	0.0694618	0.323592	0.03679
ENSG00000275538.1	black	0.535691	0.567884	0.585598	0.30574	0.509124	0.384844	-0.239217	0.544241	-0.0720926	-0.434097	0.084533	0.201931	-0.0607034	-0.406242	0.447841	-0.209594	0.0788111	0.33809	-0.574962	0.446346	-0.153773	-0.387223	0.458695	0.212378	0.546671	-0.509391	0.469792	-0.13871	-0.540447	-0.366721	-0.622501	-0.184306	-0.127948	-0.635913	5.10286e-05	1.38475e-05	6.36128e-06	0.0291219	0.000136041	0.00529553	0.0909049	3.6561e-05	0.61515	0.00145954	0.55534	0.155314	0.672184	0.003097
ENSG00000275613.1	black	0.515681	0.48176	0.515913	0.20346	0.444556	0.385749	-0.172833	0.391196	-0.134288	-0.297409	0.0331423	0.296548	0.0215855	-0.313513	0.334329	-0.00482549	0.107689	0.236517	-0.448086	0.343644	-0.0291958	-0.409373	0.404773	0.119788	0.425119	-0.382568	0.497758	-0.091252	-0.438918	-0.462343	-0.491755	-0.126212	-0.186174	-0.530641	0.000107603	0.000344447	0.000106704	0.152144	0.00108207	0.00518038	0.225196	0.00453239	0.347474	0.0340488	0.817408	0.0345957	0.880491	0.0250757
ENSG00000275743.1	black	0.532549	0.329313	0.198941	-0.19549	0.0766869	0.287951	-0.412969	0.161673	0.0675708	-0.0655091	0.254644	0.418041	-0.0519724	-0.334545	0.263527	-0.216273	-0.0749066	0.223031	-0.328511	0.0169268	-0.256671	-0.106359	0.119036	-0.218411	0.35156	-0.075279	0.388044	-0.424712	-0.169173	-0.084528	-0.270018	-0.060718	-0.195268	-0.271492	5.75504e-05	0.0182896	0.161653	0.169203	0.592743	0.0404597	0.00259739	0.257033	0.637549	0.647871	0.0713415	0.0022693	0.717202	0.016418
[truncated: 16,414 more rows]
[truncated: 20 more columns]

## Sheet: ME values
Module eigenvalues (MEs) for each module and transcriptome sample
[truncated: 52 more rows]

## Sheet: TanModule
Category	ID	Name	Source	p-value	q-value Bonferroni	q-value FDR B&H	q-value FDR B&Y	Hit Count in Query List	Hit Count in Genome	Hit in Query List
[truncated: 1,533 more rows]

[truncated: 5 more sheets: SteelBlueModule, YellowModule, VioletModule, PurpleModule, DarkGreenModule]
